# Supplementary material for: Horizontal gene transfer-mediated bacterial strain variation affects host fitness in Drosophila
Source: BMC Biol. 2021 Sep 27;19:187. doi: 10.1186/s12915-021-01124-y (PMC8474910; doi:10.1186/s12915-021-01124-y)
Supplement: Supplementary file 1 — Additional file 1. Table S1. List of bacterial strains used in the experiments including assembly information. [file 12915_2021_1124_MOESM1_ESM.xlsx]

## Sheet: TableS1
label in tree	DSMZ taxonomy	GTDBtk classification	synonyms	isolated from	strain source	genome source	genome version (Refseq or GenBank)	sequencing technology	coverage	annotation	Completeness	Contamination	GC content	GC std	Genome size	# ambiguous bases	# contigs	Longest contig	N50 (contigs)	Mean contig length	# predicted genes
G. sp. (P5E12)		Gluconobacter cerinus		wild-caught D. melanogaster	this publication	this publication		Illumina MiSeq	92	prokka v1.1	99.5025	4.47032	0.531654	0.0729635	4155843	0	1086	889214	340210	3826.74	4238
G. sp. (P5E10)		Gluconobacter cerinus		wild-caught D. melanogaster	this publication	this publication		Illumina MiSeq	112	prokka v1.1	99.5025	0	0.555017	0.0714112	3616526	9	79	894350	554468	45778.8	3349
G. cerinus (DSM7148)	Gluconobacter cerinus		ATCC 49206, DSM 7148, IFO 3276, CIP 104733, LMG 1390, NBRC 3276, Gluconobacter asaii	derived from IFO 3276 that was derived from cherry	DSMZ	this publication		Illumina MiSeq	125	prokka v1.1	99.5025	0.497512	0.5541	0.0835055	3463073	5	110	784251	498187	31482.5	3261
G. sp. (P1D12_c)		Gluconobacter cerinus		wild-caught D. melanogaster	this publication	this publication		Illumina MiSeq	861	prokka v1.1	99.5025	0	0.551118	0.049492	3804510	0	953	464092	275219	3992.14	4201
G. sp. (P5H9_d)		Gluconobacter		wild-caught D. melanogaster	this publication	this publication		Illumina MiSeq	165	prokka v1.1	99.5025	0.497512	0.557848	0.0241498	3346627	0	30	866394	515665	111554	3062
G. sp. (P5H9_a)		Gluconobacter		wild-caught D. melanogaster	this publication	this publication		Illumina MiSeq	76	prokka v1.1	99.5025	0.497512	0.557474	0.0288202	3374156	57	93	498124	249500	36280.6	3128
G. sp. (P5B12)		Gluconobacter		wild-caught D. melanogaster	this publication	this publication		Illumina MiSeq	129	prokka v1.1	99.5025	0.497512	0.556172	0.0663162	3490554	3	68	892739	351476	51331.7	3219
G. oxydans (DSM2343)	Gluconobacter oxydans		ATCC 621H, NCIB 8036	unknown, descendent of ATCC 621, lab-strain for 70 years	DSMZ	Prust, C., Hoffmeister, M., Liesegang, H. et al. Complete genome sequence of the acetic acid bacterium Gluconobacter oxydans. Nat Biotechnol 23, 195–200 (2005). https://doi.org/10.1038/nbt1062	CP000009.1			prokka v1.1	100	0	0.610722	0	2702173	0	1	2702173	2702173	2702173	2587
G. oxydans (DSM2003)	Gluconobacter oxydans		B 4099, CN 1221	unknown, lab strain for 50+ years	DSMZ	Sheng,B., Ni,J., Gao,C., Ma,C. and Xu,P. Draft Genome Sequence of the Gluconobacter oxydans Strain DSM 2003, an Important Biocatalyst for Industrial Use, Genome Announc 2 (2), e00417-14 (2014)	AYTY00000000.1			prokka v1.1	100	0	0.608561	0.0440341	2938182	0	147	223365	86845	19987.6	2803
G. sp. (DSM3504)	Gluconobacter sp.		ATCC 15163, IFO 3292, NBRC 3292	Takeda Chem. Ind., Ltd , lab strain	DSMZ	Kostner,D., Luchterhand,B., Junker,A., Volland,S., Daniel,R., Buchs,J., Liebl,W. and Ehrenreich,A., The consequence of an additional NADH dehydrogenase paralog on the growth of Gluconobacter oxydans DSM3504, Appl. Microbiol. Biotechnol. 99 (1), 375-386 (2015)	CP004373.1			prokka v1.1	100	0	0.610271	0	2882437	0	1	2882437	2882437	2882437	2549
G. sp. (P1C6_b)		Gluconobacter		wild-caught D. melanogaster	this publication	this publication		Illumina MiSeq	122	prokka v1.1	100	0.995025	0.602434	0.0373899	3397903	0	78	382705	135361	43562.9	3206
G. cerevisiae (DSM27644)	Gluconobacter cerevisiae		LMG 27748	fermenting lambic beer	DSMZ	this publication		Illumina MiSeq	133	prokka v1.1	99.5025	0	0.579976	0.0958046	3079092	10	98	498929	202491	31419.3	2935
G. morbifer G707	Gluconobacter morbifer G707			laboratory-reared D. melanogaster gut	KCTC	Kim E-K, Kim S-H, Nam H-J, Choi MK, Lee K-A, Choi S-H, et al. Draft Genome Sequence of Gluconobacter morbifer G707T, a Pathogenic Gut Bacterium Isolated from Drosophila melanogaster Intestine. Journal of Bacteriology. 2012;194:1245–1245. doi:10.1128/JB.06670-11.	NZ_AGQV00000000.1			ncbi	99.3367	0	0.590399	0.0289249	2887061	0	19	1062376	422539	151951	2713
A. sp (P5B1)		Acetobacter cerevisiae		wild-caught D. melanogaster	this publication	this publication		Illumina MiSeq	74	prokka v1.1	100	0	0.574186	0.0631285	3331221	24	115	311179	142617	28967.1	3110
A. sp. (P1H12_c)		Acetobacter persici		wild-caught D. simulans	this publication	this publication		Illumina MiSeq	100	prokka v1.1	99.5025	0.497512	0.579776	0.0459175	3513026	0	108	542935	77338	32528	3316
C. intestini A911	Commensalibacter intestini A911			laboratory-reared D. melanogaster gut	KCTC	Kim E-K, Kim S-H, Nam H-J, Choi MK, Lee K-A, Choi S-H, et al. Draft Genome Sequence of Commensalibacter intestini A911T, a Symbiotic Bacterium Isolated from Drosophila melanogaster Intestine. Journal of Bacteriology. 2012;194:1246–1246. doi:10.1128/JB.06669-11.	NZ_AGFR00000000.1			ncbi	100	0.497512	0.368458	0.023257	2454778	0	26	971375	476138	94414.5	2250
P. sneebia	Providencia sneebia		DSM 19967	wild-caught D. melanogaster hemolymph	DSMZ	Juneja P, Lazzaro BP. Providencia sneebia sp. nov. and Providencia burhodogranariea sp. nov., isolated from wild Drosophila melanogaster. Int J Syst Evol Microbiol. 2009;59 Pt 5:1108–11	AKKN00000000.1			ncbi	96.2162	0.540541	0.380564	0.0440108	3896123	342211	17	604390	315000	209054	3305
