# Supplementary material for: Horizontal gene transfer-mediated bacterial strain variation affects host fitness in Drosophila
Source: BMC Biol. 2021 Sep 27;19:187. doi: 10.1186/s12915-021-01124-y (PMC8474910; doi:10.1186/s12915-021-01124-y)
Supplement: Supplementary file 3 — Additional file 3: Table S2. Full Panx PA scores and Treewas results table. [file 12915_2021_1124_MOESM3_ESM.xlsx]

## Sheet: Tabelle1
ID	Gene name	annotation	count	fitness BA	fitness PA	treeWAS terminal	terminal p-value	treeWAS subsequent	subsequent p-value	treeWAS simultaneous	simultaneous p-value	msa	dupli	events	all gene names	all annotations	duplication details
2077	None	transposase	10		4.62	0.518282988871224	0	11.9121271860556	0.00302600053243407	0.475758379271686	0.0126719318484337	GC00001579	yes	7	None#14	transposase#11@hypothetical protein#3	P1H12C#2@P5E10#2@P5E12#2@P1D12C#2
1528	None	Putative thiamine biosynthesis oxidoreductase ThiO	13		4.34	0.511923688394277	0.000221847546366116	9.00248867803743	0.0202058745230278	0.701411656033157	0.00260892714526573	GC00001721	no	4	None#13	Putative thiamine biosynthesis oxidoreductase ThiO#9@Thiamine biosynthesis oxidoreductase ThiO#4
1646	None	thiazole synthase	13		4.34	0.511923688394277	0.000221847546366116	9.00248867803743	0.0202058745230278	0.701411656033157	0.00260892714526573	GC00001723	no	4	None#13	thiazole synthase#9@Thiazole biosynthesis protein ThiG#4
1672	None	thiamine biosynthesis protein ThiS	13		4.34	0.511923688394277	0.000221847546366116	9.00248867803743	0.0202058745230278	0.701411656033157	0.00260892714526573	GC00001722	no	4	None#13	thiamine biosynthesis protein ThiS#13
1673	None	thiamine biosynthesis protein ThiC	13		4.34	0.511923688394277	0.000221847546366116	9.00248867803743	0.0202058745230278	0.701411656033157	0.00260892714526573	GC00001720	no	4	None#13	thiamine biosynthesis protein ThiC#9@Thiamine biosynthesis protein ThiC#4
1706	None	phosphomethylpyrimidine kinase	13		4.34	0.511923688394277	0.000221847546366116	9.00248867803743	0.0202058745230278	0.701411656033157	0.00260892714526573	GC00001574_r1_1	no	4	None#13	phosphomethylpyrimidine kinase#9@Phosphomethylpyrimidine kinase ThiD#4
2034	None	ferric iron siderophore receptor	10		4.21	0.543720190779014	0	12.2426711297292	0.000887390185464576	0.304266788085727	0.110302600053243	GC00000011_14	no	5	None#10	ferric iron siderophore receptor#10
2068	None	oxidoreductase	10		4.21	0.543720190779014	0	12.2426711297292	0.000887390185464576	0.304266788085727	0.110302600053243	GC00001476_4	yes	5	None#11	oxidoreductase#11	P1D12C#2
2076	None	LysR family transcriptional regulator	10		4.21	0.543720190779014	0	12.2426711297292	0.000887390185464576	0.304266788085727	0.110302600053243	GC00000003_r1_3	yes	5	None#14	LysR family transcriptional regulator#14	P1H12C#2@P5E10#2@P5E12#2@P1D12C#2
2073	None	Methyltransferase domain protein	10		4.06	0.457869634340223	0.00029283876120334	7.43825555147094	0.88924483095217	0.606890539265066	0.00899813648061054	GC00001585	yes	7	None#14	hypothetical protein#10@Methyltransferase domain protein#4	P5B1#3@P5E10#2@P5E12#2
2084	None	glutathione S-transferase	9		3.66	0.51510333863275	0	12.1414604094593	0.00201437572100449	0.0912180036255949	0.920756056438016	GC00001826_r1_2	no	4	None#9	glutathione S-transferase#9
2086	None	L-threonine-O-3-phosphate decarboxylase	9		3.66	0.51510333863275	0	12.1414604094593	0.00201437572100449	0.0912180036255949	0.920756056438016	GC00000051_r1_1	no	4	None#9	L-threonine-O-3-phosphate decarboxylase#9
2099	None	outer membrane siderophore receptor	9		3.66	0.51510333863275	0	12.1414604094593	0.00201437572100449	0.0912180036255949	0.920756056438016	GC00000011_5	no	4	None#9	outer membrane siderophore receptor#9
2100	None	cobalamin synthesis protein CobW	9		3.66	0.51510333863275	0	12.1414604094593	0.00201437572100449	0.0912180036255949	0.920756056438016	GC00000072_r1_r1_r1_1_p1	no	4	None#9	cobalamin synthesis protein CobW#9
2102	None	cytoplasmic membrane protein	9		3.66	0.51510333863275	0	12.1414604094593	0.00201437572100449	0.0912180036255949	0.920756056438016	GC00001999	no	4	None#9	cytoplasmic membrane protein#9
2103	None	hypothetical protein	9		3.66	0.51510333863275	0	12.1414604094593	0.00201437572100449	0.0912180036255949	0.920756056438016	GC00001998	no	4	None#9	hypothetical protein#9
2104	None	transcriptional regulator MocR/GntR	9		3.66	0.51510333863275	0	12.1414604094593	0.00201437572100449	0.0912180036255949	0.920756056438016	GC00000253_7_p2	no	4	None#9	transcriptional regulator MocR/GntR#9
2107	ydfH	putative HTH-type transcriptional regulator YdfH	9		3.66	0.51510333863275	0	12.1414604094593	0.00201437572100449	0.0912180036255949	0.920756056438016	GC00001771_r1_1	no	4	ydfH#4@lutR#3@None#2	putative HTH-type transcriptional regulator YdfH#4@HTH-type transcriptional regulator LutR#3@Transcriptional regulator#2
2109	None	membrane protein	9		3.66	0.51510333863275	0	12.1414604094593	0.00201437572100449	0.0912180036255949	0.920756056438016	GC00001872_2	no	4	None#9	membrane protein#9
2110	None	putative cobalt transporter subunit (CbtA)	9		3.66	0.51510333863275	0	12.1414604094593	0.00201437572100449	0.0912180036255949	0.920756056438016	GC00002008	no	4	None#9	putative cobalt transporter subunit (CbtA)#9
2111	None	quinolinate synthetase complex subunit alpha	9		3.66	0.51510333863275	0	12.1414604094593	0.00201437572100449	0.0912180036255949	0.920756056438016	GC00002003	no	4	None#9	quinolinate synthetase complex subunit alpha#9
2112	None	hypothetical protein	9		3.66	0.51510333863275	0	12.1414604094593	0.00201437572100449	0.0912180036255949	0.920756056438016	GC00002000	no	4	None#9	hypothetical protein#9
2114	None	hypothetical protein	9		3.66	0.51510333863275	0	12.1414604094593	0.00201437572100449	0.0912180036255949	0.920756056438016	GC00002006	no	4	None#9	hypothetical protein#9
2115	None	hypothetical protein	9		3.66	0.51510333863275	0	12.1414604094593	0.00201437572100449	0.0912180036255949	0.920756056438016	GC00002007	no	4	None#9	hypothetical protein#9
2119	None	hypothetical protein	9		3.66	0.51510333863275	0	12.1414604094593	0.00201437572100449	0.0912180036255949	0.920756056438016	GC00002020	no	4	None#9	hypothetical protein#9
2120	None	ornithine cyclodeaminase	9		3.66	0.51510333863275	0	12.1414604094593	0.00201437572100449	0.0912180036255949	0.920756056438016	GC00002021	no	4	None#9	ornithine cyclodeaminase#9
2121	None	ethanolamine ammonia-lyase small subunit	9		3.66	0.51510333863275	0	12.1414604094593	0.00201437572100449	0.0912180036255949	0.920756056438016	GC00001913_2	no	4	None#9	ethanolamine ammonia-lyase small subunit#9
2125	yxaF	TetR family transcriptional regulator	9		3.66	0.51510333863275	0	12.1414604094593	0.00201437572100449	0.0912180036255949	0.920756056438016	GC00001827_r1_1	no	4	None#8@yxaF#1	TetR family transcriptional regulator#8@putative HTH-type transcriptional regulator YxaF#1
2129	None	precorrin-2 C20-methyltransferase	9		3.66	0.51510333863275	0	12.1414604094593	0.00201437572100449	0.0912180036255949	0.920756056438016	GC00000123_r1_r1_1_p1	no	4	None#9	precorrin-2 C20-methyltransferase#9
2132	None	nicotinate-nucleotide pyrophosphorylase	9		3.66	0.51510333863275	0	12.1414604094593	0.00201437572100449	0.0912180036255949	0.920756056438016	GC00001818_3	no	4	None#9	nicotinate-nucleotide pyrophosphorylase#9
2133	None	mechanosensitive ion channel	9		3.66	0.51510333863275	0	12.1414604094593	0.00201437572100449	0.0912180036255949	0.920756056438016	GC00000221_4	no	4	None#9	mechanosensitive ion channel#9
2135	None	Sugar permease	9		3.66	0.51510333863275	0	12.1414604094593	0.00201437572100449	0.0912180036255949	0.920756056438016	GC00000247_p1	no	4	None#9	Sugar permease#9
2137	None	outer membrane receptor, TonB dependent	9		3.66	0.51510333863275	0	12.1414604094593	0.00201437572100449	0.0912180036255949	0.920756056438016	GC00000090_r1_1	no	4	None#9	outer membrane receptor, TonB dependent#9
2148	None	transcriptional regulator AraC	9		3.66	0.51510333863275	0	12.1414604094593	0.00201437572100449	0.0912180036255949	0.920756056438016	GC00001752_4	no	4	None#9	transcriptional regulator AraC#9
2150	None	Precorrin-4 C(11)-methyltransferase	9		3.66	0.51510333863275	0	12.1414604094593	0.00201437572100449	0.0912180036255949	0.920756056438016	GC00000123_3	no	4	None#9	Precorrin-4 C(11)-methyltransferase#9
2153	None	Bacterial membrane protein YfhO	9		3.66	0.51510333863275	0	12.1414604094593	0.00201437572100449	0.0912180036255949	0.920756056438016	GC00001996	no	4	None#9	Bacterial membrane protein YfhO#9
2157	pnpB	p-benzoquinone reductase	9		3.66	0.51510333863275	0	12.1414604094593	0.00201437572100449	0.0912180036255949	0.920756056438016	GC00001817_3	no	4	pnpB#8@pnpB_1#1	p-benzoquinone reductase#9
2159	None	chromate uranium reductase	9		3.66	0.51510333863275	0	12.1414604094593	0.00201437572100449	0.0912180036255949	0.920756056438016	GC00001905_2	no	4	None#9	chromate uranium reductase#9
2162	None	hypothetical protein	9		3.66	0.51510333863275	0	12.1414604094593	0.00201437572100449	0.0912180036255949	0.920756056438016	GC00002013	no	4	None#9	hypothetical protein#9
2169	None	Flavin reductase-like, FMN-binding protein	9		3.66	0.51510333863275	0	12.1414604094593	0.00201437572100449	0.0912180036255949	0.920756056438016	GC00000275_r1_1_p1	yes	4	None#10	Flavin reductase-like, FMN-binding protein#10	P1D12C#2
1531	None	Transglutaminase Domain Protein	13		3.64	0.441971383147854	0.00311473955098052	8.51393463509046	0.0243322388854379	0.542350828561714	0.0109060253793593	GC00001737	no	4	None#13	Transglutaminase Domain Protein#13
1962	None	Hypothetical protein	11		3.58	0.457869634340223	0.00029283876120334	11.156995497009	0.00807525068772741	0.22945447345145	0.857973200816399	GC00000488_r1_1	no	5	None#11	Hypothetical protein#11
1938	None	putative isochorismatase	12		3.56	0.435612082670906	0.00313248735468985	10.2718830480142	0.0191321323986157	0.285937694767576	0.11300914011891	GC00001317_2	yes	5	None#15	putative isochorismatase#14@hydrolase#1	P1C6B#2@P1H12C#3
1939	None	Transcriptional regulator	12		3.56	0.435612082670906	0.00313248735468985	10.2718830480142	0.0191321323986157	0.285937694767576	0.11300914011891	GC00000367_r1_r1_2	yes	5	None#15	Transcriptional regulator#14@TetR/AcrR family transcriptional regulator#1	P1H12C#3@P1C6B#2
1942	None	Membrane-bound transport protein	12	1.05	3.56	0.435612082670906	0.00313248735468985	10.2718830480142	0.0191321323986157	0.285937694767576	0.11300914011891	GC00000035_10	yes	5	None#16	Membrane-bound transport protein#15@MFS transporter#1	P1H12C#3@DSM27644#2@P1C6B#2
2305	None	hypothetical protein	8		3.56	0.381558028616852	0.00441920312361344	2.23274772367366	0.989582039222646	0.400632354746611	0.0866536516106132	GC00001742_r1_1	yes	7	None#10	hypothetical protein#10	P5H9A#3
1951	None	D-amino-acid dehydrogenase	11		3.54	0.422893481717011	0.00317685686396307	11.4591914472327	0.0056881710888278	-0.0610542287101157	0.923977282811252	GC00000209_r1_1_p1	no	6	None#11	D-amino-acid dehydrogenase#11
1952	None	beta-lactamase	11		3.54	0.422893481717011	0.00317685686396307	11.4591914472327	0.0056881710888278	-0.0610542287101157	0.923977282811252	GC00000192_1	no	6	None#11	beta-lactamase#11
1969	None	beta-lactamase	11		3.54	0.422893481717011	0.00317685686396307	11.4591914472327	0.0056881710888278	-0.0610542287101157	0.923977282811252	GC00001774_2	no	6	None#11	beta-lactamase#11
1980	None	LysR family transcriptional regulator	11		3.54	0.422893481717011	0.00317685686396307	11.4591914472327	0.0056881710888278	-0.0610542287101157	0.923977282811252	GC00000003_r1_2	no	6	None#11	LysR family transcriptional regulator#11
1987	None	ferric iron siderophore receptor	11		3.54	0.422893481717011	0.00317685686396307	11.4591914472327	0.0056881710888278	-0.0610542287101157	0.923977282811252	GC00000011_r1_3	yes	6	None#12	ferric iron siderophore receptor#12	P1H12C#2
1988	None	acyl-peptide hydrolase-like protein	11		3.54	0.422893481717011	0.00317685686396307	11.4591914472327	0.0056881710888278	-0.0610542287101157	0.923977282811252	GC00001749	yes	6	None#12	acyl-peptide hydrolase-like protein#11@hypothetical protein#1	P5E10#2
3868	None	Sorbitol dehydrogenase small subunit	2		3.49	-0.372019077901431	0.00709912148371639	-8.64062925003231	0.0209601561806726	-0.701411656007766	0.00260892714526573	GC00001470_1	no	2	None#2	Sorbitol dehydrogenase small subunit#1@hypothetical protein#1
4121	None	heme-binding protein	2		3.49	-0.372019077901431	0.00709912148371639	-8.64062925003231	0.0209601561806726	-0.701411656007766	0.00260892714526573	GC00000392_1	no	2	None#2	heme-binding protein#1@hypothetical protein#1
4407	None	Lactonase, 7-bladed beta-propeller	2		3.49	-0.372019077901431	0.00709912148371639	-8.64062925003231	0.0209601561806726	-0.701411656007766	0.00260892714526573	GC00002852_2	no	2	None#2	Lactonase, 7-bladed beta-propeller#1@hypothetical protein#1
1414	None	Hypothetical protein	14		3.42	0.403815580286169	0.00335433490105597	8.35509304072018	0.0249356642115538	0.294126733630654	0.111846658975952	GC00001575	no	3	None#14	Hypothetical protein#13@transpeptidase#1
2619	None	YciI-like protein	6		3.42	0.324324324324324	0.0279527908421333	8.22062999235246	0.0282456296033365	0.19543660291923	0.879936107906647	GC00002369	no	6	None#6	YciI-like protein#6
2629	None	transcriptional regulator	6		3.42	0.324324324324324	0.0279527908421333	8.22062999235246	0.0282456296033365	0.19543660291923	0.879936107906647	GC00000003_85	no	6	None#6	transcriptional regulator#6
2737	None	Cupin domain protein	6		3.42	0.324324324324324	0.0279527908421333	8.22062999235246	0.0282456296033365	0.19543660291923	0.879936107906647	GC00002202	yes	6	None#7	Cupin domain protein#6@hypothetical protein#1	P1D12C#2
1856	None	cyclic beta 1-2 glucan synthetase	12		3.39	0.451510333863275	0.00029283876120334	9.18303807955795	0.0201703789156092	0.26904845260204	0.113816665187683	GC00001813	no	4	None#12	cyclic beta 1-2 glucan synthetase#12
2634	None	Hypothetical protein	6		3.39	-0.473767885532591	0.000230721448220783	-12.618276349817	0	-0.479037371699459	0.0126453101428698	GC00002259	no	4	None#6	Hypothetical protein#4@hypothetical protein#1@co-chaperone DjlA#1
2012	None	neutral zinc metallopeptidase family protein	10		3.38	0.441971383147854	0.00222734936551605	12.0372334112669	0.00255568373413795	0.556120710232582	0.0100097612920401	GC00001910	no	5	None#10	neutral zinc metallopeptidase family protein#9@neutral zinc metallopeptidase#1
2017	None	DNA-3-methyladenine glycosylase I	10		3.38	0.441971383147854	0.00222734936551605	12.0372334112669	0.00255568373413795	0.556120710232582	0.0100097612920401	GC00001930	no	5	None#10	DNA-3-methyladenine glycosylase I#10
1670	None	hypothetical protein	13		3.36	0.41335453100159	0.00317685686396307	10.2870655237049	0.0191321323986157	-0.0206198025522025	0.944112166119443	GC00001568_2	no	4	None#13	hypothetical protein#13
1369	None	ABC transporter ATP-binding protein	14		3.32	0.394276629570747	0.00346969562516641	8.1985731671076	0.0284142337385749	0.407284922427894	0.0774425414854911	GC00000001_29	no	3	None#14	ABC transporter ATP-binding protein#14
1375	None	Hypothetical protein	14		3.32	0.394276629570747	0.00346969562516641	8.1985731671076	0.0284142337385749	0.407284922427894	0.0774425414854911	GC00001365_r1_1	no	3	None#14	Hypothetical protein#14
1380	None	enolase-phosphatase	14		3.32	0.394276629570747	0.00346969562516641	8.1985731671076	0.0284142337385749	0.407284922427894	0.0774425414854911	GC00001540	no	3	None#14	enolase-phosphatase#8@Putative enolase-phosphatase#6
1381	None	hypothetical protein	14		3.32	0.394276629570747	0.00346969562516641	8.1985731671076	0.0284142337385749	0.407284922427894	0.0774425414854911	GC00001547	no	3	None#14	hypothetical protein#14
1386	None	Hypothetical protein	14		3.32	0.394276629570747	0.00346969562516641	8.1985731671076	0.0284142337385749	0.407284922427894	0.0774425414854911	GC00001566	no	3	None#14	Hypothetical protein#14
1391	None	DNA polymerase related protein	14		3.32	0.394276629570747	0.00346969562516641	8.1985731671076	0.0284142337385749	0.407284922427894	0.0774425414854911	GC00000085_r1_r1_1_p2	no	3	None#14	DNA polymerase related protein#14
1395	None	DNA uptake protein	14		3.32	0.394276629570747	0.00346969562516641	8.1985731671076	0.0284142337385749	0.407284922427894	0.0774425414854911	GC00001158_r1_2	no	3	None#14	DNA uptake protein#7@Putative DNA uptake protein#7
1401	None	nuclease S1	14		3.32	0.394276629570747	0.00346969562516641	8.1985731671076	0.0284142337385749	0.407284922427894	0.0774425414854911	GC00001569	no	3	None#14	nuclease S1#9@Nuclease S1#5
1404	None	putative membrane-spanning protein	14		3.32	0.394276629570747	0.00346969562516641	8.1985731671076	0.0284142337385749	0.407284922427894	0.0774425414854911	GC00001323_r1_1	no	3	None#14	putative membrane-spanning protein#14
1409	None	integrase/recombinase XerD	14		3.32	0.394276629570747	0.00346969562516641	8.1985731671076	0.0284142337385749	0.407284922427894	0.0774425414854911	GC00000054_r1_r1_r1_1_p1	no	3	None#14	integrase/recombinase XerD#9@Integrase/recombinase XerD#5
1412	None	Hypothetical protein	14		3.32	0.394276629570747	0.00346969562516641	8.1985731671076	0.0284142337385749	0.407284922427894	0.0774425414854911	GC00001571	no	3	None#14	Hypothetical protein#14
1418	None	Lipopolysaccharide core biosynthesis protein WbcM	14		3.32	0.394276629570747	0.00346969562516641	8.1985731671076	0.0284142337385749	0.407284922427894	0.0774425414854911	GC00000078_6	no	3	None#14	Lipopolysaccharide core biosynthesis protein WbcM#7@lipopolysaccharide core biosynthesis protein WbcM#7
1419	None	lipopolysaccharide biosynthesis protein	14		3.32	0.394276629570747	0.00346969562516641	8.1985731671076	0.0284142337385749	0.407284922427894	0.0774425414854911	GC00000078_4	no	3	None#14	lipopolysaccharide biosynthesis protein#9@Lipopolysaccharide biosynthesis protein#5
1421	None	hypothetical protein	14		3.32	0.394276629570747	0.00346969562516641	8.1985731671076	0.0284142337385749	0.407284922427894	0.0774425414854911	GC00001555	no	3	None#14	hypothetical protein#14
1423	None	Aminopeptidase N	14		3.32	0.394276629570747	0.00346969562516641	8.1985731671076	0.0284142337385749	0.407284922427894	0.0774425414854911	GC00001473_2	no	3	None#14	Aminopeptidase N#7@aminopeptidase#7
1430	None	Putative outer membrane receptor for iron transport	14		3.32	0.394276629570747	0.00346969562516641	8.1985731671076	0.0284142337385749	0.407284922427894	0.0774425414854911	GC00000234_p1	no	3	None#14	Putative outer membrane receptor for iron transport#14
1431	None	TonB-dependent outer membrane receptor	14		3.32	0.394276629570747	0.00346969562516641	8.1985731671076	0.0284142337385749	0.407284922427894	0.0774425414854911	GC00000234_p2	no	3	None#14	TonB-dependent outer membrane receptor#14
1432	None	transcriptional regulator	14		3.32	0.394276629570747	0.00346969562516641	8.1985731671076	0.0284142337385749	0.407284922427894	0.0774425414854911	GC00000003_r1_r1_4	no	3	None#14	transcriptional regulator#8@Transcriptional regulator#6
1434	None	ATP-dependent RNA helicase	14		3.32	0.394276629570747	0.00346969562516641	8.1985731671076	0.0284142337385749	0.407284922427894	0.0774425414854911	GC00000027_r1_r1_1_p2_p1	no	3	None#14	ATP-dependent RNA helicase#14
1440	None	Hypothetical protein	14		3.32	0.394276629570747	0.00346969562516641	8.1985731671076	0.0284142337385749	0.407284922427894	0.0774425414854911	GC00000954_r1_1	no	3	None#14	Hypothetical protein#14
1441	None	periplasmic phosphoanhydride phosphohydrolase	14		3.32	0.394276629570747	0.00346969562516641	8.1985731671076	0.0284142337385749	0.407284922427894	0.0774425414854911	GC00001537	no	3	None#14	periplasmic phosphoanhydride phosphohydrolase#9@Periplasmic phosphoanhydride phosphohydrolase#5
1442	None	Hypothetical protein	14		3.32	0.394276629570747	0.00346969562516641	8.1985731671076	0.0284142337385749	0.407284922427894	0.0774425414854911	GC00001536	no	3	None#14	Hypothetical protein#14
1452	None	Fe(3+)-pyochelin receptor	14	1.74	3.32	0.394276629570747	0.00346969562516641	8.1985731671076	0.0284142337385749	0.407284922427894	0.0774425414854911	GC00000011_3	yes	3	None#16	Fe(3+)-pyochelin receptor#12@Outer membrane receptor for ferric iron uptake#4	DSM2003#2@621H#2
1453	None	Hypothetical protein	14	1.33	3.32	0.394276629570747	0.00346969562516641	8.1985731671076	0.0284142337385749	0.407284922427894	0.0774425414854911	GC00000079_p1	yes	3	None#16	Hypothetical protein#16	621H#2@DSM3504#2
1454	None	Hypothetical protein	14	1.65	3.32	0.394276629570747	0.00346969562516641	8.1985731671076	0.0284142337385749	0.407284922427894	0.0774425414854911	GC00000913_r1_1	yes	3	None#16	hypothetical protein#9@Hypothetical protein#7	DSM2003#2@621H#2
1954	None	Hemin transport system permease protein HmuU	11		3.3	0.426073131955485	0.00317685686396307	9.73151257030505	0.0200550181914988	-0.104699235877326	0.913994143224776	GC00000074_r1_r1_1_p2	no	5	None#11	Hemin transport system permease protein HmuU#11
1991	None	MaeB2	11		3.21	0.3879173290938	0.00423285118466588	11.6494130098172	0.0056615493832638	0.448662123217953	0.0754902830774692	GC00001746	yes	6	None#13	MaeB2#11@NAD-dependent malic enzyme#2	P5E10#2@P5E12#2
1996	None	S-(hydroxymethyl)glutathione dehydrogenase/class III alcohol dehydrogenase	11		3.21	0.3879173290938	0.00423285118466588	11.6494130098172	0.0056615493832638	0.448662123217953	0.0754902830774692	GC00000022_9_p1	yes	6	None#15	S-(hydroxymethyl)glutathione dehydrogenase/class III alcohol dehydrogenase#15	P1H12C#3@P1C6B#3
2570	None	putative oxidoreductase	7		3.2	0.314785373608903	0.0307303221226374	8.12148474058581	0.0296388321945159	0.222532858947572	0.861194427189635	GC00000312_2_p1	yes	7	None#8	putative oxidoreductase#8	P1D12C#2
1882	recD2	ATP-dependent RecD-like DNA helicase	12		3.14	0.422893481717011	0.00317685686396307	10.8464450296284	0.0119176501907889	0.0847770257307998	0.923542461620374	GC00001583_2	no	4	recD2#8@recD2_2#2@None#1@recD2_1#1	ATP-dependent RecD-like DNA helicase#11@DUF3320 domain-containing protein#1
1841	None	Zinc protease	12		3.11	0.461049284578696	0.00029283876120334	10.6024269916877	0.017073387168338	0.114446103581618	0.911500576803621	GC00000385_r1_1_p2	no	3	None#12	Zinc protease#11@insulinase family protein#1
2802	None	Galactose-proton symporter	5		3.11	0.298887122416534	0.0308101872393292	2.91419474935213	0.962747360014198	0.244784548798719	0.849951193539799	GC00000013_11	no	4	None#5	Galactose-proton symporter#5
2882	None	TonB dependent receptor	5		3.11	0.298887122416534	0.0308101872393292	2.91419474935213	0.962747360014198	0.244784548798719	0.849951193539799	GC00002492	no	4	None#5	TonB dependent receptor#5
1792	None	L-serine deaminase /L-threonine deaminase	13		3.09	-0.232114467408585	0.101464193806016	-0.131254781857125	0.999982252196291	-0.171063563953513	0.880299937882687	GC00001528	yes	4	None#14	L-serine deaminase /L-threonine deaminase#11@L-serine ammonia-lyase#3	P1D12C#2
1968	None	Peptidase S46	11		3.09	0.435612082670906	0.00313248735468985	11.0838024201323	0.00809299849143663	0.194620640590011	0.879936107906647	GC00001850	no	4	None#11	Peptidase S46#10@S46 family peptidase#1
3447	None	Acriflavin resistance protein D	3		3.08	-0.343402225755167	0.00921111012512199	-10.9167826177071	0.0108705297719407	-0.371308974695611	0.102688792261958	GC00000008_3	no	4	None#3	Acriflavin resistance protein D#1@AcrB/AcrD/AcrF family protein#1@putative multidrag resistance protein#1
3516	None	HlyD family secretion protein	3		3.08	-0.343402225755167	0.00921111012512199	-10.9167826177071	0.0108705297719407	-0.371308974695611	0.102688792261958	GC00000119_3	no	4	None#3	HlyD family secretion protein#1@efflux RND transporter periplasmic adaptor subunit#1@Acriflavin resistance protein A (multidrug efflux system)#1
3525	None	NUDIX domain protein	3		3.08	-0.343402225755167	0.00921111012512199	-10.9167826177071	0.0108705297719407	-0.371308974695611	0.102688792261958	GC00002882	no	4	None#3	NUDIX domain protein#2@NUDIX domain-containing protein#1
3527	None	Hypothetical protein	3		3.08	-0.343402225755167	0.00921111012512199	-10.9167826177071	0.0108705297719407	-0.371308974695611	0.102688792261958	GC00002881	no	4	None#3	Hypothetical protein#2@hypothetical protein#1
3550	None	Antibiotic efflux pump outer membrane protein ArpC	3		3.08	-0.343402225755167	0.00921111012512199	-10.9167826177071	0.0108705297719407	-0.371308974695611	0.102688792261958	GC00000007_3	no	4	None#3	Antibiotic efflux pump outer membrane protein ArpC#2@TolC family protein#1
3579	None	Hypothetical protein	3		3.08	-0.343402225755167	0.00921111012512199	-10.9167826177071	0.0108705297719407	-0.371308974695611	0.102688792261958	GC00002130_r1_2	no	4	None#3	Hypothetical protein#2@hypothetical protein#1
3659	None	group 1 glycosyl transferase	3		3.08	-0.343402225755167	0.00921111012512199	-10.9167826177071	0.0108705297719407	-0.371308974695611	0.102688792261958	GC00000037_r1_r1_1	no	4	None#3	group 1 glycosyl transferase#2@glycosyltransferase family 1 protein#1
3732	None	hypothetical protein	3		3.08	-0.343402225755167	0.00921111012512199	-10.9167826177071	0.0108705297719407	-0.371308974695611	0.102688792261958	GC00002649	yes	4	None#4	hypothetical protein#4	morbifer#2
3746	None	hypothetical protein	3		3.08	-0.343402225755167	0.00921111012512199	-10.9167826177071	0.0108705297719407	-0.371308974695611	0.102688792261958	GC00002343_r1_1	yes	4	None#4	hypothetical protein#4	morbifer#2
1694	None	Superoxide dismutase [Cu-Zn]	13		3.01	0.378378378378378	0.00447244653474133	7.96717447520072	0.0327269500399325	0.551680257585511	0.0108971514775047	GC00001703	no	4	None#13	Superoxide dismutase [Cu-Zn]#7@superoxide dismutase#6
2088	None	acyl-CoA dehydrogenase	9		3.0	0.473767885532591	0.000230721448220783	7.92652536837217	0.0327446978436419	0.508352448737871	0.0123524713816665	GC00000149_r1_2	no	3	None#9	acyl-CoA dehydrogenase#9
2106	None	putative dioxygenase/MT3514	9		3.0	0.473767885532591	0.000230721448220783	7.92652536837217	0.0327446978436419	0.508352448737871	0.0123524713816665	GC00001894_2	no	3	None#9	putative dioxygenase/MT3514#9
2117	None	Putative sugar/polyol transporter	9		3.0	0.473767885532591	0.000230721448220783	7.92652536837217	0.0327446978436419	0.508352448737871	0.0123524713816665	GC00000131_r1_r1_1_p2_p1	no	3	None#9	Putative sugar/polyol transporter#9
2283	None	replication protein A	8		2.95	0.337042925278219	0.0124500843020676	7.91996378806635	0.0327535717454965	0.367870639398437	0.102697666163812	GC00000533_r1_1	yes	6	None#9	replication protein A#6@RepA#2@putative replication protein A#1	P1C6B#2
2005	None	3-ketoacyl-(acyl-carrier-protein) reductase	10		2.93	0.359300476947536	0.0091578667139941	5.39493098051469	0.930810187239329	0.170580707965398	0.880308811784542	GC00000002_31	no	6	None#10	3-ketoacyl-(acyl-carrier-protein) reductase#10
2018	None	electron transfer flavoprotein alpha subunit	10		2.93	0.359300476947536	0.0091578667139941	5.39493098051469	0.930810187239329	0.170580707965398	0.880308811784542	GC00000264_r1_1_p1	no	6	None#10	electron transfer flavoprotein alpha subunit#10
2019	None	Putative 4-hydroxyphenylpyruvate dioxygenase	10		2.93	0.359300476947536	0.0091578667139941	5.39493098051469	0.930810187239329	0.170580707965398	0.880308811784542	GC00000313_1	no	6	None#10	Putative 4-hydroxyphenylpyruvate dioxygenase#8@putative 4-hydroxyphenylpyruvate dioxygenase#2
2037	None	hypothetical protein	10		2.93	0.359300476947536	0.0091578667139941	5.39493098051469	0.930810187239329	0.170580707965398	0.880308811784542	GC00001902	no	6	None#10	hypothetical protein#10
2039	None	acyl-CoA transferase	10		2.93	0.359300476947536	0.0091578667139941	5.39493098051469	0.930810187239329	0.170580707965398	0.880308811784542	GC00001900	no	6	None#10	acyl-CoA transferase#10
2040	None	acyl-CoA dehydrogenase	10		2.93	0.359300476947536	0.0091578667139941	5.39493098051469	0.930810187239329	0.170580707965398	0.880308811784542	GC00001901	no	6	None#10	acyl-CoA dehydrogenase#10
2052	None	L-sorbose 1-dehydrogenase, FAD dependent	10		2.93	0.359300476947536	0.0091578667139941	5.39493098051469	0.930810187239329	0.170580707965398	0.880308811784542	GC00001492_r1_2	no	6	None#10	L-sorbose 1-dehydrogenase, FAD dependent#10
2055	None	L-sorbosone dehydrogenase, NAD(P) dependent	10		2.93	0.359300476947536	0.0091578667139941	5.39493098051469	0.930810187239329	0.170580707965398	0.880308811784542	GC00000012_r1_3	no	6	None#10	L-sorbosone dehydrogenase, NAD(P) dependent#10
2067	None	Putative xylose-proton symporter	10		2.93	0.359300476947536	0.0091578667139941	5.39493098051469	0.930810187239329	0.170580707965398	0.880308811784542	GC00001847	yes	6	None#11	Putative xylose-proton symporter#11	P1D12C#2
1570	None	oxidoreductase	13		2.91	0.368839427662957	0.00713461709113494	8.7470476578547	0.0206140740083415	0.0335372339485283	0.940970804862898	GC00001650	no	4	None#13	oxidoreductase#8@Putative oxidoreductase#5
1667	None	Hypothetical protein	13		2.91	0.368839427662957	0.00713461709113494	8.7470476578547	0.0206140740083415	0.0335372339485283	0.940970804862898	GC00000039_5	no	4	None#13	Hypothetical protein#11@transcriptional regulator MarR/HxlR#2
1675	None	hypothetical protein	13		2.91	0.368839427662957	0.00713461709113494	8.7470476578547	0.0206140740083415	0.0335372339485283	0.940970804862898	GC00001727	no	4	None#13	hypothetical protein#13
1719	None	Transcriptional regulator TetR family protein	13		2.91	0.368839427662957	0.00713461709113494	8.7470476578547	0.0206140740083415	0.0335372339485283	0.940970804862898	GC00001520_2	no	4	None#13	Transcriptional regulator TetR family protein#13
1793	None	sugar transporter transmembrane protein	13		2.91	0.368839427662957	0.00713461709113494	8.7470476578547	0.0206140740083415	0.0335372339485283	0.940970804862898	GC00000100_r1_r1_1	yes	4	None#14	sugar transporter transmembrane protein#8@Sugar transporter transmembrane protein#4@major facilitator transporter#2	P5B1#2
1794	None	Dipeptidase PepQ	13		2.91	0.368839427662957	0.00713461709113494	8.7470476578547	0.0206140740083415	0.0335372339485283	0.940970804862898	GC00000365_3	yes	4	None#14	Dipeptidase PepQ#14	P5B1#2
1797	None	Putative oxidoreductase	13		2.91	0.368839427662957	0.00713461709113494	8.7470476578547	0.0206140740083415	0.0335372339485283	0.940970804862898	GC00001519	yes	4	None#14	Putative oxidoreductase#7@oxidoreductase#7	P1C6B#2
3011	None	hypothetical protein	4		2.9	0.213036565977742	0.899671665631378	0.201333560149521	0.999937882687017	0.236477766849592	0.857857840092289	GC00002750	no	4	None#4	hypothetical protein#4
3281	None	hypothetical protein	4		2.9	0.213036565977742	0.899671665631378	0.201333560149521	0.999937882687017	0.236477766849592	0.857857840092289	GC00002239_2	yes	4	None#5	hypothetical protein#5	P1H12C#2
3284	None	hypothetical protein	4		2.9	0.213036565977742	0.899671665631378	0.201333560149521	0.999937882687017	0.236477766849592	0.857857840092289	GC00002371_r1_1	yes	4	None#5	hypothetical protein#5	P5B1#2
856	None	putative DNA repair protein recO	15		2.89	0.327503974562798	0.0218564202679918	8.29435878283763	0.0249534120152631	0.653249789232206	0.00270654006566684	GC00001325	no	2	None#15	putative DNA repair protein recO#14@DNA repair protein RecO#1
932	None	aromatic ring-opening dioxygenase catalytic subunit LigB	15		2.89	0.327503974562798	0.0218564202679918	8.29435878283763	0.0249534120152631	0.653249789232206	0.00270654006566684	GC00001283_2	no	2	None#15	aromatic ring-opening dioxygenase catalytic subunit LigB#8@Hypothetical protein#6@dioxygenase#1
993	None	transcriptional regulator	15		2.89	0.327503974562798	0.0218564202679918	8.29435878283763	0.0249534120152631	0.653249789232206	0.00270654006566684	GC00001016_r1_1	no	2	None#15	transcriptional regulator#7@Transcriptional regulator#7@peptide-methionine (R)-S-oxide reductase#1
1202	None	Hypothetical protein	15		2.89	0.327503974562798	0.0218564202679918	8.29435878283763	0.0249534120152631	0.653249789232206	0.00270654006566684	GC00001392	no	2	None#15	Hypothetical protein#14@hypothetical protein#1
1231	None	Hypothetical protein	15		2.89	0.327503974562798	0.0218564202679918	8.29435878283763	0.0249534120152631	0.653249789232206	0.00270654006566684	GC00001453	no	2	None#15	Hypothetical protein#14@hypothetical protein#1
1234	None	RnhA	15		2.89	0.327503974562798	0.0218564202679918	8.29435878283763	0.0249534120152631	0.653249789232206	0.00270654006566684	GC00000986_r1_1	no	2	None#15	RnhA#9@Ribonuclease H#5@ribonuclease HI#1
2599	None	S-formylglutathione hydrolase	6		2.89	0.267090620031797	0.0795190345194782	2.50571456077876	0.981870618510959	0.526962233796036	0.0117401721536959	GC00000323_r1_1_p1	no	6	None#6	S-formylglutathione hydrolase#6
2727	None	Hypothetical protein	6		2.89	0.267090620031797	0.0795190345194782	2.50571456077876	0.981870618510959	0.526962233796036	0.0117401721536959	GC00000350_2	yes	6	None#7	Hypothetical protein#7	P1H12C#2
1994	arsC	Arsenate reductase	11		2.86	0.349761526232114	0.00921111012512199	6.79085991415369	0.911571568018458	0.199605616862563	0.866749489750643	GC00001488_2	yes	6	arsC#9@None#3@arsC_1#1@arsC_2#1	Arsenate reductase#11@Hypothetical protein#2@arsenate reductase (glutaredoxin)#1	DSM27644#3@P5B1#2
2626	None	putative TonB-dependent receptor	6		2.86	0.263910969793323	0.0849232407489573	2.52615038921212	0.981870618510959	0.455767950605456	0.0754725352737599	GC00000025_6	no	6	None#6	putative TonB-dependent receptor#6
2820	None	putative short-chain dehydrogenase/reductase	5		2.83	0.238473767885533	0.101402076493034	2.40450384050894	0.981897240216523	0.313913449335904	0.110222734936552	GC00000002_r1_3_p1	no	5	None#5	putative short-chain dehydrogenase/reductase#5
2010	None	cobalamin biosynthesis protein cobalt-precorrin-6A biosynthesis protein	10		2.81	0.448330683624801	0.00029283876120334	12.2372460251894	0.000887390185464576	0.337182870429906	0.107951016061762	GC00001918	no	3	None#10	cobalamin biosynthesis protein cobalt-precorrin-6A biosynthesis protein#9@cobalt-precorrin-5B (C(1))-methyltransferase#1
2011	None	hypothetical protein	10		2.81	0.448330683624801	0.00029283876120334	12.2372460251894	0.000887390185464576	0.337182870429906	0.107951016061762	GC00001911	no	3	None#10	hypothetical protein#10
2013	None	Ethanolamine ammonia-lyase heavy chain	10		2.81	0.448330683624801	0.00029283876120334	12.2372460251894	0.000887390185464576	0.337182870429906	0.107951016061762	GC00001912	no	3	None#10	Ethanolamine ammonia-lyase heavy chain#9@ethanolamine ammonia-lyase subunit EutB#1
2014	None	Cobalamin biosynthetic protein (anaerobic pathway of cobalamin biosynthesis, cobD)	10		2.81	0.448330683624801	0.00029283876120334	12.2372460251894	0.000887390185464576	0.337182870429906	0.107951016061762	GC00001915	no	3	None#10	Cobalamin biosynthetic protein (anaerobic pathway of cobalamin biosynthesis, cobD)#9@cobalamin biosynthesis protein CobD#1
2015	cobB	Cobyrinic acid A,C-diamide synthase	10		2.81	0.448330683624801	0.00029283876120334	12.2372460251894	0.000887390185464576	0.337182870429906	0.107951016061762	GC00001917	no	3	cobB#9@None#1	Cobyrinic acid A,C-diamide synthase#9@cobyrinate a,c-diamide synthase#1
2016	None	cobyric acid synthase	10		2.81	0.448330683624801	0.00029283876120334	12.2372460251894	0.000887390185464576	0.337182870429906	0.107951016061762	GC00001916	no	3	None#10	cobyric acid synthase#10
2022	cobJ	Precorrin-3B C(17)-methyltransferase	10		2.81	0.448330683624801	0.00029283876120334	12.2372460251894	0.000887390185464576	0.337182870429906	0.107951016061762	GC00001877	no	3	cobJ#9@None#1	Precorrin-3B C(17)-methyltransferase#9@precorrin-3B C(17)-methyltransferase#1
2025	sir	ferredoxin-nitrite reductase	10		2.81	0.448330683624801	0.00029283876120334	12.2372460251894	0.000887390185464576	0.337182870429906	0.107951016061762	GC00001871	no	3	None#9@sir#1	ferredoxin-nitrite reductase#8@Sulfite reductase [ferredoxin]#1@precorrin-3B synthase#1
2032	None	amino acid transporter	10		2.81	0.448330683624801	0.00029283876120334	12.2372460251894	0.000887390185464576	0.337182870429906	0.107951016061762	GC00000047_6	no	3	None#10	amino acid transporter#9@ethanolamine permease#1
2035	None	cob(I)alamin adenosyltransferase	10		2.81	0.448330683624801	0.00029283876120334	12.2372460251894	0.000887390185464576	0.337182870429906	0.107951016061762	GC00001849_r1_1	no	3	None#10	cob(I)alamin adenosyltransferase#9@cob(I)yrinic acid a,c-diamide adenosyltransferase#1
2045	None	nicotinate-nucleotide--dimethylbenzimidazole phosphoribosyltransferase	10		2.81	0.448330683624801	0.00029283876120334	12.2372460251894	0.000887390185464576	0.337182870429906	0.107951016061762	GC00001924	no	3	None#10	nicotinate-nucleotide--dimethylbenzimidazole phosphoribosyltransferase#10
2046	cobS	Cobalamin synthase	10		2.81	0.448330683624801	0.00029283876120334	12.2372460251894	0.000887390185464576	0.337182870429906	0.107951016061762	GC00001925	no	3	cobS#9@None#1	Cobalamin synthase#9@adenosylcobinamide-GDP ribazoletransferase#1
2047	None	Cob(II)yrinic acid a,c-diamide reductase	10		2.81	0.448330683624801	0.00029283876120334	12.2372460251894	0.000887390185464576	0.337182870429906	0.107951016061762	GC00001926	no	3	None#10	Cob(II)yrinic acid a,c-diamide reductase#9@5,6-dimethylbenzimidazole synthase#1
2048	None	cobalamin(vitamin B12) biosynthesis protein Precorrin-6Y C5,15-methyltransferase	10		2.81	0.448330683624801	0.00029283876120334	12.2372460251894	0.000887390185464576	0.337182870429906	0.107951016061762	GC00001920	no	3	None#10	cobalamin(vitamin B12) biosynthesis protein Precorrin-6Y C5,15-methyltransferase#9@precorrin-6y C5,15-methyltransferase (decarboxylating) subunit CbiE#1
2049	None	Precorrin-6A reductase	10		2.81	0.448330683624801	0.00029283876120334	12.2372460251894	0.000887390185464576	0.337182870429906	0.107951016061762	GC00001921	no	3	None#10	Precorrin-6A reductase#9@cobalt-precorrin-6A reductase#1
2050	cobH	precorrin-8X methylmutase	10		2.81	0.448330683624801	0.00029283876120334	12.2372460251894	0.000887390185464576	0.337182870429906	0.107951016061762	GC00001922	no	3	None#9@cobH#1	precorrin-8X methylmutase#10
2051	None	adenosylcobalamin biosynthesis bifunctional protein CobP	10		2.81	0.448330683624801	0.00029283876120334	12.2372460251894	0.000887390185464576	0.337182870429906	0.107951016061762	GC00001923	no	3	None#10	adenosylcobalamin biosynthesis bifunctional protein CobP#9@bifunctional adenosylcobinamide kinase/adenosylcobinamide-phosphate guanylyltransferase#1
3631	None	hypothetical protein	3		2.79	-0.346581875993641	0.00921111012512199	-9.18910374077941	0.0201703789156092	-0.3276639675284	0.10914899281214	GC00002840	no	3	None#3	hypothetical protein#3
2853	None	hypothetical protein	5		2.7800000000000002	0.260731319554849	0.0868754991569793	-1.82312356654662	0.997692785517792	0.484491980265543	0.0126453101428698	GC00002525	no	4	None#5	hypothetical protein#5
1997	None	hypothetical protein	11	0.87	2.77	0.340222575516693	0.0124500843020676	4.80151280932305	0.931520099387701	0.600414085814318	0.00904250598988376	GC00000390_p2	yes	6	None#16	hypothetical protein#16	P5B1#2@P5E10#3@P5E12#3
2170	None	hypothetical protein	9		2.77	0.359300476947536	0.0091578667139941	6.09519482826649	0.930064779483539	0.551147160813949	0.0109060253793593	GC00001842	yes	5	None#11	hypothetical protein#11	DSM2003#2@P1C6B#2
2844	None	phage integrase	5		2.75	0.257551669316375	0.0922974531901677	-1.80268773811326	0.997692785517792	0.413297697074963	0.0773892980743633	GC00000082_7	no	4	None#5	phage integrase#5
2890	None	hypothetical protein	5		2.75	0.257551669316375	0.0922974531901677	-1.80268773811326	0.997692785517792	0.413297697074963	0.0773892980743633	GC00002451	no	4	None#5	hypothetical protein#5
2891	None	Prophage CP4-57 regulatory protein (AlpA)	5		2.75	0.257551669316375	0.0922974531901677	-1.80268773811326	0.997692785517792	0.413297697074963	0.0773892980743633	GC00002452	no	4	None#5	Prophage CP4-57 regulatory protein (AlpA)#5
1971	None	SirA-like protein	11		2.74	0.432432432432432	0.00313248735468985	10.945590281395	0.0108439080663768	0.0576807697024578	0.924039400124235	GC00001843	no	3	None#11	SirA-like protein#9@sulfurtransferase TusA family protein#1@hypothetical protein#1
1973	None	Hypothetical protein	11		2.74	0.432432432432432	0.00313248735468985	10.945590281395	0.0108439080663768	0.0576807697024578	0.924039400124235	GC00000048_r1_1	no	3	None#11	Hypothetical protein#10@PepSY domain-containing protein#1
3087	None	Hypothetical protein	4		2.7199999999999998	-0.429252782193959	0.00316798296210841	-10.8879632009999	0.0108705297719407	-0.52173102595873	0.0122548584612654	GC00002568	no	2	None#4	Hypothetical protein#3@hypothetical protein#1
3243	None	hypothetical protein	4		2.7199999999999998	-0.429252782193959	0.00316798296210841	-10.8879632009999	0.0108705297719407	-0.52173102595873	0.0122548584612654	GC00002554	no	2	None#4	hypothetical protein#4
2562	None	hypothetical protein	7		2.71	0.381558028616852	0.00441920312361344	7.28519183947382	0.891179341556482	0.294677066409719	0.111846658975952	GC00002107	yes	3	None#8	hypothetical protein#8	P1H12C#2
3323	None	hypothetical protein	3		2.71	0.124006359300477	0.915653562871595	-2.78064842144116	0.962844972934599	0.229721010166204	0.857964326914544	GC00003032	no	4	None#3	hypothetical protein#3
3349	None	hypothetical protein	3		2.71	0.124006359300477	0.915653562871595	-2.78064842144116	0.962844972934599	0.229721010166204	0.857964326914544	GC00002594_2	no	4	None#3	hypothetical protein#3
3472	None	pilus retraction motor protein PilT	3		2.71	0.124006359300477	0.915653562871595	-2.83082604452145	0.962773981719762	0.304987444786636	0.110249356642116	GC00001933_r1_1	no	4	None#3	pilus retraction motor protein PilT#3
3503	None	prevent-host-death family protein, putative	3		2.71	0.124006359300477	0.915653562871595	-2.83082604452145	0.962773981719762	0.304987444786636	0.110249356642116	GC00002035_r1_2	no	4	None#3	prevent-host-death family protein, putative#3
3539	None	hypothetical protein	3		2.71	0.124006359300477	0.915653562871595	-2.78064842144116	0.962844972934599	0.229721010166204	0.857964326914544	GC00003049	no	4	None#3	hypothetical protein#3
3660	None	hypothetical protein	3		2.71	0.124006359300477	0.915653562871595	-2.78064842144116	0.962844972934599	0.229721010166204	0.857964326914544	GC00002450_2	no	4	None#3	hypothetical protein#3
2105	None	secretion system type I outer membrane protein TolC	9		2.7	0.426073131955485	0.00317685686396307	7.61780125165052	0.778924483095217	0.363330515712235	0.102786405182359	GC00000261_2	no	3	None#9	secretion system type I outer membrane protein TolC#9
2108	None	two component sensor histidine kinase NtrY	9		2.7	0.426073131955485	0.00317685686396307	7.61780125165052	0.778924483095217	0.363330515712235	0.102786405182359	GC00000083_5	no	3	None#9	two component sensor histidine kinase NtrY#9
2149	None	lipoprotein releasing system ATP-binding protein LolD	9		2.7	0.426073131955485	0.00317685686396307	7.61780125165052	0.778924483095217	0.363330515712235	0.102786405182359	GC00000001_1	no	3	None#9	lipoprotein releasing system ATP-binding protein LolD#9
2161	None	efflux transporter, RND family, MFP subunit	9		2.7	0.426073131955485	0.00317685686396307	7.61780125165052	0.778924483095217	0.363330515712235	0.102786405182359	GC00002019	no	3	None#9	efflux transporter, RND family, MFP subunit#9
2167	None	two component response regulator NtrX	9		2.7	0.426073131955485	0.00317685686396307	7.61780125165052	0.778924483095217	0.363330515712235	0.102786405182359	GC00000067_10	no	3	None#9	two component response regulator NtrX#9
4088	None	hypothetical protein	2		2.68	-0.311605723370429	0.0307391960244919	-10.141422311916	0.0198686662525512	-0.141542359584568	0.904090868754992	GC00003104	no	2	None#2	hypothetical protein#2
2083	None	outer membrane siderophore receptor	9		2.67	0.422893481717011	0.00317685686396307	7.63823708008388	0.778809122371107	0.292136232521655	0.112796166474399	GC00000011_r1_r1_3_p2_p1	no	3	None#9	outer membrane siderophore receptor#9
2090	bla	Beta-lactamase SHV-3 precursor	9		2.67	0.422893481717011	0.00317685686396307	7.63823708008388	0.778809122371107	0.292136232521655	0.112796166474399	GC00001591_r1_1	no	3	bla#4@bla_1#3@blaA#1@blaP#1	Beta-lactamase SHV-3 precursor#5@Beta-lactamase SHV-2 precursor#2@Beta-lactamase precursor#2
2173	arnC	Undecaprenyl-phosphate mannosyltransferase	9		2.67	0.422893481717011	0.00317685686396307	7.63823708008388	0.778809122371107	0.292136232521655	0.112796166474399	GC00001499_2	yes	3	None#12@arnC#1	Undecaprenyl-phosphate mannosyltransferase#5@hypothetical protein#4@Dolichol-phosphate mannosyltransferase#2@N-glycosyltransferase#1@Undecaprenyl-phosphate 4-deoxy-4-formamido-L-arabinose transferase#1	P5E10#3@P5E12#3
2740	None	transposase	6		2.67	0.29570747217806	0.0309078001597303	6.57774209586449	0.915289732895554	0.261257087229126	0.114446712219363	GC00000044_1	yes	4	None#7	transposase#7	P1H12C#2
2746	None	glyoxalase	6		2.67	0.29570747217806	0.0309078001597303	3.74897923594275	0.947528618333481	0.40754606405089	0.0774425414854911	GC00001852	yes	4	None#11	glyoxalase#10@hypothetical protein#1	P5H9A#2@P1C6B#2@P5H9D#2@P5B12#3
1394	None	outer membrane protein	14		2.65	0.333863275039746	0.012991392315201	7.86653899777321	0.399556304907268	0.135065906159211	0.906096370574141	GC00000007_14_p1_p1	no	3	None#14	outer membrane protein#13@secretion protein#1
1406	None	hypothetical protein	14		2.65	0.333863275039746	0.012991392315201	7.86653899777321	0.399556304907268	0.135065906159211	0.906096370574141	GC00001586	no	3	None#14	hypothetical protein#14
1407	None	circularly permuted type 2 ATP-grasp protein	14		2.65	0.333863275039746	0.012991392315201	7.86653899777321	0.399556304907268	0.135065906159211	0.906096370574141	GC00001587	no	3	None#14	hypothetical protein#13@circularly permuted type 2 ATP-grasp protein#1
1408	None	HlyD family secretion protein	14		2.65	0.333863275039746	0.012991392315201	7.86653899777321	0.399556304907268	0.135065906159211	0.906096370574141	GC00000108_r1_r1_1_p1	no	3	None#14	HlyD family secretion protein#13@efflux RND transporter periplasmic adaptor subunit#1
1446	None	alpha-E domain-containing protein	14		2.65	0.333863275039746	0.012991392315201	7.86653899777321	0.399556304907268	0.135065906159211	0.906096370574141	GC00001491	yes	3	None#15	hypothetical protein#14@alpha-E domain-containing protein#1	DSM2003#2
1449	None	NADH dehydrogenase	14		2.65	0.333863275039746	0.012991392315201	7.86653899777321	0.399556304907268	0.135065906159211	0.906096370574141	GC00000189_r1_1_p2	yes	3	None#15	NADH dehydrogenase#14@NAD(P)/FAD-dependent oxidoreductase#1	DSM27644#2
2770	None	Hypothetical protein	5		2.64	-0.400635930047695	0.00338095660661997	-11.9012475301574	0.00302600053243407	-0.233072504869756	0.857911083503416	GC00002269_r1_1	no	3	None#5	Hypothetical protein#4@hypothetical protein#1
2825	None	Cobalamin biosynthesis protein CobW	5		2.64	-0.400635930047695	0.00338095660661997	-11.9012475301574	0.00302600053243407	-0.233072504869756	0.857911083503416	GC00000072_2	no	3	None#5	Cobalamin biosynthesis protein CobW#4@GTP-binding protein#1
2831	None	Hypothetical protein	5		2.64	-0.400635930047695	0.00338095660661997	-11.9012475301574	0.00302600053243407	-0.233072504869756	0.857911083503416	GC00002390	no	3	None#5	Hypothetical protein#4@DUF1269 domain-containing protein#1
2832	None	D-aminoacylase	5		2.64	-0.400635930047695	0.00338095660661997	-11.9012475301574	0.00302600053243407	-0.233072504869756	0.857911083503416	GC00002396	no	3	None#5	D-aminoacylase#4@D-glutamate deacylase#1
2867	None	Putative oxidoreductase	5		2.64	-0.400635930047695	0.00338095660661997	-11.9012475301574	0.00302600053243407	-0.233072504869756	0.857911083503416	GC00000273_r1_r1_1	no	3	None#5	Putative oxidoreductase#4@NAD(P)-dependent oxidoreductase#1
2907	None	Hypothetical protein	5		2.64	-0.400635930047695	0.00338095660661997	-11.9012475301574	0.00302600053243407	-0.233072504869756	0.857911083503416	GC00002414	no	3	None#5	Hypothetical protein#4@YceI family protein#1
2912	None	Bacterioferritin	5		2.64	-0.400635930047695	0.00338095660661997	-11.9012475301574	0.00302600053243407	-0.233072504869756	0.857911083503416	GC00002412	no	3	None#5	Bacterioferritin#4@bacterioferritin#1
2935	None	hypothetical protein	5		2.64	-0.400635930047695	0.00338095660661997	-11.9012475301574	0.00302600053243407	-0.233072504869756	0.857911083503416	GC00002403	no	3	None#5	hypothetical protein#5
1932	None	outer membrane protein	12		2.59	0.359300476947536	0.0091578667139941	9.82729818603508	0.0200372703877895	0.141265630926985	0.904090868754992	GC00000364_r1_2	yes	4	None#14	outer membrane protein#13@TonB-dependent hemoglobin/transferrin/lactoferrin family receptor#1	P1C6B#2@DSM3504#2
2071	None	hypothetical protein	10		2.59	0.375198728139905	0.00709912148371639	6.32659352017337	0.924083769633508	0.406751825656333	0.0865116691809389	GC00001807	yes	4	None#12	hypothetical protein#12	P5B12#2@P5E10#2
2078	None	hypothetical protein	10		2.59	0.375198728139905	0.00709912148371639	6.32659352017337	0.924083769633508	0.406751825656333	0.0865116691809389	GC00001487	yes	4	None#15	hypothetical protein#15	DSM2003#2@P5B12#2@P5E10#2@P5E12#2@P1D12C#2
2079	None	DNA methylase	10	1.25	2.59	0.375198728139905	0.00709912148371639	6.32659352017337	0.924083769633508	0.406751825656333	0.0865116691809389	GC00001316	yes	4	None#16	DNA methylase#16	P5B12#2@DSM7148#2@P5E10#2@P5E12#2@P1D12C#3
1273	None	phosphogluco mutase	15	1.25	2.58	0.260731319554849	0.086733516727305	7.76231199958074	0.410364717366226	0.599968612766199	0.00904250598988376	GC00001206	yes	4	None#16	phosphogluco mutase#14@alpha-D-glucose phosphate-specific phosphoglucomutase#2	DSM2003#2
2586	None	outer membrane protein	7		2.58	0.362480127186009	0.00866980211198864	7.09742907605965	0.893415564823853	0.333077968287726	0.109051379891738	GC00000004_r1_r1_r1_2	yes	3	None#15	outer membrane protein#15	P5B1#4@DSM7148#3@P5E10#2@P5E12#2@P1D12C#2
2186	None	beta alanine--pyruvate transaminase	8		2.55	0.448330683624801	0.00029283876120334	7.80487881966899	0.408829532345372	0.366497947468319	0.102715413967521	GC00000056_5	no	2	None#8	beta alanine--pyruvate transaminase#8
2250	None	allantoate amidohydrolase	8		2.55	0.448330683624801	0.00029283876120334	7.80487881966899	0.408829532345372	0.366497947468319	0.102715413967521	GC00000245_p2_p2	no	2	None#8	allantoate amidohydrolase#8
2255	None	hypothetical protein	8		2.55	0.448330683624801	0.00029283876120334	7.80487881966899	0.408829532345372	0.366497947468319	0.102715413967521	GC00001914_2	no	2	None#8	hypothetical protein#8
2274	None	acyl-CoA dehydrogenase type 2	8		2.55	0.448330683624801	0.00029283876120334	7.80487881966899	0.408829532345372	0.366497947468319	0.102715413967521	GC00000149_r1_1	yes	2	None#9	acyl-CoA dehydrogenase type 2#9	P1D12C#2
2293	novR	Decarboxylase NovR	8		2.55	0.448330683624801	0.00029283876120334	7.80487881966899	0.408829532345372	0.366497947468319	0.102715413967521	GC00001738_3	yes	2	novR#5@novR_1#3@novR_2#1	Decarboxylase NovR#9	P1D12C#2
4892	None	DUF2313 domain-containing protein	2		2.55	-0.302066772655008	0.0307924394356198	-8.15207520708534	0.0296388321945159	-0.542350828536323	0.0109060253793593	GC00002275_r1_1	yes	2	None#3	DUF2313 domain-containing protein#2@Bacteriophage tail protein#1	morbifer#2
2009	None	Putative sugar uptake ABC transporter permease protein	10		2.5300000000000002	0.406995230524642	0.00317685686396307	10.9825916998625	0.0105599432070281	-0.0184281438701211	0.94867335167273	GC00000060_r1_1	no	3	None#10	Putative sugar uptake ABC transporter permease protein#9@ROK family transcriptional regulator#1
2021	None	putative cytochrome c-552	10		2.5300000000000002	0.406995230524642	0.00317685686396307	10.9825916998625	0.0105599432070281	-0.0184281438701211	0.94867335167273	GC00000117_r1_1_p1	no	3	None#10	putative cytochrome c-552#7@Putative cytochrome c-552#2@cytochrome c#1
2031	None	transmembrane protein	10		2.5300000000000002	0.406995230524642	0.00317685686396307	10.9825916998625	0.0105599432070281	-0.0184281438701211	0.94867335167273	GC00000325_p1	no	3	None#10	transmembrane protein#9@hypothetical protein#1
2036	None	DUF4232 domain-containing protein	10		2.5300000000000002	0.406995230524642	0.00317685686396307	10.9825916998625	0.0105599432070281	-0.0184281438701211	0.94867335167273	GC00001909	no	3	None#10	hypothetical protein#9@DUF4232 domain-containing protein#1
2038	None	hypothetical protein	10		2.5300000000000002	0.406995230524642	0.00317685686396307	10.9825916998625	0.0105599432070281	-0.0184281438701211	0.94867335167273	GC00001903	no	3	None#10	hypothetical protein#10
2041	mliC	Membrane-bound lysozyme inhibitor of C-type lysozyme precursor	10		2.5300000000000002	0.406995230524642	0.00317685686396307	10.9825916998625	0.0105599432070281	-0.0184281438701211	0.94867335167273	GC00001907	no	3	mliC#9@None#1	Membrane-bound lysozyme inhibitor of C-type lysozyme precursor#9@hypothetical protein#1
2044	None	hypothetical protein	10		2.5300000000000002	0.406995230524642	0.00317685686396307	10.9825916998625	0.0105599432070281	-0.0184281438701211	0.94867335167273	GC00001929	no	3	None#10	hypothetical protein#10
2057	None	peptidase S10 serine carboxypeptidase	10		2.5300000000000002	0.406995230524642	0.00317685686396307	10.9825916998625	0.0105599432070281	-0.0184281438701211	0.94867335167273	GC00000113_r1_1_p2_p1	no	3	None#10	peptidase S10 serine carboxypeptidase#9@peptidase S10#1
2062	None	sugar kinase/ transcriptional regulator	10		2.5300000000000002	0.406995230524642	0.00317685686396307	10.9825916998625	0.0105599432070281	-0.0184281438701211	0.94867335167273	GC00000060_5	no	3	None#10	sugar kinase/ transcriptional regulator#6@Putative sugar kinase/putative transcriptional regulator#3@hypothetical protein#1
2325	None	NADH-dependent iron-containing alcohol dehydrogenase	7		2.5300000000000002	-0.406995230524642	0.00317685686396307	-10.9825916998625	0.0104712041884817	0.0184281438701211	0.94867335167273	GC00002137	no	3	None#7	NADH-dependent iron-containing alcohol dehydrogenase#5@NADH-dependent alcohol dehydrogenase#2
2054	None	purine nucleoside transporter	10		2.52	0.365659777424483	0.00714349099298961	10.3155986004436	0.019123258496761	0.15131693977827	0.880912237110658	GC00000216_r1_1_p1	no	4	None#10	purine nucleoside transporter#9@purine nucleoside permease#1
3081	None	response regulator receiver/ANTAR domain-containing protein	4		2.52	0.152623211446741	0.911740172153696	-2.72961532425163	0.962853846836454	0.518036229246768	0.0122726062649747	GC00002562	no	5	None#4	response regulator receiver/ANTAR domain-containing protein#4
3108	None	nitrate/nitrite transporter ATP-binding protein NtrA	4		2.52	0.152623211446741	0.911740172153696	-2.72961532425163	0.962853846836454	0.518036229246768	0.0122726062649747	GC00002725	no	5	None#4	nitrate/nitrite transporter ATP-binding protein NtrA#4
3151	None	nitrate transporter	4		2.52	0.152623211446741	0.911740172153696	-2.72961532425163	0.962853846836454	0.518036229246768	0.0122726062649747	GC00002358_2	no	5	None#4	nitrate transporter#4
1593	None	Hypothetical protein	13		2.5	0.327503974562798	0.0218564202679918	7.56858148615616	0.778977726506345	0.500921092503707	0.0123613452835212	GC00001671	no	4	None#13	Hypothetical protein#13
1625	None	chloride channel protein	13		2.5	0.327503974562798	0.0218564202679918	7.56858148615616	0.778977726506345	0.500921092503707	0.0123613452835212	GC00000169_2	no	4	None#13	chloride channel protein#7@Hypothetical protein#5@Chloride channel core#1
1653	None	Putative phage protein	13		2.5	0.327503974562798	0.0218564202679918	7.56858148615616	0.778977726506345	0.500921092503707	0.0123613452835212	GC00001412_p2	no	4	None#13	Putative phage protein#13
1805	None	Phage tail sheath protein	13		2.5	0.327503974562798	0.0218564202679918	7.56858148615616	0.778977726506345	0.500921092503707	0.0123613452835212	GC00001411	yes	4	None#15	Phage tail sheath protein#13@Putative phage-related protein#2	DSM2003#2@621H#2
1807	None	Phage portal protein	13		2.5	0.327503974562798	0.0218564202679918	7.56858148615616	0.778977726506345	0.500921092503707	0.0123613452835212	GC00001410	yes	4	None#15	Phage portal protein#12@Hypothetical protein#3	DSM2003#2@621H#2
1809	None	Putative phage protein	13		2.5	0.327503974562798	0.0218564202679918	7.56858148615616	0.778977726506345	0.500921092503707	0.0123613452835212	GC00001413	yes	4	None#15	Putative phage protein#15	DSM2003#2@621H#2
1810	None	hypothetical protein	13		2.5	0.327503974562798	0.0218564202679918	7.56858148615616	0.778977726506345	0.500921092503707	0.0123613452835212	GC00001415	yes	4	None#15	hypothetical protein#15	DSM2003#2@621H#2
1813	None	Phage DNA Packaging Protein	13	1.35	2.5	0.327503974562798	0.0218564202679918	7.56858148615616	0.778977726506345	0.500921092503707	0.0123613452835212	GC00001140	yes	4	None#16	Phage DNA Packaging Protein#9@Phage DNA packaging protein#7	DSM2003#2@DSM27644#2@621H#2
2940	None	hypothetical protein	5		2.5	0.203497615262321	0.902058745230278	0.102188308382879	1	0.263574022877934	0.114446712219363	GC00002305	yes	5	None#6	hypothetical protein#6	P1H12C#2
2347	None	X-Pro dipeptidyl-peptidase domain-containing protein	7		2.49	0.279809220985692	0.0785340314136126	2.757549081119	0.962853846836454	0.311372615447839	0.110249356642116	GC00000175_r1_1_p1	no	5	None#7	X-Pro dipeptidyl-peptidase domain-containing protein#7
3052	None	Phosphate regulon sensor protein PhoR	4		2.48	0.149443561208267	0.911988641405626	-2.65900187273798	0.981400301712663	0.371575511435756	0.102688792261958	GC00002377_2	no	5	None#4	Phosphate regulon sensor protein PhoR#2@signal transduction histidine kinase#2
3071	None	Two component response regulator	4		2.48	0.149443561208267	0.911988641405626	-2.65900187273798	0.981400301712663	0.371575511435756	0.102688792261958	GC00000006_19	no	5	None#4	Two component response regulator#3@cell cycle transcriptional regulator CtrA#1
3214	None	hypothetical protein	4		2.48	0.149443561208267	0.911988641405626	-2.65900187273798	0.981400301712663	0.371575511435756	0.102688792261958	GC00002324_p2	no	5	None#4	hypothetical protein#4
2182	None	hypothetical protein	8		2.47	0.333863275039746	0.012991392315201	6.65726562702556	0.913301978880114	0.628458276974006	0.00878516283609898	GC00002058	no	4	None#8	hypothetical protein#8
3024	None	hypothetical protein	4		2.46	0.16852146263911	0.908332593841512	-4.79329319163286	0.931520099387701	0.41947614828495	0.0772295678409797	GC00002642	no	4	None#4	hypothetical protein#4
2180	None	plasmid maintenance system antidote protein	8		2.45	0.330683624801272	0.0140207649303399	6.67770145545892	0.913301978880114	0.557263993783426	0.0100097612920401	GC00002050	no	4	None#8	plasmid maintenance system antidote protein#8
2348	None	putative lyase	7		2.43	-0.324324324324324	0.0279794125476972	-7.42080853696883	0.889377939479989	-0.676845534993267	0.00267104445824828	GC00002150	no	5	None#7	putative lyase#5@glutathione transferase#1@VOC family protein#1
2469	None	plasmid maintenance system killer	7		2.43	0.340222575516693	0.00927322743810455	6.77684670722556	0.911820037270388	0.530167737755084	0.0115449463128938	GC00002165	no	3	None#7	plasmid maintenance system killer#7
2069	arsB	Arsenical pump membrane protein	10		2.42	0.282988871224165	0.0785251575117579	6.16086823320225	0.92953234537226	0.293241786938376	0.112796166474399	GC00001489_2	yes	7	arsB#6@arsB_1#2@None#1@arsB_4#1@arsB_3#1@arsB_2#1	Arsenical pump membrane protein#11@arsenical efflux pump membrane protein ArsB#1	DSM27644#3
2070	None	NADPH-dependent FMN reductase	10		2.42	0.282988871224165	0.0785251575117579	6.16086823320225	0.92953234537226	0.293241786938376	0.112796166474399	GC00001810	yes	7	None#12	NADPH-dependent FMN reductase#11@arsenical resistance protein ArsH#1	DSM27644#3
2072	None	ArsR family transcriptional regulator	10		2.42	0.282988871224165	0.0785251575117579	6.16086823320225	0.92953234537226	0.293241786938376	0.112796166474399	GC00001809	yes	7	None#12	ArsR family transcriptional regulator#10@Transcriptional regulator ArsR family protein#1@transcriptional regulator#1	DSM27644#3
2028	None	DoxX family protein	10		2.41	0.349761526232114	0.00921111012512199	6.9212082604243	0.902475818617446	0.046171365691952	0.939781702014376	GC00001896	no	4	None#10	DoxX family protein#10
2203	None	RepA	8		2.41	0.273449920508744	0.0792616913656935	1.14524372437489	0.998748779838495	0.23973436173847	0.857848966190434	GC00000389_r1_r1_1_p2	no	6	None#8	RepA#8
2273	None	hypothetical protein	8		2.41	0.273449920508744	0.0792616913656935	1.14524372437489	0.998748779838495	0.23973436173847	0.857848966190434	GC00001584_3_p2	yes	6	None#9	hypothetical protein#9	P5E10#2
2301	None	hypothetical protein	8		2.41	0.273449920508744	0.0792616913656935	1.14524372437489	0.998748779838495	0.23973436173847	0.857848966190434	GC00001883	yes	6	None#10	hypothetical protein#10	P5B12#2@P5E10#2
2302	None	hypothetical protein	8		2.41	0.273449920508744	0.0792616913656935	1.14524372437489	0.998748779838495	0.23973436173847	0.857848966190434	GC00001886	yes	6	None#10	hypothetical protein#10	P5E10#2@P5E12#2
2155	None	glycogen/starch synthase	9		2.39	0.340222575516693	0.00927322743810455	10.3526000189111	0.0191055106930518	0.0752080262056914	0.923861922087142	GC00001863_2	no	4	None#9	glycogen/starch synthase#8@glycogen synthase GlgA#1
2156	None	putative deaminase	9		2.39	0.340222575516693	0.00927322743810455	10.3526000189111	0.0191055106930518	0.0752080262056914	0.923861922087142	GC00000538_3_p2	no	4	None#9	putative deaminase#7@Putative deaminase#1@adenosine deaminase#1
2163	None	glycogen debranching enzyme GlgX	9		2.39	0.340222575516693	0.00927322743810455	10.3526000189111	0.0191055106930518	0.0752080262056914	0.923861922087142	GC00002015	no	4	None#9	glycogen debranching enzyme GlgX#9
2164	None	malto-oligosyltrehalose trehalohydrolase	9		2.39	0.340222575516693	0.00927322743810455	10.3526000189111	0.0191055106930518	0.0752080262056914	0.923861922087142	GC00002016	no	4	None#9	malto-oligosyltrehalose trehalohydrolase#9
2658	None	Putative oxidoreductase	6		2.39	0.29570747217806	0.0309078001597303	2.25454536526774	0.989582039222646	-0.0138723118174233	0.948921820924661	GC00000002_54	no	3	None#6	Putative oxidoreductase#5@gluconate 5-dehydrogenase#1
2672	None	AraC family transcriptional regulator	6		2.39	0.29570747217806	0.0309078001597303	2.25454536526774	0.989582039222646	-0.0138723118174233	0.948921820924661	GC00000329_4	no	3	None#6	AraC family transcriptional regulator#6
1524	None	aspartate kinase	13		2.38	0.343402225755167	0.00921998402697666	8.5356424422407	0.0243144910817287	-0.138236469800464	0.905342088916497	GC00000979_r1_r1_1	no	3	None#13	aspartate kinase#10@Aspartate kinase#3
1709	None	TtuD3 hydroxypyruvate reductase	13		2.38	0.343402225755167	0.00921998402697666	8.5356424422407	0.0243144910817287	-0.138236469800464	0.905342088916497	GC00001740	no	3	None#13	TtuD3 hydroxypyruvate reductase#12@glycerate kinase#1
3282	None	XRE family transcriptional regulator	4		2.38	0.139904610492846	0.913301978880114	-2.54924972953428	0.981870618510959	0.085325675008587	0.923542461620374	GC00001582_r1_r1_1	yes	5	None#5	XRE family transcriptional regulator#5	P1H12C#2
2717	None	DNA polymerase III subunit epsilon	6		2.36	0.1939586645469	0.905350962818351	2.43595084290346	0.981897240216523	0.441967167725732	0.076519655692608	GC00002136	yes	7	None#7	DNA polymerase III subunit epsilon#7	P1H12C#2
667	None	ABC transporter permease	15		2.34	0.286168521462639	0.0328600585677522	7.55117752979035	0.801526311118999	2.53912446623872e-11	0.954343774957849	GC00000157_3	no	2	None#15	ABC transporter permease#9@ABC transporter permease protein#5@Fe-S cluster assembly protein SufD#1
668	None	endonuclease III	15		2.34	0.286168521462639	0.0328600585677522	7.55117752979035	0.801526311118999	2.53912446623872e-11	0.954343774957849	GC00000782_r1_r1_1	no	2	None#15	endonuclease III#8@Endonuclease III#7
669	None	aspartate aminotransferase A	15		2.34	0.286168521462639	0.0328600585677522	7.55117752979035	0.801526311118999	2.53912446623872e-11	0.954343774957849	GC00000030_r1_2_p2_p2	no	2	None#15	aspartate aminotransferase A#13@Aspartate aminotransferase A#1@pyridoxal phosphate-dependent aminotransferase#1
670	None	Hypothetical protein	15		2.34	0.286168521462639	0.0328600585677522	7.55117752979035	0.801526311118999	2.53912446623872e-11	0.954343774957849	GC00000768_r1_r1_1	no	2	None#15	Hypothetical protein#14@23S rRNA (pseudouridine(1915)-N(3))-methyltransferase RlmH#1
671	None	esterase	15		2.34	0.286168521462639	0.0328600585677522	7.55117752979035	0.801526311118999	2.53912446623872e-11	0.954343774957849	GC00000323_r1_1_p2	no	2	None#15	esterase#9@Putative esterase#5@S-formylglutathione hydrolase#1
672	None	Adenine DNA methyltransferase	15		2.34	0.286168521462639	0.0328600585677522	7.55117752979035	0.801526311118999	2.53912446623872e-11	0.954343774957849	GC00000118_r1_4	no	2	None#15	Adenine DNA methyltransferase#14@site-specific DNA-methyltransferase#1
673	None	Hypothetical protein	15		2.34	0.286168521462639	0.0328600585677522	7.55117752979035	0.801526311118999	2.53912446623872e-11	0.954343774957849	GC00000527_3	no	2	None#15	Hypothetical protein#14@HpnL family protein#1
674	None	glycosyl transferase family protein	15		2.34	0.286168521462639	0.0328600585677522	7.55117752979035	0.801526311118999	2.53912446623872e-11	0.954343774957849	GC00000415_3	no	2	None#15	glycosyl transferase family protein#9@Putative glycosyl transferase#5@glycosyl transferase#1
675	None	biotin carboxyl carrier protein of acetyl-CoA carboxylase	15		2.34	0.286168521462639	0.0328600585677522	7.55117752979035	0.801526311118999	2.53912446623872e-11	0.954343774957849	GC00000254_r1_2	no	2	None#15	biotin carboxyl carrier protein of acetyl-CoA carboxylase#14@acetyl-CoA carboxylase biotin carboxyl carrier protein subunit#1
676	None	Putative carboxymethylenebutenolidase	15		2.34	0.286168521462639	0.0328600585677522	7.55117752979035	0.801526311118999	2.53912446623872e-11	0.954343774957849	GC00001245_r1_1	no	2	None#15	Putative carboxymethylenebutenolidase#7@putative carboxymethylenebutenolidase#7@dienelactone hydrolase family protein#1
677	None	Hypothetical protein	15		2.34	0.286168521462639	0.0328600585677522	7.55117752979035	0.801526311118999	2.53912446623872e-11	0.954343774957849	GC00001162_2	no	2	None#15	Hypothetical protein#14@hypothetical protein#1
678	None	Hypothetical protein	15		2.34	0.286168521462639	0.0328600585677522	7.55117752979035	0.801526311118999	2.53912446623872e-11	0.954343774957849	GC00000699_3	no	2	None#15	Hypothetical protein#14@tRNA (adenosine(37)-N6)-threonylcarbamoyltransferase complex dimerization subunit type 1 TsaB#1
679	None	phosphoribosylaminoimidazole carboxylase, catalytic subunit	15		2.34	0.286168521462639	0.0328600585677522	7.55117752979035	0.801526311118999	2.53912446623872e-11	0.954343774957849	GC00001310_r1_1	no	2	None#15	phosphoribosylaminoimidazole carboxylase, catalytic subunit#9@Phosphoribosylaminoimidazole carboxylase, catalytic subunit#5@5-(carboxyamino)imidazole ribonucleotide mutase#1
680	None	Hypothetical protein	15		2.34	0.286168521462639	0.0328600585677522	7.55117752979035	0.801526311118999	2.53912446623872e-11	0.954343774957849	GC00000667_r1_1	no	2	None#15	Hypothetical protein#14@hypothetical protein#1
681	None	Osmolarity sensor protein envZ	15		2.34	0.286168521462639	0.0328600585677522	7.55117752979035	0.801526311118999	2.53912446623872e-11	0.954343774957849	GC00000014_r1_r1_2	no	2	None#15	Osmolarity sensor protein envZ#7@osmolarity sensor protein envZ#7@HAMP domain-containing protein#1
682	None	rRNA methyltransferase RsmB	15		2.34	0.286168521462639	0.0328600585677522	7.55117752979035	0.801526311118999	2.53912446623872e-11	0.954343774957849	GC00000195_2	no	2	None#15	rRNA methyltransferase RsmB#14@rRNA cytosine-C5-methylase#1
683	None	tRNA/rRNA cytosine-C5-methylase	15		2.34	0.286168521462639	0.0328600585677522	7.55117752979035	0.801526311118999	2.53912446623872e-11	0.954343774957849	GC00000195_4	no	2	None#15	tRNA/rRNA cytosine-C5-methylase#14@RsmB/NOP family class I SAM-dependent RNA methyltransferase#1
685	None	Ribonuclease HII	15		2.34	0.286168521462639	0.0328600585677522	7.55117752979035	0.801526311118999	2.53912446623872e-11	0.954343774957849	GC00000634_r1_r1_1	no	2	None#15	Ribonuclease HII#14@ribonuclease HII#1
686	None	hypothetical protein	15		2.34	0.286168521462639	0.0328600585677522	7.55117752979035	0.801526311118999	2.53912446623872e-11	0.954343774957849	GC00001402	no	2	None#15	hypothetical protein#15
687	None	Polymer-forming cytoskeletal	15		2.34	0.286168521462639	0.0328600585677522	7.55117752979035	0.801526311118999	2.53912446623872e-11	0.954343774957849	GC00001072_2	no	2	None#15	Polymer-forming cytoskeletal#14@polymer-forming cytoskeletal protein#1
688	None	hypothetical protein	15		2.34	0.286168521462639	0.0328600585677522	7.55117752979035	0.801526311118999	2.53912446623872e-11	0.954343774957849	GC00001171_r1_1	no	2	None#15	hypothetical protein#15
689	None	Hypothetical protein	15		2.34	0.286168521462639	0.0328600585677522	7.55117752979035	0.801526311118999	2.53912446623872e-11	0.954343774957849	GC00001022_2	no	2	None#15	Hypothetical protein#14@ankyrin repeat domain-containing protein#1
690	None	short chain dehydrogenase	15		2.34	0.286168521462639	0.0328600585677522	7.55117752979035	0.801526311118999	2.53912446623872e-11	0.954343774957849	GC00000002_35	no	2	None#15	short chain dehydrogenase#10@Putative oxidoreductase#5
691	None	cystathionine beta-lyase	15		2.34	0.286168521462639	0.0328600585677522	7.55117752979035	0.801526311118999	2.53912446623872e-11	0.954343774957849	GC00000126_r1_2	no	2	None#15	cystathionine beta-lyase#10@Cystathionine beta-lyase#5
692	None	O-succinylhomoserine sulfhydrylase	15		2.34	0.286168521462639	0.0328600585677522	7.55117752979035	0.801526311118999	2.53912446623872e-11	0.954343774957849	GC00000126_r1_4	no	2	None#15	O-succinylhomoserine sulfhydrylase#15
693	None	Methylene-THF dehydrogenase	15		2.34	0.286168521462639	0.0328600585677522	7.55117752979035	0.801526311118999	2.53912446623872e-11	0.954343774957849	GC00000212_r1_1	no	2	None#15	Methylene-THF dehydrogenase#7@bifunctional 5,10-methylene-tetrahydrofolate dehydrogenase/ 5,10-methylene-tetrahydrofolate cyclohydrolase#7@bifunctional methylenetetrahydrofolate dehydrogenase/methenyltetrahydrofolate cyclohydrolase#1
694	None	glutamate racemase	15		2.34	0.286168521462639	0.0328600585677522	7.55117752979035	0.801526311118999	2.53912446623872e-11	0.954343774957849	GC00001260_r1_1	no	2	None#15	glutamate racemase#8@Glutamate racemase#7
695	None	Hypothetical protein	15		2.34	0.286168521462639	0.0328600585677522	7.55117752979035	0.801526311118999	2.53912446623872e-11	0.954343774957849	GC00000081_r1_r1_1_p1	no	2	None#15	Hypothetical protein#14@tetratricopeptide repeat protein#1
696	None	ribonuclease D	15		2.34	0.286168521462639	0.0328600585677522	7.55117752979035	0.801526311118999	2.53912446623872e-11	0.954343774957849	GC00000181_r1_2	no	2	None#15	ribonuclease D#9@Ribonuclease D#6
697	None	DNA-binding protein HU-beta	15		2.34	0.286168521462639	0.0328600585677522	7.55117752979035	0.801526311118999	2.53912446623872e-11	0.954343774957849	GC00000034_2	no	2	None#15	DNA-binding protein HU-beta#14@HU family DNA-binding protein#1
698	None	amidase	15		2.34	0.286168521462639	0.0328600585677522	7.55117752979035	0.801526311118999	2.53912446623872e-11	0.954343774957849	GC00000174_4	no	2	None#15	amidase#9@Glutamyl-tRNA(Gln) amidotransferase subunit A#5@AtzE family amidohydrolase#1
699	None	oxidoreductase	15		2.34	0.286168521462639	0.0328600585677522	7.55117752979035	0.801526311118999	2.53912446623872e-11	0.954343774957849	GC00000010_r1_2	no	2	None#15	oxidoreductase#8@Putative oxidoreductase#6@aldo/keto reductase#1
700	None	phosphoglycerate mutase 2	15		2.34	0.286168521462639	0.0328600585677522	7.55117752979035	0.801526311118999	2.53912446623872e-11	0.954343774957849	GC00000277_r1_1	no	2	None#15	phosphoglycerate mutase 2#9@putative phosphoglycerate mutase 2#5@histidine phosphatase family protein#1
701	None	murein transglycosylase	15		2.34	0.286168521462639	0.0328600585677522	7.55117752979035	0.801526311118999	2.53912446623872e-11	0.954343774957849	GC00000101_r1_r1_r1_1_p2	no	2	None#15	murein transglycosylase#8@Murein transglycosylase#7
702	None	ADP-ribose pyrophosphatase	15		2.34	0.286168521462639	0.0328600585677522	7.55117752979035	0.801526311118999	2.53912446623872e-11	0.954343774957849	GC00000484_r1_r1_1	no	2	None#15	ADP-ribose pyrophosphatase#14@NUDIX hydrolase#1
703	None	5-formyltetrahydrofolate cyclo-ligase	15		2.34	0.286168521462639	0.0328600585677522	7.55117752979035	0.801526311118999	2.53912446623872e-11	0.954343774957849	GC00000610_r1_1	no	2	None#15	5-formyltetrahydrofolate cyclo-ligase#10@5-Formyltetrahydrofolate cyclo-ligase#5
704	None	ATP-dependent protease subunit	15		2.34	0.286168521462639	0.0328600585677522	7.55117752979035	0.801526311118999	2.53912446623872e-11	0.954343774957849	GC00001225_r1_1	no	2	None#15	ATP-dependent protease subunit#14@DUF815 domain-containing protein#1
705	None	nitrogen assimilation regulatory protein NtrY	15		2.34	0.286168521462639	0.0328600585677522	7.55117752979035	0.801526311118999	2.53912446623872e-11	0.954343774957849	GC00000083_r1_2	no	2	None#15	nitrogen assimilation regulatory protein NtrY#9@Nitrogen assimilation regulatory protein NtrY#5@PAS domain-containing sensor histidine kinase#1
706	None	Dimethylallyltransferase	15		2.34	0.286168521462639	0.0328600585677522	7.55117752979035	0.801526311118999	2.53912446623872e-11	0.954343774957849	GC00000162_r1_2	no	2	None#15	Dimethylallyltransferase#14@polyprenyl synthetase family protein#1
707	None	decaprenyl diphosphate synthase	15		2.34	0.286168521462639	0.0328600585677522	7.55117752979035	0.801526311118999	2.53912446623872e-11	0.954343774957849	GC00000162_r1_4	no	2	None#15	decaprenyl diphosphate synthase#14@polyprenyl synthetase family protein#1
708	None	lipase	15		2.34	0.286168521462639	0.0328600585677522	7.55117752979035	0.801526311118999	2.53912446623872e-11	0.954343774957849	GC00000107_r1_r1_1_p1	no	2	None#15	lipase#9@Putative lipase#5@alpha/beta hydrolase#1
709	None	Hypothetical protein in adhS 5' region	15		2.34	0.286168521462639	0.0328600585677522	7.55117752979035	0.801526311118999	2.53912446623872e-11	0.954343774957849	GC00000021_r1_r1_1_p1	no	2	None#15	Hypothetical protein in adhS 5' region#14@FUSC family protein#1
710	None	Hypothetical protein	15		2.34	0.286168521462639	0.0328600585677522	7.55117752979035	0.801526311118999	2.53912446623872e-11	0.954343774957849	GC00001211_r1_1	no	2	None#15	Hypothetical protein#14@alpha/beta hydrolase#1
711	None	transcriptional regulator cold shock protein	15		2.34	0.286168521462639	0.0328600585677522	7.55117752979035	0.801526311118999	2.53912446623872e-11	0.954343774957849	GC00000092_r1_r1_1_p1	no	2	None#15	transcriptional regulator cold shock protein#14@hypothetical protein#1
712	None	PhnP protein	15		2.34	0.286168521462639	0.0328600585677522	7.55117752979035	0.801526311118999	2.53912446623872e-11	0.954343774957849	GC00000952_r1_1	no	2	None#15	PhnP protein#14@MBL fold metallo-hydrolase#1
713	None	gamma-glutamyltranspeptidase	15		2.34	0.286168521462639	0.0328600585677522	7.55117752979035	0.801526311118999	2.53912446623872e-11	0.954343774957849	GC00000041_r1_1	no	2	None#15	gamma-glutamyltranspeptidase#8@Gamma-glutamyltranspeptidase#7
714	None	Hypothetical protein	15		2.34	0.286168521462639	0.0328600585677522	7.55117752979035	0.801526311118999	2.53912446623872e-11	0.954343774957849	GC00001114_r1_1	no	2	None#15	Hypothetical protein#14@hypothetical protein#1
715	None	two component sensor histidine kinase	15		2.34	0.286168521462639	0.0328600585677522	7.55117752979035	0.801526311118999	2.53912446623872e-11	0.954343774957849	GC00000014_12	no	2	None#15	two component sensor histidine kinase#9@Two component sensor histidine kinase#5@sensor histidine kinase#1
716	None	two component sensor histidine kinase	15		2.34	0.286168521462639	0.0328600585677522	7.55117752979035	0.801526311118999	2.53912446623872e-11	0.954343774957849	GC00000014_11	no	2	None#15	two component sensor histidine kinase#9@Two component sensor histidine kinase#5@sensor histidine kinase#1
717	None	cytochrome c	15		2.34	0.286168521462639	0.0328600585677522	7.55117752979035	0.801526311118999	2.53912446623872e-11	0.954343774957849	GC00000024_r1_r1_r1_1_p1	no	2	None#15	cytochrome c#9@Cytochrome c subunit of aldehyde dehydrogenase#5@aldehyde dehydrogenase#1
718	None	metallo-beta-lactamase superfamily protein	15		2.34	0.286168521462639	0.0328600585677522	7.55117752979035	0.801526311118999	2.53912446623872e-11	0.954343774957849	GC00000151_r1_r1_1_p1	no	2	None#15	metallo-beta-lactamase superfamily protein#9@Metallo-beta-lactamase superfamily protein#5@hypothetical protein#1
719	None	biotin synthase	15		2.34	0.286168521462639	0.0328600585677522	7.55117752979035	0.801526311118999	2.53912446623872e-11	0.954343774957849	GC00001084_2	no	2	None#15	biotin synthase#8@Biotin synthesis protein BioH#7
720	None	aldehyde dehydrogenase	15		2.34	0.286168521462639	0.0328600585677522	7.55117752979035	0.801526311118999	2.53912446623872e-11	0.954343774957849	GC00000012_r1_r1_r1_1_p2_p2	no	2	None#15	aldehyde dehydrogenase#10@Aldehyde dehydrogenase#5
721	None	Hypothetical protein	15		2.34	0.286168521462639	0.0328600585677522	7.55117752979035	0.801526311118999	2.53912446623872e-11	0.954343774957849	GC00001151_2	no	2	None#15	Hypothetical protein#14@hypothetical protein#1
722	None	Copper resistance protein CopB	15		2.34	0.286168521462639	0.0328600585677522	7.55117752979035	0.801526311118999	2.53912446623872e-11	0.954343774957849	GC00000476_p2	no	2	None#15	Copper resistance protein CopB#7@copper resistance protein CopB#7@copper resistance protein B#1
723	None	phosphoribosyformylglycinamidine synthase PurL	15		2.34	0.286168521462639	0.0328600585677522	7.55117752979035	0.801526311118999	2.53912446623872e-11	0.954343774957849	GC00001303_r1_1	no	2	None#15	phosphoribosyformylglycinamidine synthase PurL#9@Phosphoribosyformylglycinamidine synthase PurL#5@phosphoribosylformylglycinamidine synthase subunit PurS#1
724	None	ATP-dependent RNA helicase	15		2.34	0.286168521462639	0.0328600585677522	7.55117752979035	0.801526311118999	2.53912446623872e-11	0.954343774957849	GC00000027_r1_r1_1_p1	no	2	None#15	ATP-dependent RNA helicase#14@hypothetical protein#1
725	None	Ribosome-binding factor A	15		2.34	0.286168521462639	0.0328600585677522	7.55117752979035	0.801526311118999	2.53912446623872e-11	0.954343774957849	GC00000811_r1_1	no	2	None#15	Ribosome-binding factor A#14@30S ribosome-binding factor RbfA#1
727	None	carboxypeptidase-related protein	15		2.34	0.286168521462639	0.0328600585677522	7.55117752979035	0.801526311118999	2.53912446623872e-11	0.954343774957849	GC00000113_r1_1_p1	no	2	None#15	carboxypeptidase-related protein#7@Carboxypeptidase-related protein#7@peptidase S10#1
728	None	Putative oxidoreductase	15		2.34	0.286168521462639	0.0328600585677522	7.55117752979035	0.801526311118999	2.53912446623872e-11	0.954343774957849	GC00000010_9	no	2	None#15	Putative oxidoreductase#7@oxidoreductase#7@aldo/keto reductase#1
729	None	ribosomal large subunit pseudouridine synthase A	15		2.34	0.286168521462639	0.0328600585677522	7.55117752979035	0.801526311118999	2.53912446623872e-11	0.954343774957849	GC00000053_7	no	2	None#15	ribosomal large subunit pseudouridine synthase A#9@Ribosomal large subunit pseudouridine synthase A#5@RNA pseudouridine synthase#1
730	None	Hypothetical protein	15		2.34	0.286168521462639	0.0328600585677522	7.55117752979035	0.801526311118999	2.53912446623872e-11	0.954343774957849	GC00001223_2	no	2	None#15	Hypothetical protein#14@hypothetical protein#1
731	None	oxidoreductase	15		2.34	0.286168521462639	0.0328600585677522	7.55117752979035	0.801526311118999	2.53912446623872e-11	0.954343774957849	GC00000010_12	no	2	None#15	oxidoreductase#9@Putative oxidoreductase#5@aldo/keto reductase#1
732	None	O6-methylguanine-DNA methyltransferase	15		2.34	0.286168521462639	0.0328600585677522	7.55117752979035	0.801526311118999	2.53912446623872e-11	0.954343774957849	GC00000339_r1_r1_1	no	2	None#15	O6-methylguanine-DNA methyltransferase#14@methylated-DNA--[protein]-cysteine S-methyltransferase#1
733	None	ATP-dependent helicase	15		2.34	0.286168521462639	0.0328600585677522	7.55117752979035	0.801526311118999	2.53912446623872e-11	0.954343774957849	GC00000444_3	no	2	None#15	ATP-dependent helicase#14@ATP-dependent helicase HrpB#1
734	None	short chain dehydrogenase	15		2.34	0.286168521462639	0.0328600585677522	7.55117752979035	0.801526311118999	2.53912446623872e-11	0.954343774957849	GC00000002_r1_13	no	2	None#15	short chain dehydrogenase#10@Putative oxidoreductase#5
735	None	F0F1 ATP synthase subunit A	15		2.34	0.286168521462639	0.0328600585677522	7.55117752979035	0.801526311118999	2.53912446623872e-11	0.954343774957849	GC00000340_r1_3	no	2	None#15	F0F1 ATP synthase subunit A#10@ATP synthase A chain#5
736	None	Hypothetical protein	15		2.34	0.286168521462639	0.0328600585677522	7.55117752979035	0.801526311118999	2.53912446623872e-11	0.954343774957849	GC00001002_2	no	2	None#15	Hypothetical protein#14@YdcF family protein#1
737	None	Putative sugar kinase/putative transcriptional regulator	15		2.34	0.286168521462639	0.0328600585677522	7.55117752979035	0.801526311118999	2.53912446623872e-11	0.954343774957849	GC00000060_r1_2	no	2	None#15	Putative sugar kinase/putative transcriptional regulator#7@sugar kinase/ transcriptional regulator#7@hypothetical protein#1
738	None	tetraacyldisaccharide 4'-kinase	15		2.34	0.286168521462639	0.0328600585677522	7.55117752979035	0.801526311118999	2.53912446623872e-11	0.954343774957849	GC00000899_r1_r1_1	no	2	None#15	tetraacyldisaccharide 4'-kinase#8@Tetraacyldisaccharide 4'-kinase#7
739	None	biotin operon repressor	15		2.34	0.286168521462639	0.0328600585677522	7.55117752979035	0.801526311118999	2.53912446623872e-11	0.954343774957849	GC00000966_2	no	2	None#15	biotin operon repressor#7@Biotin operon repressor/biotin--[acetyl-CoA-carboxylase] synthetase#7@biotin--[acetyl-CoA-carboxylase] ligase#1
740	None	Putative oxidoreductase	15		2.34	0.286168521462639	0.0328600585677522	7.55117752979035	0.801526311118999	2.53912446623872e-11	0.954343774957849	GC00000002_r1_4_p2	no	2	None#15	Putative oxidoreductase#7@oxidoreductase#7@KR domain-containing protein#1
741	None	transporter	15		2.34	0.286168521462639	0.0328600585677522	7.55117752979035	0.801526311118999	2.53912446623872e-11	0.954343774957849	GC00000700_p2	no	2	None#15	transporter#7@Putative transport protein#7@MFS transporter#1
742	None	peroxiredoxin	15		2.34	0.286168521462639	0.0328600585677522	7.55117752979035	0.801526311118999	2.53912446623872e-11	0.954343774957849	GC00000133_r1_1_p1	no	2	None#15	peroxiredoxin#10@Putative peroxiredoxin#5
743	None	sugar/polyol transporter	15		2.34	0.286168521462639	0.0328600585677522	7.55117752979035	0.801526311118999	2.53912446623872e-11	0.954343774957849	GC00000131_r1_r1_1_p1	no	2	None#15	sugar/polyol transporter#7@Putative sugar/polyol transporter#7@MFS transporter#1
744	None	histidinol-phosphate aminotransferase	15		2.34	0.286168521462639	0.0328600585677522	7.55117752979035	0.801526311118999	2.53912446623872e-11	0.954343774957849	GC00000051_r1_2	no	2	None#15	histidinol-phosphate aminotransferase#9@Histidinol-phosphate aminotransferase#5@histidinol-phosphate transaminase#1
745	None	Hypothetical protein	15		2.34	0.286168521462639	0.0328600585677522	7.55117752979035	0.801526311118999	2.53912446623872e-11	0.954343774957849	GC00001064_r1_1	no	2	None#15	Hypothetical protein#14@DUF4186 domain-containing protein#1
746	None	thiamin-phosphate pyrophosphorylase	15		2.34	0.286168521462639	0.0328600585677522	7.55117752979035	0.801526311118999	2.53912446623872e-11	0.954343774957849	GC00000395_p2	no	2	None#15	thiamin-phosphate pyrophosphorylase#9@Thiamin-phosphate pyrophosphorylase#5@thiamine phosphate synthase#1
747	None	Alpha-amino acid ester hydrolase	15		2.34	0.286168521462639	0.0328600585677522	7.55117752979035	0.801526311118999	2.53912446623872e-11	0.954343774957849	GC00000175_r1_1_p2	no	2	None#15	Alpha-amino acid ester hydrolase#14@glutaryl-7-ACA acylase#1
748	None	ATP-dependent DNA helicase RecG	15		2.34	0.286168521462639	0.0328600585677522	7.55117752979035	0.801526311118999	2.53912446623872e-11	0.954343774957849	GC00000155_r1_2	no	2	None#15	ATP-dependent DNA helicase RecG#15
749	None	transcription-repair coupling factor	15		2.34	0.286168521462639	0.0328600585677522	7.55117752979035	0.801526311118999	2.53912446623872e-11	0.954343774957849	GC00000155_r1_4	no	2	None#15	transcription-repair coupling factor#10@Transcription-repair coupling factor#5
750	None	Two component response regulator	15		2.34	0.286168521462639	0.0328600585677522	7.55117752979035	0.801526311118999	2.53912446623872e-11	0.954343774957849	GC00000006_r1_r1_r1_1_p1_p2	no	2	None#15	Two component response regulator#14@DNA-binding response regulator#1
751	None	DNA binding response regulator	15		2.34	0.286168521462639	0.0328600585677522	7.55117752979035	0.801526311118999	2.53912446623872e-11	0.954343774957849	GC00000006_r1_r1_r1_1_p1_p1	no	2	None#15	DNA binding response regulator#14@DNA-binding response regulator#1
752	None	Hypothetical protein	15		2.34	0.286168521462639	0.0328600585677522	7.55117752979035	0.801526311118999	2.53912446623872e-11	0.954343774957849	GC00001304_r1_1	no	2	None#15	Hypothetical protein#14@hypothetical protein#1
753	None	Phosphate transport system permease protein PstA	15		2.34	0.286168521462639	0.0328600585677522	7.55117752979035	0.801526311118999	2.53912446623872e-11	0.954343774957849	GC00000687_r1_1	no	2	None#15	Phosphate transport system permease protein PstA#7@phosphate ABC transporter permease#7@phosphate ABC transporter, permease protein PstA#1
754	None	Hypothetical protein	15		2.34	0.286168521462639	0.0328600585677522	7.55117752979035	0.801526311118999	2.53912446623872e-11	0.954343774957849	GC00000957_2	no	2	None#15	Hypothetical protein#14@DUF2147 domain-containing protein#1
755	None	transport ATP-binding protein CydD	15		2.34	0.286168521462639	0.0328600585677522	7.55117752979035	0.801526311118999	2.53912446623872e-11	0.954343774957849	GC00000001_r1_r1_r1_r1_r1_1_p1	no	2	None#15	transport ATP-binding protein CydD#9@Transport ATP-binding protein CydD#5@thiol reductant ABC exporter subunit CydD#1
756	None	methionyl-tRNA formyltransferase	15		2.34	0.286168521462639	0.0328600585677522	7.55117752979035	0.801526311118999	2.53912446623872e-11	0.954343774957849	GC00000065_r1_2	no	2	None#15	methionyl-tRNA formyltransferase#8@Methionyl-tRNA formyltransferase#7
757	None	Hypothetical protein	15		2.34	0.286168521462639	0.0328600585677522	7.55117752979035	0.801526311118999	2.53912446623872e-11	0.954343774957849	GC00000650_p2	no	2	None#15	Hypothetical protein#14@hypothetical protein#1
758	None	Cation-transporting ATPase	15		2.34	0.286168521462639	0.0328600585677522	7.55117752979035	0.801526311118999	2.53912446623872e-11	0.954343774957849	GC00000300_r1_1_p2	no	2	None#15	Cation-transporting ATPase#7@cation-transporting ATPase#7@cadmium-translocating P-type ATPase#1
759	None	putative transmembrane protein	15		2.34	0.286168521462639	0.0328600585677522	7.55117752979035	0.801526311118999	2.53912446623872e-11	0.954343774957849	GC00001275_r1_1	no	2	None#15	putative transmembrane protein#14@YjgP/YjgQ family permease#1
760	None	PmbA protein	15		2.34	0.286168521462639	0.0328600585677522	7.55117752979035	0.801526311118999	2.53912446623872e-11	0.954343774957849	GC00000377_r1_2	no	2	None#15	PmbA protein#14@TldD/PmbA family protein#1
761	None	transcriptional regulator	15		2.34	0.286168521462639	0.0328600585677522	7.55117752979035	0.801526311118999	2.53912446623872e-11	0.954343774957849	GC00000357_3	no	2	None#15	transcriptional regulator#7@Putative transcriptional regulator#7@SUF system Fe-S cluster assembly regulator#1
762	yacG	zinc-binding protein	15		2.34	0.286168521462639	0.0328600585677522	7.55117752979035	0.801526311118999	2.53912446623872e-11	0.954343774957849	GC00000743_3	no	2	None#12@yacG#3	zinc-binding protein#11@DNA gyrase inhibitor YacG#4
763	None	Molybdenum cofactor biosynthesis protein A	15		2.34	0.286168521462639	0.0328600585677522	7.55117752979035	0.801526311118999	2.53912446623872e-11	0.954343774957849	GC00000655_r1_1	no	2	None#15	Molybdenum cofactor biosynthesis protein A#11@molybdenum cofactor biosynthesis protein A#3@GTP 3',8-cyclase MoaA#1
764	None	LexA repressor	15		2.34	0.286168521462639	0.0328600585677522	7.55117752979035	0.801526311118999	2.53912446623872e-11	0.954343774957849	GC00001298_2	no	2	None#15	LexA repressor#14@transcriptional repressor LexA#1
765	None	Chaperone protein DnaK	15		2.34	0.286168521462639	0.0328600585677522	7.55117752979035	0.801526311118999	2.53912446623872e-11	0.954343774957849	GC00001096_2	no	2	None#15	Chaperone protein DnaK#7@molecular chaperone DnaK#7@Hsp70 family protein#1
766	None	Hypothetical protein	15		2.34	0.286168521462639	0.0328600585677522	7.55117752979035	0.801526311118999	2.53912446623872e-11	0.954343774957849	GC00001099_2	no	2	None#15	Hypothetical protein#14@rhodanese domain-containing protein#1
767	None	ABC transporter substrate binding protein	15		2.34	0.286168521462639	0.0328600585677522	7.55117752979035	0.801526311118999	2.53912446623872e-11	0.954343774957849	GC00000177_3	no	2	None#15	ABC transporter substrate binding protein#14@outer membrane lipid asymmetry maintenance protein MlaD#1
768	None	electron transfer flavoprotein subunit alpha	15		2.34	0.286168521462639	0.0328600585677522	7.55117752979035	0.801526311118999	2.53912446623872e-11	0.954343774957849	GC00000264_r1_1_p2	no	2	None#15	electron transfer flavoprotein subunit alpha#10@Electron transfer flavoprotein alpha-subunit#5
769	None	Cytochrome c peroxidase	15		2.34	0.286168521462639	0.0328600585677522	7.55117752979035	0.801526311118999	2.53912446623872e-11	0.954343774957849	GC00000103_r1_r1_r1_1_p2	no	2	None#15	Cytochrome c peroxidase#7@cytochrome c peroxidase#7@cytochrome-c peroxidase#1
770	None	putative di-heme cytochrome c peroxidase	15		2.34	0.286168521462639	0.0328600585677522	7.55117752979035	0.801526311118999	2.53912446623872e-11	0.954343774957849	GC00000103_r1_r1_r1_1_p1	no	2	None#15	putative di-heme cytochrome c peroxidase#7@Putative di-heme cytochrome c peroxidase#7@cytochrome-c peroxidase#1
771	None	membrane-bound aldehyde dehydrogenase, large subunit	15		2.34	0.286168521462639	0.0328600585677522	7.55117752979035	0.801526311118999	2.53912446623872e-11	0.954343774957849	GC00000470_r1_2	no	2	None#15	membrane-bound aldehyde dehydrogenase, large subunit#9@Membrane-bound aldehyde dehydrogenase, large subunit#5@xanthine dehydrogenase family protein molybdopterin-binding subunit#1
772	None	guanine deaminase	15		2.34	0.286168521462639	0.0328600585677522	7.55117752979035	0.801526311118999	2.53912446623872e-11	0.954343774957849	GC00000102_r1_2	no	2	None#15	guanine deaminase#8@Guanine deaminase#7
773	None	DNA polymerase IV	15		2.34	0.286168521462639	0.0328600585677522	7.55117752979035	0.801526311118999	2.53912446623872e-11	0.954343774957849	GC00000301_3	no	2	None#15	DNA polymerase IV#8@DNA polymerase IV, damage-inducible protein P#7
774	None	aromatic-L-amino-acid decarboxylase	15		2.34	0.286168521462639	0.0328600585677522	7.55117752979035	0.801526311118999	2.53912446623872e-11	0.954343774957849	GC00000557_r1_1	no	2	None#15	aromatic-L-amino-acid decarboxylase#8@Aromatic-L-amino-acid decarboxylase#6@cytochrome d ubiquinol oxidase subunit I#1
775	None	TrpA	15		2.34	0.286168521462639	0.0328600585677522	7.55117752979035	0.801526311118999	2.53912446623872e-11	0.954343774957849	GC00000772_2	no	2	None#15	TrpA#9@Tryptophan synthase alpha chain#5@tryptophan synthase subunit alpha#1
776	None	Hypothetical protein	15		2.34	0.286168521462639	0.0328600585677522	7.55117752979035	0.801526311118999	2.53912446623872e-11	0.954343774957849	GC00001314_r1_1	no	2	None#15	Hypothetical protein#14@hypothetical protein#1
777	None	putative sugar kinase protein	15		2.34	0.286168521462639	0.0328600585677522	7.55117752979035	0.801526311118999	2.53912446623872e-11	0.954343774957849	GC00000414_r1_r1_1	no	2	None#15	putative sugar kinase protein#9@Putative sugar kinase protein#5@adenosine kinase#1
778	None	ABC transporter ATP-binding protein	15		2.34	0.286168521462639	0.0328600585677522	7.55117752979035	0.801526311118999	2.53912446623872e-11	0.954343774957849	GC00000001_r1_6	no	2	None#15	ABC transporter ATP-binding protein#15
779	None	ABC transporter ATP-binding protein	15		2.34	0.286168521462639	0.0328600585677522	7.55117752979035	0.801526311118999	2.53912446623872e-11	0.954343774957849	GC00000001_r1_4	no	2	None#15	ABC transporter ATP-binding protein#10@ATP-binding protein of ABC transporter#5
780	None	transport ATP-binding protein CydD	15		2.34	0.286168521462639	0.0328600585677522	7.55117752979035	0.801526311118999	2.53912446623872e-11	0.954343774957849	GC00000001_r1_1	no	2	None#15	transport ATP-binding protein CydD#9@Transport ATP-binding protein CydD#5@thiol reductant ABC exporter subunit CydC#1
781	None	large-conductance mechanosensitive channel	15		2.34	0.286168521462639	0.0328600585677522	7.55117752979035	0.801526311118999	2.53912446623872e-11	0.954343774957849	GC00001312_r1_1	no	2	None#15	large-conductance mechanosensitive channel#7@Large-conductance mechanosensitive channel#7@large conductance mechanosensitive channel protein MscL#1
782	None	virulence factor MviN	15		2.34	0.286168521462639	0.0328600585677522	7.55117752979035	0.801526311118999	2.53912446623872e-11	0.954343774957849	GC00000875_r1_r1_1	no	2	None#15	virulence factor MviN#9@Virulence factor MviN#5@murein biosynthesis integral membrane protein MurJ#1
783	None	Hypothetical protein	15		2.34	0.286168521462639	0.0328600585677522	7.55117752979035	0.801526311118999	2.53912446623872e-11	0.954343774957849	GC00000522_r1_r1_1	no	2	None#15	Hypothetical protein#14@metallophosphoesterase#1
784	None	Hypothetical protein	15		2.34	0.286168521462639	0.0328600585677522	7.55117752979035	0.801526311118999	2.53912446623872e-11	0.954343774957849	GC00000723_p2	no	2	None#15	Hypothetical protein#14@OHCU decarboxylase#1
785	None	Hypothetical protein	15		2.34	0.286168521462639	0.0328600585677522	7.55117752979035	0.801526311118999	2.53912446623872e-11	0.954343774957849	GC00001388	no	2	None#15	Hypothetical protein#14@YncE family protein#1
786	None	Hypothetical protein	15		2.34	0.286168521462639	0.0328600585677522	7.55117752979035	0.801526311118999	2.53912446623872e-11	0.954343774957849	GC00001389	no	2	None#15	Hypothetical protein#14@creatininase#1
787	None	Hypothetical protein	15		2.34	0.286168521462639	0.0328600585677522	7.55117752979035	0.801526311118999	2.53912446623872e-11	0.954343774957849	GC00001380	no	2	None#15	Hypothetical protein#14@hypothetical protein#1
788	None	Hypothetical protein	15		2.34	0.286168521462639	0.0328600585677522	7.55117752979035	0.801526311118999	2.53912446623872e-11	0.954343774957849	GC00001381	no	2	None#15	Hypothetical protein#14@hypothetical protein#1
789	None	AtsE protein	15		2.34	0.286168521462639	0.0328600585677522	7.55117752979035	0.801526311118999	2.53912446623872e-11	0.954343774957849	GC00001383	no	2	None#15	AtsE protein#14@attachment protein#1
790	None	Hypothetical protein	15		2.34	0.286168521462639	0.0328600585677522	7.55117752979035	0.801526311118999	2.53912446623872e-11	0.954343774957849	GC00001384	no	2	None#15	Hypothetical protein#14@hypothetical protein#1
791	None	peptidyl-tRNA hydrolase domain-containing protein	15		2.34	0.286168521462639	0.0328600585677522	7.55117752979035	0.801526311118999	2.53912446623872e-11	0.954343774957849	GC00001385	no	2	None#15	peptidyl-tRNA hydrolase domain-containing protein#9@Peptidyl-tRNA hydrolase#5@aminoacyl-tRNA hydrolase#1
792	None	Hypothetical protein	15		2.34	0.286168521462639	0.0328600585677522	7.55117752979035	0.801526311118999	2.53912446623872e-11	0.954343774957849	GC00001387	no	2	None#15	Hypothetical protein#14@hydroxyisourate hydrolase#1
793	None	GlmU	15		2.34	0.286168521462639	0.0328600585677522	7.55117752979035	0.801526311118999	2.53912446623872e-11	0.954343774957849	GC00000543_r1_r1_1	no	2	None#15	GlmU#14@bifunctional UDP-N-acetylglucosamine diphosphorylase/glucosamine-1-phosphate N-acetyltransferase GlmU#1
794	None	DUF721 domain-containing protein	15		2.34	0.286168521462639	0.0328600585677522	7.55117752979035	0.801526311118999	2.53912446623872e-11	0.954343774957849	GC00001117_2	no	2	None#15	hypothetical protein#14@DUF721 domain-containing protein#1
795	None	FUR family transcriptional regulator	15		2.34	0.286168521462639	0.0328600585677522	7.55117752979035	0.801526311118999	2.53912446623872e-11	0.954343774957849	GC00000481_r1_1	no	2	None#15	FUR family transcriptional regulator#9@Transcriptional regulator Fur family protein#5@transcriptional repressor#1
796	None	putative oxidoreductase	15		2.34	0.286168521462639	0.0328600585677522	7.55117752979035	0.801526311118999	2.53912446623872e-11	0.954343774957849	GC00000671_r1_r1_1	no	2	None#15	putative oxidoreductase#8@Putative oxidoreductase#6@dehydrogenase#1
797	None	transcriptional regulator	15		2.34	0.286168521462639	0.0328600585677522	7.55117752979035	0.801526311118999	2.53912446623872e-11	0.954343774957849	GC00000733_r1_2	no	2	None#15	transcriptional regulator#9@Transcriptional regulator AadR (cyclic AMP receptor protein)#5@Crp/Fnr family transcriptional regulator#1
798	None	pyruvate dehydrogenase subunit beta	15		2.34	0.286168521462639	0.0328600585677522	7.55117752979035	0.801526311118999	2.53912446623872e-11	0.954343774957849	GC00000064_r1_2	no	2	None#15	pyruvate dehydrogenase subunit beta#8@Pyruvate dehydrogenase E1 component beta subunit#6@pyruvate dehydrogenase complex E1 component subunit beta#1
799	None	Thiol:disulfide interchange protein DsbE precursor	15		2.34	0.286168521462639	0.0328600585677522	7.55117752979035	0.801526311118999	2.53912446623872e-11	0.954343774957849	GC00000473_r1_1	no	2	None#15	Thiol:disulfide interchange protein DsbE precursor#7@thiol:disulfide interchange protein DsbE#7@cytochrome c biogenesis protein#1
800	None	Glutamate uptake regulatory protein	15		2.34	0.286168521462639	0.0328600585677522	7.55117752979035	0.801526311118999	2.53912446623872e-11	0.954343774957849	GC00000031_r1_2	no	2	None#15	Glutamate uptake regulatory protein#14@Lrp/AsnC family transcriptional regulator#1
801	None	undecaprenyl pyrophosphate synthetase	15		2.34	0.286168521462639	0.0328600585677522	7.55117752979035	0.801526311118999	2.53912446623872e-11	0.954343774957849	GC00000855_r1_r1_1	no	2	None#15	undecaprenyl pyrophosphate synthetase#10@Undecaprenyl pyrophosphate synthetase#4@di-trans,poly-cis-decaprenylcistransferase#1
802	None	Hypothetical protein	15		2.34	0.286168521462639	0.0328600585677522	7.55117752979035	0.801526311118999	2.53912446623872e-11	0.954343774957849	GC00001058_r1_1	no	2	None#15	Hypothetical protein#14@xanthine dehydrogenase#1
803	None	NADP-dependent sorbitol dehydrogenase	15		2.34	0.286168521462639	0.0328600585677522	7.55117752979035	0.801526311118999	2.53912446623872e-11	0.954343774957849	GC00000016_1	no	2	None#15	NADP-dependent sorbitol dehydrogenase#10@Alcohol dehydrogenase large subunit#4@PQQ-dependent dehydrogenase, methanol/ethanol family#1
804	None	Hypothetical protein	15		2.34	0.286168521462639	0.0328600585677522	7.55117752979035	0.801526311118999	2.53912446623872e-11	0.954343774957849	GC00000529_3	no	2	None#15	Hypothetical protein#14@hypothetical protein#1
805	None	sensory transduction protein kinase	15		2.34	0.286168521462639	0.0328600585677522	7.55117752979035	0.801526311118999	2.53912446623872e-11	0.954343774957849	GC00000018_9	no	2	None#15	sensory transduction protein kinase#9@Sensory Transduction Protein Kinase#5@hybrid sensor histidine kinase/response regulator#1
806	None	putative membrane-spanning protein	15		2.34	0.286168521462639	0.0328600585677522	7.55117752979035	0.801526311118999	2.53912446623872e-11	0.954343774957849	GC00000050_6	no	2	None#15	putative membrane-spanning protein#14@HlyC/CorC family transporter#1
807	None	Hypothetical protein	15		2.34	0.286168521462639	0.0328600585677522	7.55117752979035	0.801526311118999	2.53912446623872e-11	0.954343774957849	GC00000072_r1_r1_r1_1_p2	no	2	None#15	Hypothetical protein#14@GTP-binding protein#1
808	None	Hypothetical protein	15		2.34	0.286168521462639	0.0328600585677522	7.55117752979035	0.801526311118999	2.53912446623872e-11	0.954343774957849	GC00001362	no	2	None#15	Hypothetical protein#14@Tat pathway signal protein#1
809	None	Xanthine dehydrogenase Xdh C protein	15		2.34	0.286168521462639	0.0328600585677522	7.55117752979035	0.801526311118999	2.53912446623872e-11	0.954343774957849	GC00001363	no	2	None#15	Xanthine dehydrogenase Xdh C protein#7@xanthine dehydrogenase Xdh C protein#7@xanthine dehydrogenase accessory protein XdhC#1
810	None	Hypothetical protein	15		2.34	0.286168521462639	0.0328600585677522	7.55117752979035	0.801526311118999	2.53912446623872e-11	0.954343774957849	GC00001360	no	2	None#15	Hypothetical protein#14@hypothetical protein#1
811	None	Hypothetical protein	15		2.34	0.286168521462639	0.0328600585677522	7.55117752979035	0.801526311118999	2.53912446623872e-11	0.954343774957849	GC00001361	no	2	None#15	Hypothetical protein#14@hypothetical protein#1
812	None	hypothetical protein	15		2.34	0.286168521462639	0.0328600585677522	7.55117752979035	0.801526311118999	2.53912446623872e-11	0.954343774957849	GC00001366	no	2	None#15	hypothetical protein#15
813	None	Hypothetical protein	15		2.34	0.286168521462639	0.0328600585677522	7.55117752979035	0.801526311118999	2.53912446623872e-11	0.954343774957849	GC00001368	no	2	None#15	Hypothetical protein#14@hypothetical protein#1
814	None	Hypothetical protein	15		2.34	0.286168521462639	0.0328600585677522	7.55117752979035	0.801526311118999	2.53912446623872e-11	0.954343774957849	GC00001369	no	2	None#15	Hypothetical protein#14@YdiU family protein#1
815	None	cys-tRNA(Pro)/Cys-tRNA(Cys) deacylase ybaK	15		2.34	0.286168521462639	0.0328600585677522	7.55117752979035	0.801526311118999	2.53912446623872e-11	0.954343774957849	GC00000222_2_p2	no	2	None#15	cys-tRNA(Pro)/Cys-tRNA(Cys) deacylase ybaK#13@Putative regulatory protein#1@Cys-tRNA(Pro) deacylase#1
816	None	Hypothetical protein	15		2.34	0.286168521462639	0.0328600585677522	7.55117752979035	0.801526311118999	2.53912446623872e-11	0.954343774957849	GC00001160_2	no	2	None#15	Hypothetical protein#14@hypothetical protein#1
817	None	ferrous iron transport protein A (FeoA)	15		2.34	0.286168521462639	0.0328600585677522	7.55117752979035	0.801526311118999	2.53912446623872e-11	0.954343774957849	GC00001079_r1_1	no	2	None#15	ferrous iron transport protein A (FeoA)#9@Ferrous iron transport protein A (FeoA)#5@ferrous iron transport protein A#1
818	None	Hypothetical protein	15		2.34	0.286168521462639	0.0328600585677522	7.55117752979035	0.801526311118999	2.53912446623872e-11	0.954343774957849	GC00001059_r1_1	no	2	None#15	Hypothetical protein#14@OpgC domain-containing protein#1
819	None	Hypothetical protein	15		2.34	0.286168521462639	0.0328600585677522	7.55117752979035	0.801526311118999	2.53912446623872e-11	0.954343774957849	GC00000828_r1_1	no	2	None#15	Hypothetical protein#14@tol-pal system-associated acyl-CoA thioesterase#1
820	None	Hypothetical protein	15		2.34	0.286168521462639	0.0328600585677522	7.55117752979035	0.801526311118999	2.53912446623872e-11	0.954343774957849	GC00000977_r1_1	no	2	None#15	Hypothetical protein#14@phospholipid carrier-dependent glycosyltransferase#1
821	None	Acetylornithine aminotransferase	15		2.34	0.286168521462639	0.0328600585677522	7.55117752979035	0.801526311118999	2.53912446623872e-11	0.954343774957849	GC00000056_r1_r1_r1_1_p1	no	2	None#15	Acetylornithine aminotransferase#7@ArgD#7@acetylornithine transaminase#1
822	None	adenosylmethionine--8-amino-7-oxononanoate transaminase	15		2.34	0.286168521462639	0.0328600585677522	7.55117752979035	0.801526311118999	2.53912446623872e-11	0.954343774957849	GC00000056_r1_r1_r1_1_p2	no	2	None#15	adenosylmethionine--8-amino-7-oxononanoate transaminase#9@Adenosylmethionine-8-amino-7-oxononanoate aminotransferase#6
823	None	Lipoprotein releasing system transmembrane protein	15		2.34	0.286168521462639	0.0328600585677522	7.55117752979035	0.801526311118999	2.53912446623872e-11	0.954343774957849	GC00000447_r1_r1_1	no	2	None#15	Lipoprotein releasing system transmembrane protein#14@lipoprotein-releasing system transmembrane subunit LolC#1
824	None	ribosomal-protein-alanine acetyltransferase	15		2.34	0.286168521462639	0.0328600585677522	7.55117752979035	0.801526311118999	2.53912446623872e-11	0.954343774957849	GC00000373_r1_1	no	2	None#15	ribosomal-protein-alanine acetyltransferase#9@Ribosomal-protein-alanine acetyltransferase#5@ribosomal-protein-alanine N-acetyltransferase#1
825	None	Biopolymer transport ExbB protein	15		2.34	0.286168521462639	0.0328600585677522	7.55117752979035	0.801526311118999	2.53912446623872e-11	0.954343774957849	GC00000061_3	no	2	None#15	Biopolymer transport ExbB protein#12@biopolymer transport ExbB protein#2@MotA/TolQ/ExbB proton channel family protein#1
826	None	Signal peptidase I	15		2.34	0.286168521462639	0.0328600585677522	7.55117752979035	0.801526311118999	2.53912446623872e-11	0.954343774957849	GC00000226_r1_r1_1_p2	no	2	None#15	Signal peptidase I#14@signal peptidase I#1
827	None	peroxiredoxin	15		2.34	0.286168521462639	0.0328600585677522	7.55117752979035	0.801526311118999	2.53912446623872e-11	0.954343774957849	GC00000193_r1_r1_1_p2	no	2	None#15	peroxiredoxin#10@Putative peroxiredoxin#5
828	None	bacterioferritin comigratory protein	15		2.34	0.286168521462639	0.0328600585677522	7.55117752979035	0.801526311118999	2.53912446623872e-11	0.954343774957849	GC00000193_r1_r1_1_p1	no	2	None#15	bacterioferritin comigratory protein#7@Bacterioferritin comigratory protein#7@thioredoxin-dependent thiol peroxidase#1
829	None	membrane-bound dipeptidase	15		2.34	0.286168521462639	0.0328600585677522	7.55117752979035	0.801526311118999	2.53912446623872e-11	0.954343774957849	GC00000440_2	no	2	None#15	membrane-bound dipeptidase#7@Membrane-bound dipeptidase#7@membrane dipeptidase#1
830	None	Hypothetical protein	15		2.34	0.286168521462639	0.0328600585677522	7.55117752979035	0.801526311118999	2.53912446623872e-11	0.954343774957849	GC00001345	no	2	None#15	Hypothetical protein#14@DUF1285 domain-containing protein#1
831	None	DNA recombination protein RmuC-like protein	15		2.34	0.286168521462639	0.0328600585677522	7.55117752979035	0.801526311118999	2.53912446623872e-11	0.954343774957849	GC00001346	no	2	None#15	DNA recombination protein RmuC-like protein#14@DNA recombination protein RmuC#1
832	None	putative oxidoreductase	15		2.34	0.286168521462639	0.0328600585677522	7.55117752979035	0.801526311118999	2.53912446623872e-11	0.954343774957849	GC00001347	no	2	None#15	putative oxidoreductase#9@Putative oxidoreductase#5@aminoacetone oxidase family FAD-binding enzyme#1
833	None	putative transmembrane protein	15		2.34	0.286168521462639	0.0328600585677522	7.55117752979035	0.801526311118999	2.53912446623872e-11	0.954343774957849	GC00001340	no	2	None#15	putative transmembrane protein#14@hypothetical protein#1
834	None	metallo-beta-lactamase superfamily protein	15		2.34	0.286168521462639	0.0328600585677522	7.55117752979035	0.801526311118999	2.53912446623872e-11	0.954343774957849	GC00001341	no	2	None#15	metallo-beta-lactamase superfamily protein#8@Metallo-beta-lactamase superfamily protein#6@MBL fold metallo-hydrolase#1
835	None	sensory transduction histidine kinase	15		2.34	0.286168521462639	0.0328600585677522	7.55117752979035	0.801526311118999	2.53912446623872e-11	0.954343774957849	GC00001342	no	2	None#15	sensory transduction histidine kinase#9@Putative sensory transduction histidine kinase#5@sensor histidine kinase#1
836	None	Stress response protein CsbD	15		2.34	0.286168521462639	0.0328600585677522	7.55117752979035	0.801526311118999	2.53912446623872e-11	0.954343774957849	GC00001343	no	2	None#15	Stress response protein CsbD#7@stress response protein CsbD#7@CsbD family protein#1
837	None	Hypothetical protein	15		2.34	0.286168521462639	0.0328600585677522	7.55117752979035	0.801526311118999	2.53912446623872e-11	0.954343774957849	GC00001349	no	2	None#15	Hypothetical protein#14@hypothetical protein#1
838	None	ABC transporter ATP-binding protein	15		2.34	0.286168521462639	0.0328600585677522	7.55117752979035	0.801526311118999	2.53912446623872e-11	0.954343774957849	GC00000001_r1_40_p1	no	2	None#15	ABC transporter ATP-binding protein#14@ATP-binding protein#1
839	None	O-antigene export system ATP-binding protein	15		2.34	0.286168521462639	0.0328600585677522	7.55117752979035	0.801526311118999	2.53912446623872e-11	0.954343774957849	GC00000001_r1_40_p2	no	2	None#15	O-antigene export system ATP-binding protein#14@ATP-binding protein#1
840	None	Hypothetical protein	15		2.34	0.286168521462639	0.0328600585677522	7.55117752979035	0.801526311118999	2.53912446623872e-11	0.954343774957849	GC00000224_r1_1_p2	no	2	None#15	Hypothetical protein#14@hypothetical protein#1
841	None	putative sulfite oxidase subunit YedY	15		2.34	0.286168521462639	0.0328600585677522	7.55117752979035	0.801526311118999	2.53912446623872e-11	0.954343774957849	GC00000850_2	no	2	None#15	putative sulfite oxidase subunit YedY#9@hypothetical protein#5@protein-methionine-sulfoxide reductase catalytic subunit MsrP#1
842	None	permease	15		2.34	0.286168521462639	0.0328600585677522	7.55117752979035	0.801526311118999	2.53912446623872e-11	0.954343774957849	GC00001095_2	no	2	None#15	permease#9@Permease#5@EamA/RhaT family transporter#1
843	None	bifunctional transaldolase/phosoglucose isomerase	15		2.34	0.286168521462639	0.0328600585677522	7.55117752979035	0.801526311118999	2.53912446623872e-11	0.954343774957849	GC00000832_r1_1	no	2	None#15	bifunctional transaldolase/phosoglucose isomerase#7@Transaldolase#7@transaldolase#1
844	None	O-antigene export system permease protein	15		2.34	0.286168521462639	0.0328600585677522	7.55117752979035	0.801526311118999	2.53912446623872e-11	0.954343774957849	GC00000194_r1_1_p1	no	2	None#15	O-antigene export system permease protein#14@sugar ABC transporter permease#1
845	None	ABC transporter permease protein	15		2.34	0.286168521462639	0.0328600585677522	7.55117752979035	0.801526311118999	2.53912446623872e-11	0.954343774957849	GC00000194_r1_1_p2	no	2	None#15	ABC transporter permease protein#14@ABC transporter permease#1
846	None	copper resistance protein CopA	15		2.34	0.286168521462639	0.0328600585677522	7.55117752979035	0.801526311118999	2.53912446623872e-11	0.954343774957849	GC00000316_3_p2	no	2	None#15	copper resistance protein CopA#8@Copper resistance protein CopA#6@copper resistance system multicopper oxidase#1
847	None	ValS	15		2.34	0.286168521462639	0.0328600585677522	7.55117752979035	0.801526311118999	2.53912446623872e-11	0.954343774957849	GC00000546_r1_r1_1	no	2	None#15	ValS#9@Valyl-tRNA synthetase#5@valine--tRNA ligase#1
848	None	secretion protein	15		2.34	0.286168521462639	0.0328600585677522	7.55117752979035	0.801526311118999	2.53912446623872e-11	0.954343774957849	GC00000020_r1_1_p1_p2_p2	no	2	None#15	secretion protein#8@Putative secretion protein#6@HlyD family secretion protein#1
849	None	drug transport transmembrane protein	15		2.34	0.286168521462639	0.0328600585677522	7.55117752979035	0.801526311118999	2.53912446623872e-11	0.954343774957849	GC00000070_r1_1_p2	no	2	None#15	drug transport transmembrane protein#8@Putative drug transport transmembrane protein#6@Bcr/CflA family drug resistance efflux transporter#1
850	None	Putative efflux protein	15		2.34	0.286168521462639	0.0328600585677522	7.55117752979035	0.801526311118999	2.53912446623872e-11	0.954343774957849	GC00000070_r1_1_p1	no	2	None#15	Putative efflux protein#14@Bcr/CflA family drug resistance efflux transporter#1
851	None	cation efflux system protein CzcA	15		2.34	0.286168521462639	0.0328600585677522	7.55117752979035	0.801526311118999	2.53912446623872e-11	0.954343774957849	GC00000008_5	no	2	None#15	cation efflux system protein CzcA#9@Cation efflux system protein CzcA#5@CusA/CzcA family heavy metal efflux RND transporter#1
852	None	Flagellar motor protein	15		2.34	0.286168521462639	0.0328600585677522	7.55117752979035	0.801526311118999	2.53912446623872e-11	0.954343774957849	GC00001328	no	2	None#15	Flagellar motor protein#14@hypothetical protein#1
853	None	Hypothetical protein	15		2.34	0.286168521462639	0.0328600585677522	7.55117752979035	0.801526311118999	2.53912446623872e-11	0.954343774957849	GC00001329	no	2	None#15	Hypothetical protein#14@hypothetical protein#1
854	None	Hypothetical protein	15		2.34	0.286168521462639	0.0328600585677522	7.55117752979035	0.801526311118999	2.53912446623872e-11	0.954343774957849	GC00001326	no	2	None#15	Hypothetical protein#14@DUF3574 domain-containing protein#1
855	None	Arginine-tRNA-protein transferase	15		2.34	0.286168521462639	0.0328600585677522	7.55117752979035	0.801526311118999	2.53912446623872e-11	0.954343774957849	GC00001324	no	2	None#15	Arginine-tRNA-protein transferase#7@arginyl-tRNA-protein transferase#7@arginyltransferase#1
857	None	Hypothetical protein	15		2.34	0.286168521462639	0.0328600585677522	7.55117752979035	0.801526311118999	2.53912446623872e-11	0.954343774957849	GC00001322	no	2	None#15	Hypothetical protein#14@hypothetical protein#1
858	None	SNARE associated Golgi protein	15		2.34	0.286168521462639	0.0328600585677522	7.55117752979035	0.801526311118999	2.53912446623872e-11	0.954343774957849	GC00001320	no	2	None#15	SNARE associated Golgi protein#14@hypothetical protein#1
859	None	Hypothetical protein	15		2.34	0.286168521462639	0.0328600585677522	7.55117752979035	0.801526311118999	2.53912446623872e-11	0.954343774957849	GC00001321	no	2	None#15	Hypothetical protein#14@ATP-grasp domain-containing protein#1
860	None	ABC transporter ATP-binding protein	15		2.34	0.286168521462639	0.0328600585677522	7.55117752979035	0.801526311118999	2.53912446623872e-11	0.954343774957849	GC00000001_r1_25	no	2	None#15	ABC transporter ATP-binding protein#14@organic solvent ABC transporter ATP-binding protein#1
861	None	Small heat shock protein HspA	15		2.34	0.286168521462639	0.0328600585677522	7.55117752979035	0.801526311118999	2.53912446623872e-11	0.954343774957849	GC00000110_r1_r1_1_p2	no	2	None#15	Small heat shock protein HspA#14@heat-shock protein#1
862	None	putative cytochrome c-552	15		2.34	0.286168521462639	0.0328600585677522	7.55117752979035	0.801526311118999	2.53912446623872e-11	0.954343774957849	GC00000117_r1_1_p2	no	2	None#15	putative cytochrome c-552#9@Cytochrome c precursor#5@cytochrome c#1
863	None	Hypothetical protein	15		2.34	0.286168521462639	0.0328600585677522	7.55117752979035	0.801526311118999	2.53912446623872e-11	0.954343774957849	GC00001008_r1_1	no	2	None#15	Hypothetical protein#14@hypothetical protein#1
864	None	ribonuclease D	15		2.34	0.286168521462639	0.0328600585677522	7.55117752979035	0.801526311118999	2.53912446623872e-11	0.954343774957849	GC00000181_r1_4	no	2	None#15	ribonuclease D#10@Ribonuclease D#5
865	None	Hypothetical protein	15		2.34	0.286168521462639	0.0328600585677522	7.55117752979035	0.801526311118999	2.53912446623872e-11	0.954343774957849	GC00001071_r1_1	no	2	None#15	Hypothetical protein#14@DUF3465 domain-containing protein#1
866	None	phosphate regulon sensor protein PhoR	15		2.34	0.286168521462639	0.0328600585677522	7.55117752979035	0.801526311118999	2.53912446623872e-11	0.954343774957849	GC00000083_4	no	2	None#15	phosphate regulon sensor protein PhoR#7@Phosphate regulon sensor protein PhoR#7@two-component sensor histidine kinase#1
867	None	DNA integration/recombination/inversion protein	15		2.34	0.286168521462639	0.0328600585677522	7.55117752979035	0.801526311118999	2.53912446623872e-11	0.954343774957849	GC00000933_3	no	2	None#15	DNA integration/recombination/inversion protein#14@Holliday junction resolvase RuvX#1
868	None	carboxy-terminal protease	15		2.34	0.286168521462639	0.0328600585677522	7.55117752979035	0.801526311118999	2.53912446623872e-11	0.954343774957849	GC00000099_r1_3	no	2	None#15	carboxy-terminal protease#7@Carboxy-terminal protease#7@S41 family peptidase#1
869	None	carboxy-terminal processing protease	15		2.34	0.286168521462639	0.0328600585677522	7.55117752979035	0.801526311118999	2.53912446623872e-11	0.954343774957849	GC00000099_r1_1	no	2	None#15	carboxy-terminal processing protease#7@Carboxy-terminal processing protease#7@peptidase S41#1
870	None	Putative oxidoreductase	15		2.34	0.286168521462639	0.0328600585677522	7.55117752979035	0.801526311118999	2.53912446623872e-11	0.954343774957849	GC00000002_r1_r1_r1_r1_1_p1	no	2	None#15	Putative oxidoreductase#7@oxidoreductase#7@KR domain-containing protein#1
871	None	Hypothetical protein	15		2.34	0.286168521462639	0.0328600585677522	7.55117752979035	0.801526311118999	2.53912446623872e-11	0.954343774957849	GC00000315_p2	no	2	None#15	Hypothetical protein#14@hypothetical protein#1
872	None	Hypothetical protein	15		2.34	0.286168521462639	0.0328600585677522	7.55117752979035	0.801526311118999	2.53912446623872e-11	0.954343774957849	GC00000681_3	no	2	None#15	Hypothetical protein#14@GcrA cell cycle regulator#1
873	None	Protein translocase subunit SecB	15		2.34	0.286168521462639	0.0328600585677522	7.55117752979035	0.801526311118999	2.53912446623872e-11	0.954343774957849	GC00000184_r1_r1_r1_1_p2	no	2	None#15	Protein translocase subunit SecB#7@preprotein translocase subunit SecB#7@protein-export chaperone SecB#1
874	None	D-lactate dehydrogenase	15		2.34	0.286168521462639	0.0328600585677522	7.55117752979035	0.801526311118999	2.53912446623872e-11	0.954343774957849	GC00000112_r1_1_p2	no	2	None#15	D-lactate dehydrogenase#9@D-Lactate dehydrogenase#5@FAD-binding protein#1
875	None	inosine-uridine preferring nucleoside hydrolase	15		2.34	0.286168521462639	0.0328600585677522	7.55117752979035	0.801526311118999	2.53912446623872e-11	0.954343774957849	GC00000057_r1_1	no	2	None#15	inosine-uridine preferring nucleoside hydrolase#8@Inosine-uridine preferring nucleoside hydrolase#6@nucleoside hydrolase#1
876	None	polypeptide deformylase	15		2.34	0.286168521462639	0.0328600585677522	7.55117752979035	0.801526311118999	2.53912446623872e-11	0.954343774957849	GC00000158_3	no	2	None#15	polypeptide deformylase#9@Polypeptide deformylase#5@peptide deformylase#1
877	None	Hypothetical protein	15		2.34	0.286168521462639	0.0328600585677522	7.55117752979035	0.801526311118999	2.53912446623872e-11	0.954343774957849	GC00001469	no	2	None#15	Hypothetical protein#14@hypothetical protein#1
878	None	manganese transport regulator MntR	15		2.34	0.286168521462639	0.0328600585677522	7.55117752979035	0.801526311118999	2.53912446623872e-11	0.954343774957849	GC00001468	no	2	None#15	manganese transport regulator MntR#7@Transcriptional regulator MntR#7@transcriptional regulator MntR#1
879	None	ATP-dependent nuclease subunit A	15		2.34	0.286168521462639	0.0328600585677522	7.55117752979035	0.801526311118999	2.53912446623872e-11	0.954343774957849	GC00000474_r1_1	no	2	None#15	ATP-dependent nuclease subunit A#14@double-strand break repair helicase AddA#1
880	None	Hypothetical protein	15		2.34	0.286168521462639	0.0328600585677522	7.55117752979035	0.801526311118999	2.53912446623872e-11	0.954343774957849	GC00001463	no	2	None#15	Hypothetical protein#14@hypothetical protein#1
881	None	5-methylcytosine-specific restriction protein	15		2.34	0.286168521462639	0.0328600585677522	7.55117752979035	0.801526311118999	2.53912446623872e-11	0.954343774957849	GC00001462	no	2	None#15	5-methylcytosine-specific restriction protein#14@HNH endonuclease#1
882	None	thiol:disulfide interchange protein DsbD	15		2.34	0.286168521462639	0.0328600585677522	7.55117752979035	0.801526311118999	2.53912446623872e-11	0.954343774957849	GC00000724_r1_2	no	2	None#15	thiol:disulfide interchange protein DsbD#7@Thiol:disulfide interchange protein DsbD#7@cytochrome c biogenesis protein#1
883	None	HesB family protein	15		2.34	0.286168521462639	0.0328600585677522	7.55117752979035	0.801526311118999	2.53912446623872e-11	0.954343774957849	GC00000968_2	no	2	None#15	HesB family protein#14@iron-sulfur cluster assembly accessory protein#1
884	None	Phosphate transport system protein PhoU	15		2.34	0.286168521462639	0.0328600585677522	7.55117752979035	0.801526311118999	2.53912446623872e-11	0.954343774957849	GC00000686_r1_2	no	2	None#15	Phosphate transport system protein PhoU#14@phosphate transport system regulatory protein PhoU#1
885	None	Hypothetical protein	15		2.34	0.286168521462639	0.0328600585677522	7.55117752979035	0.801526311118999	2.53912446623872e-11	0.954343774957849	GC00000980_r1_1	no	2	None#15	Hypothetical protein#14@hypothetical protein#1
886	None	ribonuclease I	15		2.34	0.286168521462639	0.0328600585677522	7.55117752979035	0.801526311118999	2.53912446623872e-11	0.954343774957849	GC00001465	no	2	None#15	ribonuclease I#10@Ribonuclease I#5
887	None	osmotically inducible protein C	15		2.34	0.286168521462639	0.0328600585677522	7.55117752979035	0.801526311118999	2.53912446623872e-11	0.954343774957849	GC00001464	no	2	None#15	osmotically inducible protein C#8@Osmotically inducible protein C#6@OsmC family peroxiredoxin#1
888	None	transporter of manganese MntH	15		2.34	0.286168521462639	0.0328600585677522	7.55117752979035	0.801526311118999	2.53912446623872e-11	0.954343774957849	GC00001467	no	2	None#15	transporter of manganese MntH#9@Manganese transport protein MntH#5@divalent metal cation transporter#1
889	None	Hypothetical protein	15		2.34	0.286168521462639	0.0328600585677522	7.55117752979035	0.801526311118999	2.53912446623872e-11	0.954343774957849	GC00001466	no	2	None#15	Hypothetical protein#14@stress responsive protein#1
890	None	amino acid ABC transporter permease	15		2.34	0.286168521462639	0.0328600585677522	7.55117752979035	0.801526311118999	2.53912446623872e-11	0.954343774957849	GC00000049_r1_1_p2	no	2	None#15	amino acid ABC transporter permease#8@Amino acid ABC transporter binding protein and permease protein#7
891	None	oxidoreductase	15		2.34	0.286168521462639	0.0328600585677522	7.55117752979035	0.801526311118999	2.53912446623872e-11	0.954343774957849	GC00001139_r1_1	no	2	None#15	oxidoreductase#8@Putative oxidoreductase#6@DUF934 domain-containing protein#1
892	None	MiaA	15		2.34	0.286168521462639	0.0328600585677522	7.55117752979035	0.801526311118999	2.53912446623872e-11	0.954343774957849	GC00000753_r1_2	no	2	None#15	MiaA#8@tRNA delta(2)-isopentenylpyrophosphate transferase#6@tRNA (adenosine(37)-N6)-dimethylallyltransferase MiaA#1
893	None	Phosphoribosylformylglycinamidine synthase	15		2.34	0.286168521462639	0.0328600585677522	7.55117752979035	0.801526311118999	2.53912446623872e-11	0.954343774957849	GC00001305_r1_1	no	2	None#15	Phosphoribosylformylglycinamidine synthase#14@phosphoribosylformylglycinamidine synthase subunit PurQ#1
894	None	dinucleoside polyphosphate hydrolase	15		2.34	0.286168521462639	0.0328600585677522	7.55117752979035	0.801526311118999	2.53912446623872e-11	0.954343774957849	GC00000633_r1_1	no	2	None#15	dinucleoside polyphosphate hydrolase#8@putative (di) nucleoside polyphosphate hydrolase#6@RNA pyrophosphohydrolase#1
895	None	Hypothetical protein	15		2.34	0.286168521462639	0.0328600585677522	7.55117752979035	0.801526311118999	2.53912446623872e-11	0.954343774957849	GC00000293_r1_1_p2	no	2	None#15	Hypothetical protein#14@M48 family peptidase#1
896	None	ferrichrome receptor FcuA	15		2.34	0.286168521462639	0.0328600585677522	7.55117752979035	0.801526311118999	2.53912446623872e-11	0.954343774957849	GC00000090_2	no	2	None#15	ferrichrome receptor FcuA#9@Ferrichrome receptor FcuA#5@TonB-dependent siderophore receptor#1
897	None	Cyclopropane-fatty-acyl-phospholipid synthase	15		2.34	0.286168521462639	0.0328600585677522	7.55117752979035	0.801526311118999	2.53912446623872e-11	0.954343774957849	GC00000458_3	no	2	None#15	Cyclopropane-fatty-acyl-phospholipid synthase#7@cyclopropane-fatty-acyl-phospholipid synthase#7@class I SAM-dependent methyltransferase#1
898	None	Hypothetical protein	15		2.34	0.286168521462639	0.0328600585677522	7.55117752979035	0.801526311118999	2.53912446623872e-11	0.954343774957849	GC00000008_r1_4_p2_p1	no	2	None#15	Hypothetical protein#12@Acriflavin resistance protein F#2@acriflavine resistance protein B#1
899	None	sensory transduction protein kinase	15		2.34	0.286168521462639	0.0328600585677522	7.55117752979035	0.801526311118999	2.53912446623872e-11	0.954343774957849	GC00000018_r1_1_p2_p2_p2_p2	no	2	None#15	sensory transduction protein kinase#8@Sensory Transduction Protein Kinase#6@hybrid sensor histidine kinase/response regulator#1
900	None	pyruvate kinase	15		2.34	0.286168521462639	0.0328600585677522	7.55117752979035	0.801526311118999	2.53912446623872e-11	0.954343774957849	GC00000526_r1_r1_1	no	2	None#15	pyruvate kinase#8@Pyruvate kinase#7
901	None	divalent cation transporter	15		2.34	0.286168521462639	0.0328600585677522	7.55117752979035	0.801526311118999	2.53912446623872e-11	0.954343774957849	GC00001116_2	no	2	None#15	divalent cation transporter#9@Divalent cation transporter#5@magnesium transporter#1
902	None	hypothetical protein	15		2.34	0.286168521462639	0.0328600585677522	7.55117752979035	0.801526311118999	2.53912446623872e-11	0.954343774957849	GC00001170_r1_1	no	2	None#15	hypothetical protein#15
903	None	GlpD	15		2.34	0.286168521462639	0.0328600585677522	7.55117752979035	0.801526311118999	2.53912446623872e-11	0.954343774957849	GC00000196_r1_3	no	2	None#15	GlpD#7@Glycerol-3-phosphate dehydrogenase#7@glycerol-3-phosphate dehydrogenase#1
904	None	transcriptional regulator	15		2.34	0.286168521462639	0.0328600585677522	7.55117752979035	0.801526311118999	2.53912446623872e-11	0.954343774957849	GC00000097_2	no	2	None#15	transcriptional regulator#9@Transcriptional regulator#5@LysR family transcriptional regulator#1
905	None	Hypothetical protein	15		2.34	0.286168521462639	0.0328600585677522	7.55117752979035	0.801526311118999	2.53912446623872e-11	0.954343774957849	GC00001441	no	2	None#15	Hypothetical protein#14@SelT/SelW/SelH family protein#1
906	None	Hypothetical protein	15		2.34	0.286168521462639	0.0328600585677522	7.55117752979035	0.801526311118999	2.53912446623872e-11	0.954343774957849	GC00001446	no	2	None#15	Hypothetical protein#14@hypothetical protein#1
907	None	Hypothetical protein	15		2.34	0.286168521462639	0.0328600585677522	7.55117752979035	0.801526311118999	2.53912446623872e-11	0.954343774957849	GC00001445	no	2	None#15	Hypothetical protein#14@hypothetical protein#1
908	None	Hypothetical protein	15		2.34	0.286168521462639	0.0328600585677522	7.55117752979035	0.801526311118999	2.53912446623872e-11	0.954343774957849	GC00001449	no	2	None#15	Hypothetical protein#14@hypothetical protein#1
909	None	Hypothetical protein	15		2.34	0.286168521462639	0.0328600585677522	7.55117752979035	0.801526311118999	2.53912446623872e-11	0.954343774957849	GC00001448	no	2	None#15	Hypothetical protein#14@ATP-binding protein#1
910	None	aldehyde dehydrogenase	15		2.34	0.286168521462639	0.0328600585677522	7.55117752979035	0.801526311118999	2.53912446623872e-11	0.954343774957849	GC00000022_9_p2	no	2	None#15	aldehyde dehydrogenase#14@S-(hydroxymethyl)glutathione dehydrogenase/class III alcohol dehydrogenase#1
911	None	3-deoxy-D-manno-octulosonic-acid transferase	15		2.34	0.286168521462639	0.0328600585677522	7.55117752979035	0.801526311118999	2.53912446623872e-11	0.954343774957849	GC00000457_r1_1	no	2	None#15	3-deoxy-D-manno-octulosonic-acid transferase#9@3-Deoxy-D-manno-octulosonic-acid transferase#5@DUF374 domain-containing protein#1
912	None	acyl-peptide hydrolase-like protein	15		2.34	0.286168521462639	0.0328600585677522	7.55117752979035	0.801526311118999	2.53912446623872e-11	0.954343774957849	GC00000744_3	no	2	None#15	acyl-peptide hydrolase-like protein#12@Acyl-peptide hydrolase-like protein#2@S9 family peptidase#1
913	None	myo-inositol-1(or 4)-monophosphatase	15		2.34	0.286168521462639	0.0328600585677522	7.55117752979035	0.801526311118999	2.53912446623872e-11	0.954343774957849	GC00000032_7	no	2	None#15	myo-inositol-1(or 4)-monophosphatase#8@Myo-inositol-1(or 4)-monophosphatase#7
914	None	Putative multidrug resistance efflux pump	15		2.34	0.286168521462639	0.0328600585677522	7.55117752979035	0.801526311118999	2.53912446623872e-11	0.954343774957849	GC00000020_r1_1_p2_p1	no	2	None#15	Putative multidrug resistance efflux pump#7@putative multidrug resistance efflux pump#7@efflux RND transporter periplasmic adaptor subunit#1
915	None	Phosphate regulon response regulator PhoB	15		2.34	0.286168521462639	0.0328600585677522	7.55117752979035	0.801526311118999	2.53912446623872e-11	0.954343774957849	GC00000006_r1_r1_r1_1_p2_p1	no	2	None#15	Phosphate regulon response regulator PhoB#7@phosphate regulon response regulator PhoB#7@DNA-binding response regulator#1
916	None	Nucleoside diphosphate kinase	15		2.34	0.286168521462639	0.0328600585677522	7.55117752979035	0.801526311118999	2.53912446623872e-11	0.954343774957849	GC00000884_r1_r1_1	no	2	None#15	Nucleoside diphosphate kinase#14@nucleoside-diphosphate kinase#1
917	None	cation efflux system protein CzcB	15		2.34	0.286168521462639	0.0328600585677522	7.55117752979035	0.801526311118999	2.53912446623872e-11	0.954343774957849	GC00000165_r1_r1_r1_1_p2	no	2	None#15	cation efflux system protein CzcB#7@Cation efflux system protein CzcB#7@efflux RND transporter periplasmic adaptor subunit#1
918	None	ApaG	15		2.34	0.286168521462639	0.0328600585677522	7.55117752979035	0.801526311118999	2.53912446623872e-11	0.954343774957849	GC00000824_3	no	2	None#15	ApaG#9@ApaG protein#5@Co2+/Mg2+ efflux protein ApaG#1
919	None	leucyl/phenylalanyl-tRNA--protein transferase	15		2.34	0.286168521462639	0.0328600585677522	7.55117752979035	0.801526311118999	2.53912446623872e-11	0.954343774957849	GC00000820_r1_r1_1	no	2	None#15	leucyl/phenylalanyl-tRNA--protein transferase#8@Leucyl/phenylalanyl-tRNA--protein transferase#7
920	None	nucleoside hydrolase	15		2.34	0.286168521462639	0.0328600585677522	7.55117752979035	0.801526311118999	2.53912446623872e-11	0.954343774957849	GC00000057_r1_2_p2	no	2	None#15	nucleoside hydrolase#10@Nucleoside hydrolase#5
921	None	Hypothetical protein	15		2.34	0.286168521462639	0.0328600585677522	7.55117752979035	0.801526311118999	2.53912446623872e-11	0.954343774957849	GC00000322_r1_r1_1	no	2	None#15	Hypothetical protein#14@helix-turn-helix domain-containing protein#1
922	None	Hypothetical protein	15		2.34	0.286168521462639	0.0328600585677522	7.55117752979035	0.801526311118999	2.53912446623872e-11	0.954343774957849	GC00001053_r1_1	no	2	None#15	Hypothetical protein#14@hypothetical protein#1
923	None	glycosyltransferase	15		2.34	0.286168521462639	0.0328600585677522	7.55117752979035	0.801526311118999	2.53912446623872e-11	0.954343774957849	GC00000471_3	no	2	None#15	glycosyltransferase#9@Glycosyltransferase#5@glycosyl transferase#1
924	None	Serine protease, HtrA/DegQ/DegS family	15		2.34	0.286168521462639	0.0328600585677522	7.55117752979035	0.801526311118999	2.53912446623872e-11	0.954343774957849	GC00000063_r1_1_p1	no	2	None#15	Serine protease, HtrA/DegQ/DegS family#7@serine protease#7@PDZ domain-containing protein#1
925	None	nicotinamide mononucleotide transporter	15		2.34	0.286168521462639	0.0328600585677522	7.55117752979035	0.801526311118999	2.53912446623872e-11	0.954343774957849	GC00001424	no	2	None#15	nicotinamide mononucleotide transporter#9@Nicotinamide mononucleotide transporter#5@nicotinamide riboside transporter PnuC#1
926	None	Na+/H+ antiporter	15		2.34	0.286168521462639	0.0328600585677522	7.55117752979035	0.801526311118999	2.53912446623872e-11	0.954343774957849	GC00001421	no	2	None#15	Na+/H+ antiporter#9@Na(+)/H(+) antiporter#5@cation:proton antiporter#1
927	None	organophopsphate acid anhydrase	15		2.34	0.286168521462639	0.0328600585677522	7.55117752979035	0.801526311118999	2.53912446623872e-11	0.954343774957849	GC00001420	no	2	None#15	organophopsphate acid anhydrase#9@Organophopsphate acid anhydrase#5@amidohydrolase#1
928	None	Serine--pyruvate aminotransferase	15		2.34	0.286168521462639	0.0328600585677522	7.55117752979035	0.801526311118999	2.53912446623872e-11	0.954343774957849	GC00001423	no	2	None#15	Serine--pyruvate aminotransferase#14@alanine--glyoxylate aminotransferase family protein#1
929	hrcA	heat-inducible transcription repressor	15		2.34	0.286168521462639	0.0328600585677522	7.55117752979035	0.801526311118999	2.53912446623872e-11	0.954343774957849	GC00001422	no	2	None#14@hrcA#1	heat-inducible transcription repressor#9@Heat inducible transcription repressor HrcA#5@heat-inducible transcriptional repressor HrcA#1
930	None	Hypothetical protein	15		2.34	0.286168521462639	0.0328600585677522	7.55117752979035	0.801526311118999	2.53912446623872e-11	0.954343774957849	GC00001429	no	2	None#15	Hypothetical protein#14@DUF1643 domain-containing protein#1
931	None	5,10-methylenetetrahydrofolate reductase	15		2.34	0.286168521462639	0.0328600585677522	7.55117752979035	0.801526311118999	2.53912446623872e-11	0.954343774957849	GC00001093_r1_1	no	2	None#15	5,10-methylenetetrahydrofolate reductase#9@5,10-Methylenetetrahydrofolate reductase#5@methylenetetrahydrofolate reductase#1
933	None	Hypothetical protein	15		2.34	0.286168521462639	0.0328600585677522	7.55117752979035	0.801526311118999	2.53912446623872e-11	0.954343774957849	GC00001239_2	no	2	None#15	Hypothetical protein#14@23S rRNA (adenine(2030)-N(6))-methyltransferase RlmJ#1
934	None	Dihydrolipoamide dehydrogenase	15		2.34	0.286168521462639	0.0328600585677522	7.55117752979035	0.801526311118999	2.53912446623872e-11	0.954343774957849	GC00000128_3	no	2	None#15	Dihydrolipoamide dehydrogenase#14@dihydrolipoyl dehydrogenase#1
935	None	Hypothetical protein	15		2.34	0.286168521462639	0.0328600585677522	7.55117752979035	0.801526311118999	2.53912446623872e-11	0.954343774957849	GC00000048_4	no	2	None#15	Hypothetical protein#14@PepSY domain-containing protein#1
936	None	Iron-chelating periplasmic-binding protein	15		2.34	0.286168521462639	0.0328600585677522	7.55117752979035	0.801526311118999	2.53912446623872e-11	0.954343774957849	GC00001068_2	no	2	None#15	Iron-chelating periplasmic-binding protein#14@iron ABC transporter substrate-binding protein#1
937	None	amino acid ABC transporter	15		2.34	0.286168521462639	0.0328600585677522	7.55117752979035	0.801526311118999	2.53912446623872e-11	0.954343774957849	GC00000106_r1_r1_1_p1	no	2	None#15	amino acid ABC transporter#11@Amino acid transport protein#3@amino acid permease#1
938	None	dihydrolipoamide acetyltransferase component of pyruvate dehydrogenase	15		2.34	0.286168521462639	0.0328600585677522	7.55117752979035	0.801526311118999	2.53912446623872e-11	0.954343774957849	GC00000064_r1_r1_1_p2	no	2	None#15	dihydrolipoamide acetyltransferase component of pyruvate dehydrogenase#9@Dihydrolipoamide acetyltransferase component of pyruvate dehydrogenase#5@pyruvate dehydrogenase complex dihydrolipoamide acetyltransferase#1
939	None	dihydrolipoamide succinyl transferase (E2) of 2-oxoglutarate dehydrogenase	15		2.34	0.286168521462639	0.0328600585677522	7.55117752979035	0.801526311118999	2.53912446623872e-11	0.954343774957849	GC00000064_r1_r1_1_p1	no	2	None#15	dihydrolipoamide succinyl transferase (E2) of 2-oxoglutarate dehydrogenase#9@Dihydrolipoamide succinyl transferase (E2) of 2-oxoglutarate dehydrogenase#5@dihydrolipoyllysine-residue succinyltransferase#1
940	None	Uracil-DNA glycosylase	15		2.34	0.286168521462639	0.0328600585677522	7.55117752979035	0.801526311118999	2.53912446623872e-11	0.954343774957849	GC00001458	no	2	None#15	Uracil-DNA glycosylase#14@uracil-DNA glycosylase#1
941	None	putative transmembrane protein	15		2.34	0.286168521462639	0.0328600585677522	7.55117752979035	0.801526311118999	2.53912446623872e-11	0.954343774957849	GC00001454	no	2	None#15	putative transmembrane protein#7@sulfite oxidase subunit YedZ#7@protein-methionine-sulfoxide reductase heme-binding subunit MsrQ#1
942	None	ribokinase	15		2.34	0.286168521462639	0.0328600585677522	7.55117752979035	0.801526311118999	2.53912446623872e-11	0.954343774957849	GC00000678_r1_1	no	2	None#15	ribokinase#10@Ribokinase#5
943	None	aspartate aminotransferase	15		2.34	0.286168521462639	0.0328600585677522	7.55117752979035	0.801526311118999	2.53912446623872e-11	0.954343774957849	GC00000030_r1_2_p1	no	2	None#15	aspartate aminotransferase#8@Aspartate aminotransferase A#6@pyridoxal phosphate-dependent aminotransferase#1
944	None	putative transmembrane protein	15		2.34	0.286168521462639	0.0328600585677522	7.55117752979035	0.801526311118999	2.53912446623872e-11	0.954343774957849	GC00001021_2	no	2	None#15	putative transmembrane protein#14@DUF4159 domain-containing protein#1
945	None	magnesium/cobalt transporter CorA	15		2.34	0.286168521462639	0.0328600585677522	7.55117752979035	0.801526311118999	2.53912446623872e-11	0.954343774957849	GC00001408	no	2	None#15	magnesium/cobalt transporter CorA#9@Magnesium and cobalt transport protein CorA#5@magnesium transporter#1
947	None	Hypothetical protein	15		2.34	0.286168521462639	0.0328600585677522	7.55117752979035	0.801526311118999	2.53912446623872e-11	0.954343774957849	GC00001405	no	2	None#15	Hypothetical protein#14@hypothetical protein#1
948	None	Hypothetical protein	15		2.34	0.286168521462639	0.0328600585677522	7.55117752979035	0.801526311118999	2.53912446623872e-11	0.954343774957849	GC00001404	no	2	None#15	hypothetical protein#7@Hypothetical protein#7@DUF1328 domain-containing protein#1
949	None	trehalose-phosphatase	15		2.34	0.286168521462639	0.0328600585677522	7.55117752979035	0.801526311118999	2.53912446623872e-11	0.954343774957849	GC00001403	no	2	None#15	trehalose-phosphatase#8@Trehalose-phosphatase#7
950	None	Hypothetical protein	15		2.34	0.286168521462639	0.0328600585677522	7.55117752979035	0.801526311118999	2.53912446623872e-11	0.954343774957849	GC00001400	no	2	None#15	Hypothetical protein#14@DUF3597 domain-containing protein#1
951	None	dephospho-CoA kinase	15		2.34	0.286168521462639	0.0328600585677522	7.55117752979035	0.801526311118999	2.53912446623872e-11	0.954343774957849	GC00000892_r1_2	no	2	None#15	dephospho-CoA kinase#10@Dephospho-CoA kinase#5
952	None	60 kD inner membrane protein OxaA	15		2.34	0.286168521462639	0.0328600585677522	7.55117752979035	0.801526311118999	2.53912446623872e-11	0.954343774957849	GC00000863_r1_r1_1	no	2	None#15	60 kD inner membrane protein OxaA#7@putative inner membrane protein translocase component YidC#7@membrane protein insertase YidC#1
953	None	xanthine/uracil permease	15		2.34	0.286168521462639	0.0328600585677522	7.55117752979035	0.801526311118999	2.53912446623872e-11	0.954343774957849	GC00000419_r1_1	no	2	None#15	xanthine/uracil permease#9@Xanthine/uracil permease#5@purine permease#1
954	None	methionine biosynthesis MetW	15		2.34	0.286168521462639	0.0328600585677522	7.55117752979035	0.801526311118999	2.53912446623872e-11	0.954343774957849	GC00000990_r1_1	no	2	None#15	methionine biosynthesis MetW#13@MetW protein, involved in methionine biosynthesis#1@methionine biosynthesis protein MetW#1
955	None	Hypothetical protein	15		2.34	0.286168521462639	0.0328600585677522	7.55117752979035	0.801526311118999	2.53912446623872e-11	0.954343774957849	GC00000904_r1_2	no	2	None#15	Hypothetical protein#14@hypothetical protein#1
956	None	Putative transport transmembrane protein	15		2.34	0.286168521462639	0.0328600585677522	7.55117752979035	0.801526311118999	2.53912446623872e-11	0.954343774957849	GC00000108_r1_r1_1_p2	no	2	None#15	Putative transport transmembrane protein#7@putative transport transmembrane protein#7@efflux RND transporter periplasmic adaptor subunit#1
957	None	electron transfer flavoprotein-ubiquinone oxidoreductase/ putative oxidoreductase	15		2.34	0.286168521462639	0.0328600585677522	7.55117752979035	0.801526311118999	2.53912446623872e-11	0.954343774957849	GC00000276_r1_1_p2	no	2	None#15	electron transfer flavoprotein-ubiquinone oxidoreductase/ putative oxidoreductase#9@Electron transfer flavoprotein-ubiquinone oxidoreductase/ putative oxidoreductase#5@electron transfer flavoprotein-ubiquinone oxidoreductase#1
958	None	Hypothetical protein	15		2.34	0.286168521462639	0.0328600585677522	7.55117752979035	0.801526311118999	2.53912446623872e-11	0.954343774957849	GC00001132_r1_1	no	2	None#15	Hypothetical protein#14@hypothetical protein#1
959	None	Serine protease	15		2.34	0.286168521462639	0.0328600585677522	7.55117752979035	0.801526311118999	2.53912446623872e-11	0.954343774957849	GC00000063_r1_1_p2_p1	no	2	None#15	Serine protease#14@PDZ domain-containing protein#1
960	None	putative serine protease	15		2.34	0.286168521462639	0.0328600585677522	7.55117752979035	0.801526311118999	2.53912446623872e-11	0.954343774957849	GC00000063_r1_1_p2_p2	no	2	None#15	putative serine protease#14@PDZ domain-containing protein#1
961	None	siroheme synthase	15		2.34	0.286168521462639	0.0328600585677522	7.55117752979035	0.801526311118999	2.53912446623872e-11	0.954343774957849	GC00000123_r1_r1_1_p2	no	2	None#15	siroheme synthase#7@Siroheme synthase#7@uroporphyrinogen-III C-methyltransferase#1
962	None	XerC	15		2.34	0.286168521462639	0.0328600585677522	7.55117752979035	0.801526311118999	2.53912446623872e-11	0.954343774957849	GC00000054_r1_r1_r1_1_p2	no	2	None#15	XerC#7@Site-specific recombinase, integrase/recombinase RipX, XerC#7@tyrosine recombinase XerC#1
963	None	Hypothetical protein	15		2.34	0.286168521462639	0.0328600585677522	7.55117752979035	0.801526311118999	2.53912446623872e-11	0.954343774957849	GC00000910_r1_r1_1	no	2	None#15	Hypothetical protein#14@endolytic transglycosylase MltG#1
964	None	glycosyltransferase	15		2.34	0.286168521462639	0.0328600585677522	7.55117752979035	0.801526311118999	2.53912446623872e-11	0.954343774957849	GC00000202_r1_1_p2	no	2	None#15	glycosyltransferase#10@Glycosyltransferase#4@glycosyl transferase#1
965	None	septum formation associated protein (Maf-like protein)	15		2.34	0.286168521462639	0.0328600585677522	7.55117752979035	0.801526311118999	2.53912446623872e-11	0.954343774957849	GC00001104_2	no	2	None#15	septum formation associated protein (Maf-like protein)#9@Septum formation associated protein (Maf-like protein)#5@septum formation inhibitor Maf#1
966	None	Putative oxidoreductase	15		2.34	0.286168521462639	0.0328600585677522	7.55117752979035	0.801526311118999	2.53912446623872e-11	0.954343774957849	GC00000305_r1_3	no	2	None#15	Putative oxidoreductase#7@putative oxidoreductase#7@NAD-dependent dehydratase#1
967	None	sugar-proton symporter	15		2.34	0.286168521462639	0.0328600585677522	7.55117752979035	0.801526311118999	2.53912446623872e-11	0.954343774957849	GC00000013_r1_1_p2	no	2	None#15	sugar-proton symporter#9@Sugar-proton symporter#5@sugar porter family MFS transporter#1
968	None	glucose-6-phosphate 1-dehydrogenase	15		2.34	0.286168521462639	0.0328600585677522	7.55117752979035	0.801526311118999	2.53912446623872e-11	0.954343774957849	GC00000400_r1_1	no	2	None#15	glucose-6-phosphate 1-dehydrogenase#9@Glucose-6-phosphate 1-dehydrogenase#5@glucose-6-phosphate dehydrogenase#1
969	None	Hypothetical protein	15		2.34	0.286168521462639	0.0328600585677522	7.55117752979035	0.801526311118999	2.53912446623872e-11	0.954343774957849	GC00000988_2	no	2	None#15	Hypothetical protein#14@hypothetical protein#1
970	None	tRNA (Uracil-5-) -methyltransferase	15		2.34	0.286168521462639	0.0328600585677522	7.55117752979035	0.801526311118999	2.53912446623872e-11	0.954343774957849	GC00000571_r1_1	no	2	None#15	tRNA (Uracil-5-) -methyltransferase#14@class I SAM-dependent RNA methyltransferase#1
971	None	ribonuclease P protein component	15		2.34	0.286168521462639	0.0328600585677522	7.55117752979035	0.801526311118999	2.53912446623872e-11	0.954343774957849	GC00001229_r1_1	no	2	None#15	ribonuclease P protein component#8@Ribonuclease P protein component#7
972	None	serine O-acetyltransferase CysE	15		2.34	0.286168521462639	0.0328600585677522	7.55117752979035	0.801526311118999	2.53912446623872e-11	0.954343774957849	GC00000479_r1_r1_r1_1	no	2	None#15	serine O-acetyltransferase CysE#9@Serine O-acetyltransferase CysE#5@serine O-acetyltransferase#1
973	None	aminopeptidase	15		2.34	0.286168521462639	0.0328600585677522	7.55117752979035	0.801526311118999	2.53912446623872e-11	0.954343774957849	GC00001207_2	no	2	None#15	aminopeptidase#8@Aminopeptidase#7
974	None	Putative arogenate dehydrogenase / prephenate dehydrogenase	15		2.34	0.286168521462639	0.0328600585677522	7.55117752979035	0.801526311118999	2.53912446623872e-11	0.954343774957849	GC00001292_r1_1	no	2	None#15	Putative arogenate dehydrogenase / prephenate dehydrogenase#7@putative arogenate dehydrogenase / prephenate dehydrogenase#7@prephenate dehydrogenase/arogenate dehydrogenase family protein#1
975	None	Sulfate permease	15		2.34	0.286168521462639	0.0328600585677522	7.55117752979035	0.801526311118999	2.53912446623872e-11	0.954343774957849	GC00000464_2	no	2	None#15	Sulfate permease#7@sulfate permease#7@SulP family inorganic anion transporter#1
976	None	Hypothetical protein	15		2.34	0.286168521462639	0.0328600585677522	7.55117752979035	0.801526311118999	2.53912446623872e-11	0.954343774957849	GC00000773_r1_r1_1	no	2	None#15	Hypothetical protein#14@hypothetical protein#1
977	None	methylthioribulose-1-phosphate dehydratase	15		2.34	0.286168521462639	0.0328600585677522	7.55117752979035	0.801526311118999	2.53912446623872e-11	0.954343774957849	GC00000425_r1_2	no	2	None#15	methylthioribulose-1-phosphate dehydratase#9@putative sugar aldolase#5@methylthioribulose 1-phosphate dehydratase#1
978	None	gamma-glutamyltranspeptidase	15		2.34	0.286168521462639	0.0328600585677522	7.55117752979035	0.801526311118999	2.53912446623872e-11	0.954343774957849	GC00000041_r1_2	no	2	None#15	gamma-glutamyltranspeptidase#9@Gamma-glutamyltranspeptidase#5@gamma-glutamyltransferase#1
979	None	amino acid permease	15		2.34	0.286168521462639	0.0328600585677522	7.55117752979035	0.801526311118999	2.53912446623872e-11	0.954343774957849	GC00000047_r1_r1_1_p2	no	2	None#15	amino acid permease#10@Amino acid permease#5
980	None	1-(5-phosphoribosyl)-5-(5- phosphoribosylamino)methylideneamino imidazole-4-carboxamide isomerase	15		2.34	0.286168521462639	0.0328600585677522	7.55117752979035	0.801526311118999	2.53912446623872e-11	0.954343774957849	GC00000073_6	no	2	None#15	1-(5-phosphoribosyl)-5-(5- phosphoribosylamino)methylideneamino imidazole-4-carboxamide isomerase#9@1-(5-phosphoribosyl)-5-[(5- phosphoribosylamino)methylideneamino] imidazole-4-carboxamide isomerase#5@1-(5-phosphoribosyl)-5-[(5- phosphoribosylamino)methylideneamino]imidazole-4- carboxamide isomerase#1
981	None	Putative acetyltransferase (Antibiotic resistance) protein	15		2.34	0.286168521462639	0.0328600585677522	7.55117752979035	0.801526311118999	2.53912446623872e-11	0.954343774957849	GC00000073_2	no	2	None#15	Putative acetyltransferase (Antibiotic resistance) protein#7@acetyltransferase#7@N-acetyltransferase#1
982	None	shikimate 5-dehydrogenase	15		2.34	0.286168521462639	0.0328600585677522	7.55117752979035	0.801526311118999	2.53912446623872e-11	0.954343774957849	GC00000225_r1_1_p2	no	2	None#15	shikimate 5-dehydrogenase#9@Shikimate 5-dehydrogenase#5@shikimate dehydrogenase#1
983	None	phosphoglyceromutase	15		2.34	0.286168521462639	0.0328600585677522	7.55117752979035	0.801526311118999	2.53912446623872e-11	0.954343774957849	GC00001017_r1_1	no	2	None#15	phosphoglyceromutase#8@Phosphoglycerate mutase#6@2,3-bisphosphoglycerate-independent phosphoglycerate mutase#1
984	None	Dihydroorotate dehydrogenase	15		2.34	0.286168521462639	0.0328600585677522	7.55117752979035	0.801526311118999	2.53912446623872e-11	0.954343774957849	GC00001060_2	no	2	None#15	Dihydroorotate dehydrogenase#7@dihydroorotate dehydrogenase 2#7@quinone-dependent dihydroorotate dehydrogenase#1
985	None	hydroxyacylglutathione hydrolase	15		2.34	0.286168521462639	0.0328600585677522	7.55117752979035	0.801526311118999	2.53912446623872e-11	0.954343774957849	GC00000151_r1_r1_1_p2	no	2	None#15	hydroxyacylglutathione hydrolase#8@Hydroxyacylglutathione hydrolase#7
986	None	Transcriptional regulator, AsnC family	15		2.34	0.286168521462639	0.0328600585677522	7.55117752979035	0.801526311118999	2.53912446623872e-11	0.954343774957849	GC00000031_11	no	2	None#15	Transcriptional regulator, AsnC family#14@Lrp/AsnC family transcriptional regulator#1
987	None	Outer membrane channel lipoprotein	15		2.34	0.286168521462639	0.0328600585677522	7.55117752979035	0.801526311118999	2.53912446623872e-11	0.954343774957849	GC00000007_2	no	2	None#15	Outer membrane channel lipoprotein#14@RND transporter#1
988	None	Hypothetical protein	15		2.34	0.286168521462639	0.0328600585677522	7.55117752979035	0.801526311118999	2.53912446623872e-11	0.954343774957849	GC00001020_2	no	2	None#15	Hypothetical protein#14@DUF58 domain-containing protein#1
989	None	Putative monooxygenase	15		2.34	0.286168521462639	0.0328600585677522	7.55117752979035	0.801526311118999	2.53912446623872e-11	0.954343774957849	GC00000164_r1_1_p1	no	2	None#15	Putative monooxygenase#14@hypothetical protein#1
990	None	FAD-dependent monooxygenase	15		2.34	0.286168521462639	0.0328600585677522	7.55117752979035	0.801526311118999	2.53912446623872e-11	0.954343774957849	GC00000164_r1_1_p2	no	2	None#15	FAD-dependent monooxygenase#14@ubiquinone biosynthesis hydroxylase UbiH#1
991	None	oxidoreductase	15		2.34	0.286168521462639	0.0328600585677522	7.55117752979035	0.801526311118999	2.53912446623872e-11	0.954343774957849	GC00000208_r1_1	no	2	None#15	oxidoreductase#7@Putative oxidoreductase#7@TIGR01244 family phosphatase#1
992	None	Hypothetical protein	15		2.34	0.286168521462639	0.0328600585677522	7.55117752979035	0.801526311118999	2.53912446623872e-11	0.954343774957849	GC00001289_2	no	2	None#15	Hypothetical protein#14@DUF3126 domain-containing protein#1
994	None	Hypothetical protein	15		2.34	0.286168521462639	0.0328600585677522	7.55117752979035	0.801526311118999	2.53912446623872e-11	0.954343774957849	GC00000989_r1_1	no	2	None#15	Hypothetical protein#14@DUF423 domain-containing protein#1
995	None	putative transmembrane protein	15		2.34	0.286168521462639	0.0328600585677522	7.55117752979035	0.801526311118999	2.53912446623872e-11	0.954343774957849	GC00000221_6	no	2	None#15	putative transmembrane protein#14@DUF3772 domain-containing protein#1
996	None	Hypothetical protein	15		2.34	0.286168521462639	0.0328600585677522	7.55117752979035	0.801526311118999	2.53912446623872e-11	0.954343774957849	GC00001443	no	2	None#15	Hypothetical protein#14@hypothetical protein#1
997	None	Transcriptional regulator	15		2.34	0.286168521462639	0.0328600585677522	7.55117752979035	0.801526311118999	2.53912446623872e-11	0.954343774957849	GC00000006_r1_6	no	2	None#15	Transcriptional regulator#7@OmpR#7@DNA-binding response regulator#1
998	None	cell cycle transcriptional regulator CtrA	15		2.34	0.286168521462639	0.0328600585677522	7.55117752979035	0.801526311118999	2.53912446623872e-11	0.954343774957849	GC00000006_r1_1	no	2	None#15	cell cycle transcriptional regulator CtrA#8@Cell cycle transcriptional regulator CtrA#6@DNA-binding response regulator#1
999	None	Translation initiation factor, aIF-2B alpha subunit	15		2.34	0.286168521462639	0.0328600585677522	7.55117752979035	0.801526311118999	2.53912446623872e-11	0.954343774957849	GC00001440	no	2	None#15	Translation initiation factor, aIF-2B alpha subunit#7@methylthioribose-1-phosphate isomerase#7@S-methyl-5-thioribose-1-phosphate isomerase#1
1000	None	DedA family protein	15		2.34	0.286168521462639	0.0328600585677522	7.55117752979035	0.801526311118999	2.53912446623872e-11	0.954343774957849	GC00001188_r1_1	no	2	None#15	DedA family protein#15
1001	None	Hypothetical protein	15		2.34	0.286168521462639	0.0328600585677522	7.55117752979035	0.801526311118999	2.53912446623872e-11	0.954343774957849	GC00001444	no	2	None#15	Hypothetical protein#14@hypothetical protein#1
1002	gcvT	glycine cleavage system protein T	15		2.34	0.286168521462639	0.0328600585677522	7.55117752979035	0.801526311118999	2.53912446623872e-11	0.954343774957849	GC00001120_2	no	2	None#14@gcvT#1	glycine cleavage system protein T#10@Aminomethyltransferase (Glycine cleavage system T protein)#5
1003	None	phosphoribosyl-ATP pyrophosphatase	15		2.34	0.286168521462639	0.0328600585677522	7.55117752979035	0.801526311118999	2.53912446623872e-11	0.954343774957849	GC00000664_r1_2	no	2	None#15	phosphoribosyl-ATP pyrophosphatase#9@Phosphoribosyl-ATP pyrophosphatase#5@phosphoribosyl-ATP diphosphatase#1
1004	None	major facilitator superfamily transporter	15		2.34	0.286168521462639	0.0328600585677522	7.55117752979035	0.801526311118999	2.53912446623872e-11	0.954343774957849	GC00000375_r1_1_p2	no	2	None#15	major facilitator superfamily transporter#8@putative MFS family transport protein#6@MFS transporter#1
1005	None	ATP-dependent RNA helicase	15		2.34	0.286168521462639	0.0328600585677522	7.55117752979035	0.801526311118999	2.53912446623872e-11	0.954343774957849	GC00000027_r1_r1_1_p2_p2	no	2	None#15	ATP-dependent RNA helicase#14@ATP-dependent helicase#1
1006	None	D-3-phosphoglycerate dehydrogenase	15		2.34	0.286168521462639	0.0328600585677522	7.55117752979035	0.801526311118999	2.53912446623872e-11	0.954343774957849	GC00000058_r1_2	no	2	None#15	D-3-phosphoglycerate dehydrogenase#14@phosphoglycerate dehydrogenase#1
1007	None	two-component response regulator	15		2.34	0.286168521462639	0.0328600585677522	7.55117752979035	0.801526311118999	2.53912446623872e-11	0.954343774957849	GC00001313_2	no	2	None#15	two-component response regulator#9@Two component response regulator#5@response regulator#1
1008	None	1-acyl-sn-glycerol-3-phosphate acyltransferase	15		2.34	0.286168521462639	0.0328600585677522	7.55117752979035	0.801526311118999	2.53912446623872e-11	0.954343774957849	GC00000407_r1_r1_1	no	2	None#15	1-acyl-sn-glycerol-3-phosphate acyltransferase#8@1-Acyl-sn-glycerol-3-phosphate acyltransferase#7
1010	None	toluene tolerance protein	15		2.34	0.286168521462639	0.0328600585677522	7.55117752979035	0.801526311118999	2.53912446623872e-11	0.954343774957849	GC00000177_r1_2	no	2	None#15	toluene tolerance protein#9@Putative toluene tolerance protein#5@MCE family protein#1
1011	None	coproporphyrinogen III oxidase	15		2.34	0.286168521462639	0.0328600585677522	7.55117752979035	0.801526311118999	2.53912446623872e-11	0.954343774957849	GC00000345_r1_2	no	2	None#15	coproporphyrinogen III oxidase#7@HemN#7@radical SAM protein#1
1012	None	riboflavin synthase subunit alpha	15		2.34	0.286168521462639	0.0328600585677522	7.55117752979035	0.801526311118999	2.53912446623872e-11	0.954343774957849	GC00000736_r1_r1_1	no	2	None#15	riboflavin synthase subunit alpha#8@Riboflavin synthase alpha chain#6@riboflavin synthase#1
1013	None	Hypothetical protein	15		2.34	0.286168521462639	0.0328600585677522	7.55117752979035	0.801526311118999	2.53912446623872e-11	0.954343774957849	GC00000757_r1_1	no	2	None#15	Hypothetical protein#14@YggT family protein#1
1014	None	oxidoreductase	15		2.34	0.286168521462639	0.0328600585677522	7.55117752979035	0.801526311118999	2.53912446623872e-11	0.954343774957849	GC00000273_r1_r1_2	no	2	None#15	oxidoreductase#9@Putative oxidoreductase#5@NAD(P)-dependent oxidoreductase#1
1015	None	allantoate amidohydrolase	15		2.34	0.286168521462639	0.0328600585677522	7.55117752979035	0.801526311118999	2.53912446623872e-11	0.954343774957849	GC00000245_p1	no	2	None#15	allantoate amidohydrolase#8@N-carbamyl-L-amino acid amidohydrolase#7
1016	None	Hypothetical protein	15		2.34	0.286168521462639	0.0328600585677522	7.55117752979035	0.801526311118999	2.53912446623872e-11	0.954343774957849	GC00001485	no	2	None#15	Hypothetical protein#14@copper chaperone PCu(A)C#1
1017	None	Hypothetical protein	15		2.34	0.286168521462639	0.0328600585677522	7.55117752979035	0.801526311118999	2.53912446623872e-11	0.954343774957849	GC00001484	no	2	None#15	Hypothetical protein#14@hypothetical protein#1
1018	None	Hypothetical protein	15		2.34	0.286168521462639	0.0328600585677522	7.55117752979035	0.801526311118999	2.53912446623872e-11	0.954343774957849	GC00001483	no	2	None#15	Hypothetical protein#14@DUF465 domain-containing protein#1
1019	None	Hypothetical protein	15		2.34	0.286168521462639	0.0328600585677522	7.55117752979035	0.801526311118999	2.53912446623872e-11	0.954343774957849	GC00001481	no	2	None#15	Hypothetical protein#14@hypothetical protein#1
1020	None	Hypothetical protein	15		2.34	0.286168521462639	0.0328600585677522	7.55117752979035	0.801526311118999	2.53912446623872e-11	0.954343774957849	GC00001480	no	2	None#15	Hypothetical protein#12@hypothetical protein#3
1021	None	glutamyl-Q tRNA(Asp) synthetase	15		2.34	0.286168521462639	0.0328600585677522	7.55117752979035	0.801526311118999	2.53912446623872e-11	0.954343774957849	GC00000076_2	no	2	None#15	glutamyl-Q tRNA(Asp) synthetase#8@Glutamyl-tRNA synthetase#6@tRNA glutamyl-Q(34) synthetase GluQRS#1
1022	None	Hypothetical protein	15		2.34	0.286168521462639	0.0328600585677522	7.55117752979035	0.801526311118999	2.53912446623872e-11	0.954343774957849	GC00001137_r1_1	no	2	None#15	Hypothetical protein#14@DUF2849 domain-containing protein#1
1023	None	phosphopantetheine adenylyltransferase	15		2.34	0.286168521462639	0.0328600585677522	7.55117752979035	0.801526311118999	2.53912446623872e-11	0.954343774957849	GC00000721_r1_r1_1	no	2	None#15	phosphopantetheine adenylyltransferase#9@Phosphopantetheine adenylyltransferase#5@pantetheine-phosphate adenylyltransferase#1
1024	None	Hypothetical protein	15		2.34	0.286168521462639	0.0328600585677522	7.55117752979035	0.801526311118999	2.53912446623872e-11	0.954343774957849	GC00001063_r1_1	no	2	None#15	Hypothetical protein#14@hypothetical protein#1
1025	None	putative membrane-spanning protein	15		2.34	0.286168521462639	0.0328600585677522	7.55117752979035	0.801526311118999	2.53912446623872e-11	0.954343774957849	GC00000781_r1_r1_1	no	2	None#15	putative membrane-spanning protein#14@acyl-phosphate glycerol 3-phosphate acyltransferase#1
1026	None	translocase transmembrane protein	15		2.34	0.286168521462639	0.0328600585677522	7.55117752979035	0.801526311118999	2.53912446623872e-11	0.954343774957849	GC00001241_r1_1	no	2	None#15	translocase transmembrane protein#9@Putative translocase transmembrane protein#5@Tim44 domain-containing protein#1
1027	None	DNA topoisomerase IV subunit A	15		2.34	0.286168521462639	0.0328600585677522	7.55117752979035	0.801526311118999	2.53912446623872e-11	0.954343774957849	GC00000156_r1_r1_r1_1_p1	no	2	None#15	DNA topoisomerase IV subunit A#8@Topoisomerase IV subunit A#7
1028	None	DNA gyrase subunit A	15		2.34	0.286168521462639	0.0328600585677522	7.55117752979035	0.801526311118999	2.53912446623872e-11	0.954343774957849	GC00000156_r1_r1_r1_1_p2	no	2	None#15	DNA gyrase subunit A#15
1030	None	cation efflux system protein	15		2.34	0.286168521462639	0.0328600585677522	7.55117752979035	0.801526311118999	2.53912446623872e-11	0.954343774957849	GC00001197_r1_1	no	2	None#15	cation efflux system protein#9@Cation efflux system protein#5@cation transporter#1
1031	None	ferric siderophore receptor	15		2.34	0.286168521462639	0.0328600585677522	7.55117752979035	0.801526311118999	2.53912446623872e-11	0.954343774957849	GC00000090_r1_2	no	2	None#15	ferric siderophore receptor#7@Ferric siderophore receptor#7@TonB-dependent siderophore receptor#1
1032	None	Hypothetical protein	15		2.34	0.286168521462639	0.0328600585677522	7.55117752979035	0.801526311118999	2.53912446623872e-11	0.954343774957849	GC00000109_r1_1_p1	no	2	None#15	Hypothetical protein#14@gluconolactonase#1
1033	None	Transaminase	15		2.34	0.286168521462639	0.0328600585677522	7.55117752979035	0.801526311118999	2.53912446623872e-11	0.954343774957849	GC00000030_r1_1	no	2	None#15	Transaminase#14@pyridoxal phosphate-dependent aminotransferase#1
1034	None	sulfate adenylyltransferase subunit 2	15		2.34	0.286168521462639	0.0328600585677522	7.55117752979035	0.801526311118999	2.53912446623872e-11	0.954343774957849	GC00000725_r1_2	no	2	None#15	sulfate adenylyltransferase subunit 2#15
1035	None	molybdopterin biosynthesis MoeB protein	15		2.34	0.286168521462639	0.0328600585677522	7.55117752979035	0.801526311118999	2.53912446623872e-11	0.954343774957849	GC00000324_r1_2	no	2	None#15	molybdopterin biosynthesis MoeB protein#9@Molybdopterin biosynthesis MoeB protein#5@HesA/MoeB/ThiF family protein#1
1036	None	myo-inositol-1(or 4)-monophosphatase	15		2.34	0.286168521462639	0.0328600585677522	7.55117752979035	0.801526311118999	2.53912446623872e-11	0.954343774957849	GC00000032_r1_4	no	2	None#15	myo-inositol-1(or 4)-monophosphatase#9@Myo-inositol-1(or 4)-monophosphatase#5@inositol monophosphatase#1
1037	None	exopolysaccharide production protein	15		2.34	0.286168521462639	0.0328600585677522	7.55117752979035	0.801526311118999	2.53912446623872e-11	0.954343774957849	GC00000032_r1_2	no	2	None#15	exopolysaccharide production protein#7@Exopolysaccharide production protein#7@3'(2'),5'-bisphosphate nucleotidase CysQ#1
1038	None	GTP-binding protein	15		2.34	0.286168521462639	0.0328600585677522	7.55117752979035	0.801526311118999	2.53912446623872e-11	0.954343774957849	GC00000141_r1_2	no	2	None#15	GTP-binding protein#14@DUF59 domain-containing protein#1
1039	None	glutamyl-tRNA synthetase	15		2.34	0.286168521462639	0.0328600585677522	7.55117752979035	0.801526311118999	2.53912446623872e-11	0.954343774957849	GC00000076_r1_r1_1_p1	no	2	None#15	glutamyl-tRNA synthetase#9@Glutamyl-tRNA synthetase#5@glutamate--tRNA ligase#1
1040	None	Glutamyl-tRNA synthetase	15		2.34	0.286168521462639	0.0328600585677522	7.55117752979035	0.801526311118999	2.53912446623872e-11	0.954343774957849	GC00000076_r1_r1_1_p2	no	2	None#15	Glutamyl-tRNA synthetase#14@glutamate--tRNA ligase#1
1043	None	HlyD family secretion protein	15		2.34	0.286168521462639	0.0328600585677522	7.55117752979035	0.801526311118999	2.53912446623872e-11	0.954343774957849	GC00000417_r1_r1_1	no	2	None#15	HlyD family secretion protein#14@HlyD family type I secretion periplasmic adaptor subunit#1
1044	None	Hypothetical protein	15		2.34	0.286168521462639	0.0328600585677522	7.55117752979035	0.801526311118999	2.53912446623872e-11	0.954343774957849	GC00001270_r1_1	no	2	None#15	Hypothetical protein#14@hypothetical protein#1
1045	None	putative transmembrane protein	15		2.34	0.286168521462639	0.0328600585677522	7.55117752979035	0.801526311118999	2.53912446623872e-11	0.954343774957849	GC00000490_r1_r1_1	no	2	None#15	putative transmembrane protein#14@bile acid:sodium symporter#1
1046	None	Serine palmitoyltransferase	15		2.34	0.286168521462639	0.0328600585677522	7.55117752979035	0.801526311118999	2.53912446623872e-11	0.954343774957849	GC00000075_r1_r1_1_p1	no	2	None#15	Serine palmitoyltransferase#14@aminotransferase class V-fold PLP-dependent enzyme#1
1047	None	heme exporter protein A	15		2.34	0.286168521462639	0.0328600585677522	7.55117752979035	0.801526311118999	2.53912446623872e-11	0.954343774957849	GC00000001_r1_r1_r1_r1_r1_1_p2_p1	no	2	None#15	heme exporter protein A#8@Heme exporter protein A#6@heme ABC exporter ATP-binding protein CcmA#1
1048	None	transcriptional regulator	15		2.34	0.286168521462639	0.0328600585677522	7.55117752979035	0.801526311118999	2.53912446623872e-11	0.954343774957849	GC00000976_r1_1	no	2	None#15	transcriptional regulator#9@Transcriptional regulator#5@MarR family transcriptional regulator#1
1049	None	putative oxidoreductase	15		2.34	0.286168521462639	0.0328600585677522	7.55117752979035	0.801526311118999	2.53912446623872e-11	0.954343774957849	GC00000661_r1_1	no	2	None#15	putative oxidoreductase#7@Putative oxidoreductase#7@nitroreductase#1
1050	None	ATP synthase delta chain	15		2.34	0.286168521462639	0.0328600585677522	7.55117752979035	0.801526311118999	2.53912446623872e-11	0.954343774957849	GC00000786_3	no	2	None#15	ATP synthase delta chain#14@ATP synthase F1 subunit delta#1
1051	None	Multidrug resistance protein A	15		2.34	0.286168521462639	0.0328600585677522	7.55117752979035	0.801526311118999	2.53912446623872e-11	0.954343774957849	GC00000020_r1_1_p1_p1	no	2	None#15	Multidrug resistance protein A#7@multidrug resistance protein A#7@HlyD family secretion protein#1
1052	None	chromosome partitioning protein ParB	15		2.34	0.286168521462639	0.0328600585677522	7.55117752979035	0.801526311118999	2.53912446623872e-11	0.954343774957849	GC00000318_5	no	2	None#15	chromosome partitioning protein ParB#8@Chromosome partitioning protein ParB#7
1053	None	leucyl aminopeptidase	15		2.34	0.286168521462639	0.0328600585677522	7.55117752979035	0.801526311118999	2.53912446623872e-11	0.954343774957849	GC00000179_r1_r1_1	no	2	None#15	leucyl aminopeptidase#10@Cytosol aminopeptidase#5
1054	None	Hypothetical protein	15		2.34	0.286168521462639	0.0328600585677522	7.55117752979035	0.801526311118999	2.53912446623872e-11	0.954343774957849	GC00001186_r1_1	no	2	None#15	Hypothetical protein#14@6-pyruvoyltetrahydropterin synthase#1
1055	None	glutaredoxin 2	15		2.34	0.286168521462639	0.0328600585677522	7.55117752979035	0.801526311118999	2.53912446623872e-11	0.954343774957849	GC00000499_r1_2	no	2	None#15	glutaredoxin 2#10@Glutaredoxin 2#5
1056	None	ubiquinol-cytochrome C reductase iron-sulfur subunit	15		2.34	0.286168521462639	0.0328600585677522	7.55117752979035	0.801526311118999	2.53912446623872e-11	0.954343774957849	GC00001067_r1_1	no	2	None#15	ubiquinol-cytochrome C reductase iron-sulfur subunit#9@Ubiquinol-cytochrome C reductase iron-sulfur subunit#5@ubiquinol-cytochrome c reductase iron-sulfur subunit#1
1057	None	DNA polymerase III subunit gamma/tau	15		2.34	0.286168521462639	0.0328600585677522	7.55117752979035	0.801526311118999	2.53912446623872e-11	0.954343774957849	GC00000152_r1_r1_2	no	2	None#15	DNA polymerase III subunit gamma/tau#8@DNA polymerase III subunits gamma and tau#7
1058	None	adenylate kinase	15		2.34	0.286168521462639	0.0328600585677522	7.55117752979035	0.801526311118999	2.53912446623872e-11	0.954343774957849	GC00001028_r1_1	no	2	None#15	adenylate kinase#8@Adenylate kinase#7
1059	None	Hypothetical protein	15		2.34	0.286168521462639	0.0328600585677522	7.55117752979035	0.801526311118999	2.53912446623872e-11	0.954343774957849	GC00001276_r1_1	no	2	None#15	Hypothetical protein#14@hypothetical protein#1
1060	None	Hypothetical protein	15		2.34	0.286168521462639	0.0328600585677522	7.55117752979035	0.801526311118999	2.53912446623872e-11	0.954343774957849	GC00000018_r1_1_p1	no	2	None#15	Hypothetical protein#12@histidine kinase-response regulator hybrid protein#2@response regulator#1
1061	None	Hypothetical protein	15		2.34	0.286168521462639	0.0328600585677522	7.55117752979035	0.801526311118999	2.53912446623872e-11	0.954343774957849	GC00000191_r1_1_p1	no	2	None#15	Hypothetical protein#14@CHAP domain-containing protein#1
1062	None	Hypothetical protein	15		2.34	0.286168521462639	0.0328600585677522	7.55117752979035	0.801526311118999	2.53912446623872e-11	0.954343774957849	GC00000191_r1_1_p2	no	2	None#15	Hypothetical protein#14@CHAP domain-containing protein#1
1063	None	chromosome partition protein Smc	15		2.34	0.286168521462639	0.0328600585677522	7.55117752979035	0.801526311118999	2.53912446623872e-11	0.954343774957849	GC00000902_3	no	2	None#15	chromosome partition protein Smc#9@Chromosome partition protein Smc#5@chromosome segregation protein SMC#1
1064	None	Hypothetical protein	15		2.34	0.286168521462639	0.0328600585677522	7.55117752979035	0.801526311118999	2.53912446623872e-11	0.954343774957849	GC00001069_2	no	2	None#15	Hypothetical protein#14@hypothetical protein#1
1065	None	Hypothetical protein	15		2.34	0.286168521462639	0.0328600585677522	7.55117752979035	0.801526311118999	2.53912446623872e-11	0.954343774957849	GC00001442	no	2	None#15	Hypothetical protein#14@EamA/RhaT family transporter#1
1066	None	ArsR family transcriptional regulator	15		2.34	0.286168521462639	0.0328600585677522	7.55117752979035	0.801526311118999	2.53912446623872e-11	0.954343774957849	GC00000413_3	no	2	None#15	ArsR family transcriptional regulator#10@Transcriptional regulator ArsR family protein#5
1067	None	cysteine synthase A	15		2.34	0.286168521462639	0.0328600585677522	7.55117752979035	0.801526311118999	2.53912446623872e-11	0.954343774957849	GC00000180_2	no	2	None#15	cysteine synthase A#8@Cysteine synthase A (O-acetylserine sulfhydrylase A) protein#7
1068	None	pantothenate kinase	15		2.34	0.286168521462639	0.0328600585677522	7.55117752979035	0.801526311118999	2.53912446623872e-11	0.954343774957849	GC00000965_r1_1	no	2	None#15	pantothenate kinase#9@Transcriptional activator, putative, Baf family#5@type III pantothenate kinase#1
1069	None	peptidyl-prolyl cis-trans isomerase	15		2.34	0.286168521462639	0.0328600585677522	7.55117752979035	0.801526311118999	2.53912446623872e-11	0.954343774957849	GC00001302_2	no	2	None#15	peptidyl-prolyl cis-trans isomerase#9@Peptidyl-prolyl cis-trans isomerase#5@peptidylprolyl isomerase#1
1070	None	oligopeptide ABC transporter permease protein OppC	15		2.34	0.286168521462639	0.0328600585677522	7.55117752979035	0.801526311118999	2.53912446623872e-11	0.954343774957849	GC00000087_7	no	2	None#15	oligopeptide ABC transporter permease protein OppC#7@Oligopeptide ABC transporter permease protein OppC#7@ABC transporter permease#1
1071	None	glycerol-3-phosphate regulon repressor	15		2.34	0.286168521462639	0.0328600585677522	7.55117752979035	0.801526311118999	2.53912446623872e-11	0.954343774957849	GC00000046_5	no	2	None#15	glycerol-3-phosphate regulon repressor#9@Glycerol-3-phosphate regulon repressor#5@DeoR/GlpR transcriptional regulator#1
1072	None	Putative oxidoreductase	15		2.34	0.286168521462639	0.0328600585677522	7.55117752979035	0.801526311118999	2.53912446623872e-11	0.954343774957849	GC00000010_r1_r1_r1_1_p2	no	2	None#15	Putative oxidoreductase#14@aldo/keto reductase#1
1073	None	anthranilate synthase component I	15		2.34	0.286168521462639	0.0328600585677522	7.55117752979035	0.801526311118999	2.53912446623872e-11	0.954343774957849	GC00000294_r1_r1_r1_1_p2	no	2	None#15	anthranilate synthase component I#8@Anthranilate synthase subunit I#7
1074	None	ABC transporter ATP-binding protein	15		2.34	0.286168521462639	0.0328600585677522	7.55117752979035	0.801526311118999	2.53912446623872e-11	0.954343774957849	GC00000001_6	no	2	None#15	ABC transporter ATP-binding protein#15
1075	None	hypothetical protein	15		2.34	0.286168521462639	0.0328600585677522	7.55117752979035	0.801526311118999	2.53912446623872e-11	0.954343774957849	GC00001088_2	no	2	None#15	hypothetical protein#15
1076	None	Two component response regulator	15		2.34	0.286168521462639	0.0328600585677522	7.55117752979035	0.801526311118999	2.53912446623872e-11	0.954343774957849	GC00000006_14	no	2	None#15	Two component response regulator#14@DNA-binding response regulator#1
1077	None	D-alanyl-D-alanine carboxypeptidase	15		2.34	0.286168521462639	0.0328600585677522	7.55117752979035	0.801526311118999	2.53912446623872e-11	0.954343774957849	GC00000136_r1_r1_1_p2	no	2	None#15	D-alanyl-D-alanine carboxypeptidase#15
1078	None	ribosomal large subunit pseudouridine synthase D	15		2.34	0.286168521462639	0.0328600585677522	7.55117752979035	0.801526311118999	2.53912446623872e-11	0.954343774957849	GC00000053_r1_r1_1_p1	no	2	None#15	ribosomal large subunit pseudouridine synthase D#7@Ribosomal large subunit pseudouridine synthase D#7@RluA family pseudouridine synthase#1
1079	None	Ribosomal large subunit pseudouridine synthase C	15		2.34	0.286168521462639	0.0328600585677522	7.55117752979035	0.801526311118999	2.53912446623872e-11	0.954343774957849	GC00000053_r1_r1_1_p2	no	2	None#15	Ribosomal large subunit pseudouridine synthase C#7@ribosomal large subunit pseudouridine synthase C#7@RluA family pseudouridine synthase#1
1080	None	D-alanyl-D-alanine carboxypeptidase	15		2.34	0.286168521462639	0.0328600585677522	7.55117752979035	0.801526311118999	2.53912446623872e-11	0.954343774957849	GC00000136_r1_r1_1_p1	no	2	None#15	D-alanyl-D-alanine carboxypeptidase#15
1081	None	prolyl-oligopeptidase	15		2.34	0.286168521462639	0.0328600585677522	7.55117752979035	0.801526311118999	2.53912446623872e-11	0.954343774957849	GC00000358_p2	no	2	None#15	prolyl-oligopeptidase#7@Prolyl-oligopeptidase#7@S9 family peptidase#1
1082	None	Transcriptional regulator	15		2.34	0.286168521462639	0.0328600585677522	7.55117752979035	0.801526311118999	2.53912446623872e-11	0.954343774957849	GC00000236_6	no	2	None#15	Transcriptional regulator#14@XRE family transcriptional regulator#1
1083	None	Di-/tripeptide transporter	15		2.34	0.286168521462639	0.0328600585677522	7.55117752979035	0.801526311118999	2.53912446623872e-11	0.954343774957849	GC00000271_r1_1_p2	no	2	None#15	Di-/tripeptide transporter#14@MFS transporter#1
1084	None	HIT-like protein	15		2.34	0.286168521462639	0.0328600585677522	7.55117752979035	0.801526311118999	2.53912446623872e-11	0.954343774957849	GC00000665_r1_r1_1	no	2	None#15	HIT-like protein#7@putative HIT-like protein#7@histidine triad nucleotide-binding protein#1
1085	None	acriflavin resistance efflux transporter	15		2.34	0.286168521462639	0.0328600585677522	7.55117752979035	0.801526311118999	2.53912446623872e-11	0.954343774957849	GC00000119_r1_1	no	2	None#15	acriflavin resistance efflux transporter#9@Acriflavin resistance protein A (multidrug efflux system)#5@MexE family multidrug efflux RND transporter periplasmic adaptor subunit#1
1086	None	HlyD family secretion protein	15		2.34	0.286168521462639	0.0328600585677522	7.55117752979035	0.801526311118999	2.53912446623872e-11	0.954343774957849	GC00000119_r1_3	no	2	None#15	HlyD family secretion protein#14@efflux RND transporter periplasmic adaptor subunit#1
1087	None	pyruvate dehydrogenase E1 component alpha subunit	15		2.34	0.286168521462639	0.0328600585677522	7.55117752979035	0.801526311118999	2.53912446623872e-11	0.954343774957849	GC00000924_p2	no	2	None#15	pyruvate dehydrogenase E1 component alpha subunit#14@pyruvate dehydrogenase (acetyl-transferring) E1 component subunit alpha#1
1088	atpI	ATP synthase protein I	15		2.34	0.286168521462639	0.0328600585677522	7.55117752979035	0.801526311118999	2.53912446623872e-11	0.954343774957849	GC00001126_r1_1	no	2	atpI#9@None#6	ATP synthase protein I#9@Putative F0F1-ATPase subunit (ATPase gene1)#5@F0F1 ATP synthase assembly protein I#1
1089	None	Hypothetical protein	15		2.34	0.286168521462639	0.0328600585677522	7.55117752979035	0.801526311118999	2.53912446623872e-11	0.954343774957849	GC00001399	no	2	None#15	Hypothetical protein#14@hypothetical protein#1
1090	None	glycosyltransferase	15		2.34	0.286168521462639	0.0328600585677522	7.55117752979035	0.801526311118999	2.53912446623872e-11	0.954343774957849	GC00001398	no	2	None#15	glycosyltransferase#7@Glycosyltransferase#7@glycosyl transferase#1
1091	None	PqqB protein	15		2.34	0.286168521462639	0.0328600585677522	7.55117752979035	0.801526311118999	2.53912446623872e-11	0.954343774957849	GC00001396	no	2	None#15	PqqB protein#8@Coenzyme PQQ synthesis protein B#6@pyrroloquinoline quinone biosynthesis protein PqqB#1
1092	None	Coenzyme PQQ synthesis protein C	15		2.34	0.286168521462639	0.0328600585677522	7.55117752979035	0.801526311118999	2.53912446623872e-11	0.954343774957849	GC00001395	no	2	None#15	Coenzyme PQQ synthesis protein C#14@pyrroloquinoline quinone biosynthesis protein PqqC#1
1093	None	PqqD protein	15		2.34	0.286168521462639	0.0328600585677522	7.55117752979035	0.801526311118999	2.53912446623872e-11	0.954343774957849	GC00001394	no	2	None#15	PqqD protein#7@Coenzyme PQQ synthesis protein D#7@pyrroloquinoline quinone biosynthesis peptide chaperone PqqD#1
1094	None	Hypothetical protein	15		2.34	0.286168521462639	0.0328600585677522	7.55117752979035	0.801526311118999	2.53912446623872e-11	0.954343774957849	GC00001393	no	2	None#15	Hypothetical protein#14@peptidase M61#1
1095	None	Putative chloride channel protein	15		2.34	0.286168521462639	0.0328600585677522	7.55117752979035	0.801526311118999	2.53912446623872e-11	0.954343774957849	GC00001391	no	2	None#15	Putative chloride channel protein#7@putative chloride channel protein#7@chloride channel protein#1
1096	None	Hypothetical protein	15		2.34	0.286168521462639	0.0328600585677522	7.55117752979035	0.801526311118999	2.53912446623872e-11	0.954343774957849	GC00001390	no	2	None#15	Hypothetical protein#14@N-acetyltransferase#1
1097	None	ABC transporter ATP-binding protein	15		2.34	0.286168521462639	0.0328600585677522	7.55117752979035	0.801526311118999	2.53912446623872e-11	0.954343774957849	GC00000001_r1_35_p2	no	2	None#15	ABC transporter ATP-binding protein#15
1098	None	Bifunctional protein RfaE (involved in ADP-L-glycero-D-manno-heptose synthesis)	15		2.34	0.286168521462639	0.0328600585677522	7.55117752979035	0.801526311118999	2.53912446623872e-11	0.954343774957849	GC00000570_r1_r1_1	no	2	None#15	Bifunctional protein RfaE (involved in ADP-L-glycero-D-manno-heptose synthesis)#10@bifunctional protein RfaE#4@D-glycero-beta-D-manno-heptose-7-phosphate kinase#1
1099	None	Hypothetical protein	15		2.34	0.286168521462639	0.0328600585677522	7.55117752979035	0.801526311118999	2.53912446623872e-11	0.954343774957849	GC00000967_2	no	2	None#15	Hypothetical protein#14@hypothetical protein#1
1100	None	oxidoreductase	15		2.34	0.286168521462639	0.0328600585677522	7.55117752979035	0.801526311118999	2.53912446623872e-11	0.954343774957849	GC00000289_4	no	2	None#15	oxidoreductase#9@Putative oxidoreductase#5@short chain dehydrogenase#1
1101	None	Poly(A) polymerase/t-RNA nucleotidyltransferase	15		2.34	0.286168521462639	0.0328600585677522	7.55117752979035	0.801526311118999	2.53912446623872e-11	0.954343774957849	GC00000460_r1_1	no	2	None#15	Poly(A) polymerase/t-RNA nucleotidyltransferase#7@poly(A) polymerase#7@CCA tRNA nucleotidyltransferase#1
1102	None	Putative Na+/H+ Antiporter	15		2.34	0.286168521462639	0.0328600585677522	7.55117752979035	0.801526311118999	2.53912446623872e-11	0.954343774957849	GC00000105_r1_2	no	2	None#15	Putative Na+/H+ Antiporter#7@Na+/H+ antiporter#7@sodium:proton antiporter#1
1103	None	xanthine dehydrogenase XdhB protein	15		2.34	0.286168521462639	0.0328600585677522	7.55117752979035	0.801526311118999	2.53912446623872e-11	0.954343774957849	GC00000241_4	no	2	None#15	xanthine dehydrogenase XdhB protein#9@Xanthine dehydrogenase XdhB protein#5@xanthine dehydrogenase molybdopterin binding subunit#1
1104	None	dihydroorotase	15		2.34	0.286168521462639	0.0328600585677522	7.55117752979035	0.801526311118999	2.53912446623872e-11	0.954343774957849	GC00000088_r1_1_p2	no	2	None#15	dihydroorotase#8@Dihydroorotase#7
1105	None	dihydroorotase	15		2.34	0.286168521462639	0.0328600585677522	7.55117752979035	0.801526311118999	2.53912446623872e-11	0.954343774957849	GC00000088_r1_1_p1	no	2	None#15	dihydroorotase#10@Dihydroorotase#5
1106	None	Hypothetical protein	15		2.34	0.286168521462639	0.0328600585677522	7.55117752979035	0.801526311118999	2.53912446623872e-11	0.954343774957849	GC00001006_2	no	2	None#15	Hypothetical protein#14@hypothetical protein#1
1107	None	cell division protein FtsZ	15		2.34	0.286168521462639	0.0328600585677522	7.55117752979035	0.801526311118999	2.53912446623872e-11	0.954343774957849	GC00000595_r1_r1_1	no	2	None#15	cell division protein FtsZ#10@Cell division protein FtsZ#5
1108	None	lipopolysaccharide heptosyltransferase	15		2.34	0.286168521462639	0.0328600585677522	7.55117752979035	0.801526311118999	2.53912446623872e-11	0.954343774957849	GC00000143_r1_4	no	2	None#15	lipopolysaccharide heptosyltransferase#9@Lipopolysaccharide heptosyltransferase#5@glycosyltransferase family 9 protein#1
1109	None	lipopolysaccharide core biosynthesis protein	15		2.34	0.286168521462639	0.0328600585677522	7.55117752979035	0.801526311118999	2.53912446623872e-11	0.954343774957849	GC00000143_r1_2	no	2	None#15	lipopolysaccharide core biosynthesis protein#7@Lipopolysaccharide core biosynthesis protein#7@lipopolysaccharide heptosyltransferase family protein#1
1110	None	Putative acetyltransferase	15		2.34	0.286168521462639	0.0328600585677522	7.55117752979035	0.801526311118999	2.53912446623872e-11	0.954343774957849	GC00001012_r1_1	no	2	None#15	Putative acetyltransferase#14@GNAT family N-acetyltransferase#1
1111	None	DUF1049 domain-containing protein	15		2.34	0.286168521462639	0.0328600585677522	7.55117752979035	0.801526311118999	2.53912446623872e-11	0.954343774957849	GC00001286_r1_1	no	2	None#15	hypothetical protein#14@DUF1049 domain-containing protein#1
1112	None	3-Oxoacyl-[acyl-carrier protein] reductase	15		2.34	0.286168521462639	0.0328600585677522	7.55117752979035	0.801526311118999	2.53912446623872e-11	0.954343774957849	GC00000002_r1_r1_r1_1	no	2	None#15	3-Oxoacyl-[acyl-carrier protein] reductase#14@3-oxoacyl-[acyl-carrier-protein] reductase#1
1113	None	putative sugar efflux transporter	15		2.34	0.286168521462639	0.0328600585677522	7.55117752979035	0.801526311118999	2.53912446623872e-11	0.954343774957849	GC00000028_5	no	2	None#15	putative sugar efflux transporter#8@Putative sugar efflux protein#6@MFS transporter#1
1114	None	Sulfate adenylyltransferase subunit 1 / adenylylsulfate kinase	15		2.34	0.286168521462639	0.0328600585677522	7.55117752979035	0.801526311118999	2.53912446623872e-11	0.954343774957849	GC00000138_r1_1	no	2	None#15	Sulfate adenylyltransferase subunit 1 / adenylylsulfate kinase#14@adenylyl-sulfate kinase#1
1115	None	Putative outer membrane channel protein	15		2.34	0.286168521462639	0.0328600585677522	7.55117752979035	0.801526311118999	2.53912446623872e-11	0.954343774957849	GC00000007_14_p1_p2	no	2	None#15	Putative outer membrane channel protein#7@putative outer membrane channel protein#7@secretion protein#1
1116	None	Phytoene synthase	15		2.34	0.286168521462639	0.0328600585677522	7.55117752979035	0.801526311118999	2.53912446623872e-11	0.954343774957849	GC00001293_r1_1	no	2	None#15	Phytoene synthase#14@squalene synthase HpnC#1
1117	None	putative hexosyltransferase	15		2.34	0.286168521462639	0.0328600585677522	7.55117752979035	0.801526311118999	2.53912446623872e-11	0.954343774957849	GC00000475_3	no	2	None#15	putative hexosyltransferase#9@Putative hexosyltransferase#5@hexosyltransferase#1
1118	None	tRNA modification GTPase TrmE	15		2.34	0.286168521462639	0.0328600585677522	7.55117752979035	0.801526311118999	2.53912446623872e-11	0.954343774957849	GC00000492_r1_r1_1	no	2	None#15	tRNA modification GTPase TrmE#9@tRNA modification GTPase#5@tRNA uridine-5-carboxymethylaminomethyl(34) synthesis GTPase MnmE#1
1119	None	Hypothetical protein	15		2.34	0.286168521462639	0.0328600585677522	7.55117752979035	0.801526311118999	2.53912446623872e-11	0.954343774957849	GC00001371	no	2	None#15	Hypothetical protein#14@hypothetical protein#1
1120	None	putative transmembrane protein	15		2.34	0.286168521462639	0.0328600585677522	7.55117752979035	0.801526311118999	2.53912446623872e-11	0.954343774957849	GC00001370	no	2	None#15	putative transmembrane protein#14@DUF1656 domain-containing protein#1
1121	None	ATP-dependent protease La	15		2.34	0.286168521462639	0.0328600585677522	7.55117752979035	0.801526311118999	2.53912446623872e-11	0.954343774957849	GC00001373	no	2	None#15	ATP-dependent protease La#14@peptidase#1
1122	None	NifU protein	15		2.34	0.286168521462639	0.0328600585677522	7.55117752979035	0.801526311118999	2.53912446623872e-11	0.954343774957849	GC00001375	no	2	None#15	NifU protein#14@NifU family protein#1
1123	None	Putative oxidoreductase (NADH dehydrogenase/NAD(P)H nitroreductase)	15		2.34	0.286168521462639	0.0328600585677522	7.55117752979035	0.801526311118999	2.53912446623872e-11	0.954343774957849	GC00001374	no	2	None#15	Putative oxidoreductase (NADH dehydrogenase/NAD(P)H nitroreductase)#14@malonic semialdehyde reductase#1
1125	None	Hypothetical protein	15		2.34	0.286168521462639	0.0328600585677522	7.55117752979035	0.801526311118999	2.53912446623872e-11	0.954343774957849	GC00001376	no	2	None#15	Hypothetical protein#14@putative DNA modification/repair radical SAM protein#1
1126	None	Hypothetical protein	15		2.34	0.286168521462639	0.0328600585677522	7.55117752979035	0.801526311118999	2.53912446623872e-11	0.954343774957849	GC00001379	no	2	None#15	Hypothetical protein#14@SIMPL domain-containing protein#1
1127	None	pyridoxamine 5'-phosphate oxidase	15		2.34	0.286168521462639	0.0328600585677522	7.55117752979035	0.801526311118999	2.53912446623872e-11	0.954343774957849	GC00001257_2	no	2	None#15	pyridoxamine 5'-phosphate oxidase#8@Pyridoxamine 5'-phosphate oxidase#7
1128	None	5-Aminolevulinic acid synthase	15		2.34	0.286168521462639	0.0328600585677522	7.55117752979035	0.801526311118999	2.53912446623872e-11	0.954343774957849	GC00000075_r1_r1_1_p2_p2	no	2	None#15	5-Aminolevulinic acid synthase#14@5-aminolevulinate synthase#1
1129	None	8-amino-7-oxononanoate synthase	15		2.34	0.286168521462639	0.0328600585677522	7.55117752979035	0.801526311118999	2.53912446623872e-11	0.954343774957849	GC00000075_r1_r1_1_p2_p1	no	2	None#15	8-amino-7-oxononanoate synthase#8@8-Amino-7-oxononanoate synthase#7
1130	None	putative transmembrane protein	15		2.34	0.286168521462639	0.0328600585677522	7.55117752979035	0.801526311118999	2.53912446623872e-11	0.954343774957849	GC00000514_1	no	2	None#15	putative transmembrane protein#14@MarC family protein#1
1131	None	competence protein F	15		2.34	0.286168521462639	0.0328600585677522	7.55117752979035	0.801526311118999	2.53912446623872e-11	0.954343774957849	GC00000555_3	no	2	None#15	competence protein F#9@Competence protein F#5@amidophosphoribosyltransferase#1
1132	None	LysR family transcriptional regulator	15		2.34	0.286168521462639	0.0328600585677522	7.55117752979035	0.801526311118999	2.53912446623872e-11	0.954343774957849	GC00000003_71	no	2	None#15	LysR family transcriptional regulator#10@Transcriptional regulator, LysR family#5
1133	None	diaminopimelate decarboxylase	15		2.34	0.286168521462639	0.0328600585677522	7.55117752979035	0.801526311118999	2.53912446623872e-11	0.954343774957849	GC00000163_r1_r1_1	no	2	None#15	diaminopimelate decarboxylase#10@Diaminopimelate decarboxylase#5
1134	None	Putative transmembrane protein	15		2.34	0.286168521462639	0.0328600585677522	7.55117752979035	0.801526311118999	2.53912446623872e-11	0.954343774957849	GC00001078_2	no	2	None#15	Putative transmembrane protein#14@fusaric acid resistance protein#1
1135	None	D-amino acid dehydrogenase small subunit	15		2.34	0.286168521462639	0.0328600585677522	7.55117752979035	0.801526311118999	2.53912446623872e-11	0.954343774957849	GC00000209_r1_1_p2_p2	no	2	None#15	D-amino acid dehydrogenase small subunit#10@Putative D-amino acid dehydrogenase#5
1136	None	CDP-diacylglycerol--glycerol-3-phosphate 3-phosphatidyltransferase	15		2.34	0.286168521462639	0.0328600585677522	7.55117752979035	0.801526311118999	2.53912446623872e-11	0.954343774957849	GC00000919_r1_r1_1	no	2	None#15	CDP-diacylglycerol--glycerol-3-phosphate 3-phosphatidyltransferase#15
1137	None	putative transmembrane protein	15		2.34	0.286168521462639	0.0328600585677522	7.55117752979035	0.801526311118999	2.53912446623872e-11	0.954343774957849	GC00001212_r1_1	no	2	None#15	putative transmembrane protein#14@hypothetical protein#1
1138	None	delta-aminolevulinic acid dehydratase	15		2.34	0.286168521462639	0.0328600585677522	7.55117752979035	0.801526311118999	2.53912446623872e-11	0.954343774957849	GC00000930_r1_r1_1	no	2	None#15	delta-aminolevulinic acid dehydratase#9@Delta-aminolevulinic acid dehydratase#5@porphobilinogen synthase#1
1139	None	SufE protein probably involved in Fe-S center assembly	15		2.34	0.286168521462639	0.0328600585677522	7.55117752979035	0.801526311118999	2.53912446623872e-11	0.954343774957849	GC00000456_r1_r1_r1_1	no	2	None#15	SufE protein probably involved in Fe-S center assembly#14@hypothetical protein#1
1140	None	Hypothetical protein	15		2.34	0.286168521462639	0.0328600585677522	7.55117752979035	0.801526311118999	2.53912446623872e-11	0.954343774957849	GC00000993_r1_1	no	2	None#15	Hypothetical protein#14@cell division protein ZapA#1
1141	None	ATP-dependent Clp protease ATP-binding subunit ClpA	15		2.34	0.286168521462639	0.0328600585677522	7.55117752979035	0.801526311118999	2.53912446623872e-11	0.954343774957849	GC00000059_r1_r1_1_p1	no	2	None#15	ATP-dependent Clp protease ATP-binding subunit ClpA#15
1142	None	Endonuclease	15		2.34	0.286168521462639	0.0328600585677522	7.55117752979035	0.801526311118999	2.53912446623872e-11	0.954343774957849	GC00000250_r1_1_p2	no	2	None#15	Endonuclease#12@endonuclease#2@DNA/RNA non-specific endonuclease#1
1143	None	adenosine deaminase	15		2.34	0.286168521462639	0.0328600585677522	7.55117752979035	0.801526311118999	2.53912446623872e-11	0.954343774957849	GC00001176_2	no	2	None#15	adenosine deaminase#10@Adenosine deaminase#5
1144	None	DNA helicase II	15		2.34	0.286168521462639	0.0328600585677522	7.55117752979035	0.801526311118999	2.53912446623872e-11	0.954343774957849	GC00000122_r1_r1_r1_1_p2	no	2	None#15	DNA helicase II#15
1145	None	Hypothetical protein	15		2.34	0.286168521462639	0.0328600585677522	7.55117752979035	0.801526311118999	2.53912446623872e-11	0.954343774957849	GC00001205_2	no	2	None#15	Hypothetical protein#14@hypothetical protein#1
1146	None	paraquat-inducible protein A	15		2.34	0.286168521462639	0.0328600585677522	7.55117752979035	0.801526311118999	2.53912446623872e-11	0.954343774957849	GC00000783_3	no	2	None#15	paraquat-inducible protein A#8@Paraquat-inducible protein A#7
1147	bamA	Outer membrane protein	15		2.34	0.286168521462639	0.0328600585677522	7.55117752979035	0.801526311118999	2.53912446623872e-11	0.954343774957849	GC00001428	no	2	None#13@bamA#2	Outer membrane protein#12@Outer membrane protein assembly factor BamA#2@hypothetical protein#1
1148	None	AnmK	15		2.34	0.286168521462639	0.0328600585677522	7.55117752979035	0.801526311118999	2.53912446623872e-11	0.954343774957849	GC00001098_2	no	2	None#15	AnmK#7@Hypothetical protein#7@anhydro-N-acetylmuramic acid kinase#1
1149	None	Putative oxidoreductase	15		2.34	0.286168521462639	0.0328600585677522	7.55117752979035	0.801526311118999	2.53912446623872e-11	0.954343774957849	GC00000869_3	no	2	None#15	Putative oxidoreductase#7@oxidoreductase#7@complex I NDUFA9 subunit family protein#1
1150	None	LysR family transcriptional regulator	15		2.34	0.286168521462639	0.0328600585677522	7.55117752979035	0.801526311118999	2.53912446623872e-11	0.954343774957849	GC00000003_r1_r1_6	no	2	None#15	LysR family transcriptional regulator#10@Transcriptional regluator LysR family protein#5
1151	None	UDP-3-O-[3-hydroxymyristoyl] N-acetylglucosamine deacetylase	15		2.34	0.286168521462639	0.0328600585677522	7.55117752979035	0.801526311118999	2.53912446623872e-11	0.954343774957849	GC00000596_r1_r1_1	no	2	None#15	UDP-3-O-[3-hydroxymyristoyl] N-acetylglucosamine deacetylase#7@UDP-3-O-3-hydroxymyristoyl N-acetylglucosamine deacetylase#7@UDP-3-O-acyl-N-acetylglucosamine deacetylase#1
1152	None	Hypothetical protein	15		2.34	0.286168521462639	0.0328600585677522	7.55117752979035	0.801526311118999	2.53912446623872e-11	0.954343774957849	GC00001358	no	2	None#15	Hypothetical protein#14@hypothetical protein#1
1153	None	NifS-like protein	15		2.34	0.286168521462639	0.0328600585677522	7.55117752979035	0.801526311118999	2.53912446623872e-11	0.954343774957849	GC00001353	no	2	None#15	NifS-like protein#14@aminotransferase class V-fold PLP-dependent enzyme#1
1154	None	transcriptional regulator	15		2.34	0.286168521462639	0.0328600585677522	7.55117752979035	0.801526311118999	2.53912446623872e-11	0.954343774957849	GC00001352	no	2	None#15	transcriptional regulator#14@ArsR family transcriptional regulator#1
1155	None	Hypothetical protein	15		2.34	0.286168521462639	0.0328600585677522	7.55117752979035	0.801526311118999	2.53912446623872e-11	0.954343774957849	GC00001351	no	2	None#15	Hypothetical protein#14@DUF2075 domain-containing protein#1
1156	None	PqqE protein	15		2.34	0.286168521462639	0.0328600585677522	7.55117752979035	0.801526311118999	2.53912446623872e-11	0.954343774957849	GC00001350	no	2	None#15	PqqE protein#8@Coenzyme PQQ synthesis protein E#6@pyrroloquinoline quinone biosynthesis protein PqqE#1
1157	None	putative transmembrane protein	15		2.34	0.286168521462639	0.0328600585677522	7.55117752979035	0.801526311118999	2.53912446623872e-11	0.954343774957849	GC00001357	no	2	None#15	putative transmembrane protein#14@sulfite exporter TauE/SafE family protein#1
1158	None	SMR/MUTS family protein	15		2.34	0.286168521462639	0.0328600585677522	7.55117752979035	0.801526311118999	2.53912446623872e-11	0.954343774957849	GC00000881_r1_2	no	2	None#15	SMR/MUTS family protein#14@DNA mismatch repair protein MutS#1
1160	None	Hypothetical protein	15		2.34	0.286168521462639	0.0328600585677522	7.55117752979035	0.801526311118999	2.53912446623872e-11	0.954343774957849	GC00001354	no	2	None#15	Hypothetical protein#14@transporter#1
1161	None	membrane-bound glucose dehydrogenase (PQQ)	15		2.34	0.286168521462639	0.0328600585677522	7.55117752979035	0.801526311118999	2.53912446623872e-11	0.954343774957849	GC00000016_4_p1	no	2	None#15	membrane-bound glucose dehydrogenase (PQQ)#7@Membrane-bound glucose dehydrogenase (PQQ)#7@glucose/quinate/shikimate family membrane-bound PQQ-dependent dehydrogenase#1
1162	None	4'-phosphopantetheinyl transferase	15		2.34	0.286168521462639	0.0328600585677522	7.55117752979035	0.801526311118999	2.53912446623872e-11	0.954343774957849	GC00000852_r1_r1_1	no	2	None#15	4'-phosphopantetheinyl transferase#7@Holo-[acyl-carrier protein] synthase#7@holo-ACP synthase#1
1163	None	cell division ATP-binding protein FtsE	15		2.34	0.286168521462639	0.0328600585677522	7.55117752979035	0.801526311118999	2.53912446623872e-11	0.954343774957849	GC00000001_r1_8	no	2	None#15	cell division ATP-binding protein FtsE#9@Cell division ATP-binding protein FtsE#5@cell division protein FtsE#1
1164	None	Hypothetical protein	15		2.34	0.286168521462639	0.0328600585677522	7.55117752979035	0.801526311118999	2.53912446623872e-11	0.954343774957849	GC00000712_r1_2	no	2	None#15	Hypothetical protein#14@TVP38/TMEM64 family protein#1
1165	None	Hypothetical protein	15		2.34	0.286168521462639	0.0328600585677522	7.55117752979035	0.801526311118999	2.53912446623872e-11	0.954343774957849	GC00000134_r1_1_p2	no	2	None#15	Hypothetical protein#14@hypothetical protein#1
1166	None	Hypothetical protein	15		2.34	0.286168521462639	0.0328600585677522	7.55117752979035	0.801526311118999	2.53912446623872e-11	0.954343774957849	GC00000927_r1_1	no	2	None#15	Hypothetical protein#14@CinA family protein#1
1167	None	Hypothetical protein	15		2.34	0.286168521462639	0.0328600585677522	7.55117752979035	0.801526311118999	2.53912446623872e-11	0.954343774957849	GC00000384_3	no	2	None#15	Hypothetical protein#14@segregation/condensation protein A#1
1168	None	2-Isopropylmalate synthase	15		2.34	0.286168521462639	0.0328600585677522	7.55117752979035	0.801526311118999	2.53912446623872e-11	0.954343774957849	GC00000835_2	no	2	None#15	2-Isopropylmalate synthase#14@2-isopropylmalate synthase#1
1169	None	Sulfate permease	15		2.34	0.286168521462639	0.0328600585677522	7.55117752979035	0.801526311118999	2.53912446623872e-11	0.954343774957849	GC00000659_3	no	2	None#15	Sulfate permease#7@sulfate transporter#7@SulP family inorganic anion transporter#1
1170	None	putative membrane-spanning protein	15		2.34	0.286168521462639	0.0328600585677522	7.55117752979035	0.801526311118999	2.53912446623872e-11	0.954343774957849	GC00000096_r1_r1_1	no	2	None#15	putative membrane-spanning protein#14@AI-2E family transporter#1
1171	None	Putative permease	15		2.34	0.286168521462639	0.0328600585677522	7.55117752979035	0.801526311118999	2.53912446623872e-11	0.954343774957849	GC00000096_r1_r1_2	no	2	None#15	Putative permease#7@permease#7@AI-2E family transporter#1
1172	None	Aspartyl-tRNA synthetase	15		2.34	0.286168521462639	0.0328600585677522	7.55117752979035	0.801526311118999	2.53912446623872e-11	0.954343774957849	GC00001291_r1_1	no	2	None#15	Aspartyl-tRNA synthetase#7@aspartyl-tRNA synthetase#7@hypothetical protein#1
1173	None	thiosulfate sulfurtransferase	15		2.34	0.286168521462639	0.0328600585677522	7.55117752979035	0.801526311118999	2.53912446623872e-11	0.954343774957849	GC00000398_r1_1	no	2	None#15	thiosulfate sulfurtransferase#9@Thiosulfate sulfurtransferase#5@sulfurtransferase#1
1174	None	flavohemoprotein	15		2.34	0.286168521462639	0.0328600585677522	7.55117752979035	0.801526311118999	2.53912446623872e-11	0.954343774957849	GC00000302_r1_r1_2	no	2	None#15	flavohemoprotein#8@Flavohemoprotein#6@dihydropteridine reductase#1
1175	None	Outer membrane channel protein	15		2.34	0.286168521462639	0.0328600585677522	7.55117752979035	0.801526311118999	2.53912446623872e-11	0.954343774957849	GC00000007_14_p2_p2_p1	no	2	None#15	Outer membrane channel protein#14@secretion protein#1
1176	None	peptidyl-dipeptidase DCP	15		2.34	0.286168521462639	0.0328600585677522	7.55117752979035	0.801526311118999	2.53912446623872e-11	0.954343774957849	GC00001282_2	no	2	None#15	peptidyl-dipeptidase DCP#7@Peptidyl-dipeptidase DCP#7@M3 family peptidase#1
1177	None	putative membrane-spanning protein	15		2.34	0.286168521462639	0.0328600585677522	7.55117752979035	0.801526311118999	2.53912446623872e-11	0.954343774957849	GC00001339	no	2	None#15	putative membrane-spanning protein#14@AsmA family protein#1
1178	None	MotA/TolQ/ExbB proton channel family protein	15		2.34	0.286168521462639	0.0328600585677522	7.55117752979035	0.801526311118999	2.53912446623872e-11	0.954343774957849	GC00001338	no	2	None#15	MotA/TolQ/ExbB proton channel family protein#14@hypothetical protein#1
1179	None	Transcriptional regulator	15		2.34	0.286168521462639	0.0328600585677522	7.55117752979035	0.801526311118999	2.53912446623872e-11	0.954343774957849	GC00001334	no	2	None#15	Transcriptional regulator#7@transcriptional regulator#7@LysR family transcriptional regulator#1
1180	None	Adenosylcobalamin-dependent diol dehydratase gamma subunit	15		2.34	0.286168521462639	0.0328600585677522	7.55117752979035	0.801526311118999	2.53912446623872e-11	0.954343774957849	GC00001331	no	2	None#15	Adenosylcobalamin-dependent diol dehydratase gamma subunit#7@adenosylcobalamin-dependent diol dehydratase gamma subunit#7@ATP:cob(I)alamin adenosyltransferase#1
1181	None	Hypothetical protein	15		2.34	0.286168521462639	0.0328600585677522	7.55117752979035	0.801526311118999	2.53912446623872e-11	0.954343774957849	GC00001330	no	2	None#15	Hypothetical protein#14@hypothetical protein#1
1182	None	putative protein disulfide isomerase	15		2.34	0.286168521462639	0.0328600585677522	7.55117752979035	0.801526311118999	2.53912446623872e-11	0.954343774957849	GC00001333	no	2	None#15	putative protein disulfide isomerase#8@Putative protein disulfide isomerase#6@thioredoxin family protein#1
1183	None	Hypothetical protein	15		2.34	0.286168521462639	0.0328600585677522	7.55117752979035	0.801526311118999	2.53912446623872e-11	0.954343774957849	GC00001332	no	2	None#15	Hypothetical protein#14@DUF4142 domain-containing protein#1
1184	None	lipoprotein releasing system ATP-binding protein	15		2.34	0.286168521462639	0.0328600585677522	7.55117752979035	0.801526311118999	2.53912446623872e-11	0.954343774957849	GC00000001_r1_r1_3	no	2	None#15	lipoprotein releasing system ATP-binding protein#7@Lipoprotein releasing system ATP-binding protein#7@ABC transporter ATP-binding protein#1
1185	None	ABC transporter ATP-binding protein	15		2.34	0.286168521462639	0.0328600585677522	7.55117752979035	0.801526311118999	2.53912446623872e-11	0.954343774957849	GC00000001_r1_33	no	2	None#15	ABC transporter ATP-binding protein#14@elongation factor 3#1
1187	None	Alcohol dehydrogenase cytochrome c subunit precursor	15		2.34	0.286168521462639	0.0328600585677522	7.55117752979035	0.801526311118999	2.53912446623872e-11	0.954343774957849	GC00000024_r1_r1_r1_1_p2_p1_p1	no	2	None#15	Alcohol dehydrogenase cytochrome c subunit precursor#7@putative cytochrome c-553#7@alcohol dehydrogenase#1
1188	None	nitrate ABC transporter ATP-binding protein	15		2.34	0.286168521462639	0.0328600585677522	7.55117752979035	0.801526311118999	2.53912446623872e-11	0.954343774957849	GC00000001_r1_r1_r1_1	no	2	None#15	nitrate ABC transporter ATP-binding protein#8@Nitrate ABC transporter ATP-binding protein#7
1189	None	Hypothetical protein	15		2.34	0.286168521462639	0.0328600585677522	7.55117752979035	0.801526311118999	2.53912446623872e-11	0.954343774957849	GC00001273_r1_1	no	2	None#15	Hypothetical protein#14@hypothetical protein#1
1190	None	putative transmembrane protein	15		2.34	0.286168521462639	0.0328600585677522	7.55117752979035	0.801526311118999	2.53912446623872e-11	0.954343774957849	GC00001009_r1_1	no	2	None#15	putative transmembrane protein#14@LPS export ABC transporter permease LptG#1
1191	None	Hypothetical protein	15		2.34	0.286168521462639	0.0328600585677522	7.55117752979035	0.801526311118999	2.53912446623872e-11	0.954343774957849	GC00001018_r1_1	no	2	None#15	Hypothetical protein#14@hypothetical protein#1
1192	None	Hypothetical protein	15		2.34	0.286168521462639	0.0328600585677522	7.55117752979035	0.801526311118999	2.53912446623872e-11	0.954343774957849	GC00001128_r1_1	no	2	None#15	Hypothetical protein#14@hypothetical protein#1
1193	None	Acyl-[acyl-carrier-protein]--UDP-N- acetylglucosamine O-acyltransferase	15		2.34	0.286168521462639	0.0328600585677522	7.55117752979035	0.801526311118999	2.53912446623872e-11	0.954343774957849	GC00000861_r1_r1_1	no	2	None#15	Acyl-[acyl-carrier-protein]--UDP-N- acetylglucosamine O-acyltransferase#7@UDP-N-acetylglucosamine acyltransferase#7@acyl-ACP--UDP-N-acetylglucosamine O-acyltransferase#1
1194	None	Na(+)/H(+) antiporter	15		2.34	0.286168521462639	0.0328600585677522	7.55117752979035	0.801526311118999	2.53912446623872e-11	0.954343774957849	GC00001478	no	2	None#15	Na(+)/H(+) antiporter#14@sodium:proton antiporter#1
1195	None	integral membrane protein TerC	15		2.34	0.286168521462639	0.0328600585677522	7.55117752979035	0.801526311118999	2.53912446623872e-11	0.954343774957849	GC00001479	no	2	None#15	integral membrane protein TerC#14@membrane protein#1
1196	None	Aminopeptidase	15		2.34	0.286168521462639	0.0328600585677522	7.55117752979035	0.801526311118999	2.53912446623872e-11	0.954343774957849	GC00001472	no	2	None#15	Aminopeptidase#7@aminopeptidase#7@peptidase M28#1
1197	None	Hypothetical protein	15		2.34	0.286168521462639	0.0328600585677522	7.55117752979035	0.801526311118999	2.53912446623872e-11	0.954343774957849	GC00001477	no	2	None#15	Hypothetical protein#14@hypothetical protein#1
1198	None	Hypothetical protein	15		2.34	0.286168521462639	0.0328600585677522	7.55117752979035	0.801526311118999	2.53912446623872e-11	0.954343774957849	GC00001474	no	2	None#15	Hypothetical protein#14@DUF3225 domain-containing protein#1
1199	None	squalene-hopene cyclase	15		2.34	0.286168521462639	0.0328600585677522	7.55117752979035	0.801526311118999	2.53912446623872e-11	0.954343774957849	GC00000439_r1_1_p2	no	2	None#15	squalene-hopene cyclase#8@Squalene-hopene cyclase#6@squalene--hopene cyclase#1
1200	None	Sec-independent protein translocase protein TatB	15		2.34	0.286168521462639	0.0328600585677522	7.55117752979035	0.801526311118999	2.53912446623872e-11	0.954343774957849	GC00000840_r1_1	no	2	None#15	Sec-independent protein translocase protein TatB#14@twin-arginine translocase subunit TatB#1
1201	None	CDG1D protein	15		2.34	0.286168521462639	0.0328600585677522	7.55117752979035	0.801526311118999	2.53912446623872e-11	0.954343774957849	GC00000449_4	no	2	None#15	CDG1D protein#14@Rrf2 family transcriptional regulator#1
1203	None	Hypothetical protein	15		2.34	0.286168521462639	0.0328600585677522	7.55117752979035	0.801526311118999	2.53912446623872e-11	0.954343774957849	GC00001000_2	no	2	None#15	Hypothetical protein#14@hypothetical protein#1
1204	None	xanthine dehydrogenase XdhA protein	15		2.34	0.286168521462639	0.0328600585677522	7.55117752979035	0.801526311118999	2.53912446623872e-11	0.954343774957849	GC00000062_3	no	2	None#15	xanthine dehydrogenase XdhA protein#7@Xanthine dehydrogenase XdhA protein#7@xanthine dehydrogenase small subunit#1
1205	None	Hypothetical protein	15		2.34	0.286168521462639	0.0328600585677522	7.55117752979035	0.801526311118999	2.53912446623872e-11	0.954343774957849	GC00001214_2	no	2	None#15	Hypothetical protein#14@hypothetical protein#1
1206	None	(Dimethylallyl)adenosine tRNA methylthiotransferase MiaB	15		2.34	0.286168521462639	0.0328600585677522	7.55117752979035	0.801526311118999	2.53912446623872e-11	0.954343774957849	GC00000166_r1_4	no	2	None#15	(Dimethylallyl)adenosine tRNA methylthiotransferase MiaB#14@tRNA (N6-isopentenyl adenosine(37)-C2)-methylthiotransferase MiaB#1
1207	None	putative oxidoreductase	15		2.34	0.286168521462639	0.0328600585677522	7.55117752979035	0.801526311118999	2.53912446623872e-11	0.954343774957849	GC00000166_r1_2	no	2	None#15	putative oxidoreductase#9@Putative oxidoreductase#5@MiaB/RimO family radical SAM methylthiotransferase#1
1208	None	amino acid permease	15		2.34	0.286168521462639	0.0328600585677522	7.55117752979035	0.801526311118999	2.53912446623872e-11	0.954343774957849	GC00000047_r1_r1_1_p1	no	2	None#15	amino acid permease#10@Amino acid permease#5
1209	None	dihydrodipicolinate reductase	15		2.34	0.286168521462639	0.0328600585677522	7.55117752979035	0.801526311118999	2.53912446623872e-11	0.954343774957849	GC00000717_r1_r1_1	no	2	None#15	dihydrodipicolinate reductase#9@Dihydrodipicolinate reductase#5@4-hydroxy-tetrahydrodipicolinate reductase#1
1210	None	Hypothetical protein	15		2.34	0.286168521462639	0.0328600585677522	7.55117752979035	0.801526311118999	2.53912446623872e-11	0.954343774957849	GC00001107_r1_1	no	2	None#15	Hypothetical protein#14@protoporphyrinogen oxidase HemJ#1
1211	None	Hypothetical protein	15		2.34	0.286168521462639	0.0328600585677522	7.55117752979035	0.801526311118999	2.53912446623872e-11	0.954343774957849	GC00000168_r1_1_p1	no	2	None#15	Hypothetical protein#14@transcriptional regulator#1
1212	None	Hypothetical protein	15		2.34	0.286168521462639	0.0328600585677522	7.55117752979035	0.801526311118999	2.53912446623872e-11	0.954343774957849	GC00000950_r1_1	no	2	None#15	Hypothetical protein#14@thiamine phosphate synthase#1
1213	None	hypothetical protein	15		2.34	0.286168521462639	0.0328600585677522	7.55117752979035	0.801526311118999	2.53912446623872e-11	0.954343774957849	GC00000880_p2	no	2	None#15	hypothetical protein#15
1214	None	lipopolysaccharide core biosynthesis glycosyl transferase LpsE	15		2.34	0.286168521462639	0.0328600585677522	7.55117752979035	0.801526311118999	2.53912446623872e-11	0.954343774957849	GC00000069_6	no	2	None#15	lipopolysaccharide core biosynthesis glycosyl transferase LpsE#7@Lipopolysaccharide core biosynthesis glycosyl transferase LpsE#7@glycosyltransferase#1
1215	None	GpsA	15		2.34	0.286168521462639	0.0328600585677522	7.55117752979035	0.801526311118999	2.53912446623872e-11	0.954343774957849	GC00000877_r1_1	no	2	None#15	GpsA#9@Glycerol-3-phosphate dehydrogenase [NAD(P)+]#5@NAD(P)-dependent glycerol-3-phosphate dehydrogenase#1
1216	None	class V aminotransferase	15		2.34	0.286168521462639	0.0328600585677522	7.55117752979035	0.801526311118999	2.53912446623872e-11	0.954343774957849	GC00000055_r1_4_p2	no	2	None#15	class V aminotransferase#14@cysteine desulfurase#1
1217	None	cysteine desulfurase I NifS	15		2.34	0.286168521462639	0.0328600585677522	7.55117752979035	0.801526311118999	2.53912446623872e-11	0.954343774957849	GC00000055_r1_4_p1	no	2	None#15	cysteine desulfurase I NifS#9@Cysteine desulfurase I NifS#5@aminotransferase class V-fold PLP-dependent enzyme#1
1218	None	phosphoadenosine phosphosulfate reductase	15		2.34	0.286168521462639	0.0328600585677522	7.55117752979035	0.801526311118999	2.53912446623872e-11	0.954343774957849	GC00000726_r1_1	no	2	None#15	phosphoadenosine phosphosulfate reductase#9@Phosphoadenosine phosphosulfate reductase#5@phosphoadenylyl-sulfate reductase#1
1219	None	Triosephosphate isomerase	15		2.34	0.286168521462639	0.0328600585677522	7.55117752979035	0.801526311118999	2.53912446623872e-11	0.954343774957849	GC00000104_r1_r1_1_p1	no	2	None#15	Triosephosphate isomerase#7@triosephosphate isomerase#7@triose-phosphate isomerase#1
1220	None	Leucine aminopeptidase	15		2.34	0.286168521462639	0.0328600585677522	7.55117752979035	0.801526311118999	2.53912446623872e-11	0.954343774957849	GC00000179_3	no	2	None#15	Leucine aminopeptidase#7@leucine aminopeptidase#7@leucyl aminopeptidase family protein#1
1221	None	Hypothetical protein	15		2.34	0.286168521462639	0.0328600585677522	7.55117752979035	0.801526311118999	2.53912446623872e-11	0.954343774957849	GC00001100_2	no	2	None#15	Hypothetical protein#14@allantoinase PuuE#1
1222	None	hypothetical protein	15		2.34	0.286168521462639	0.0328600585677522	7.55117752979035	0.801526311118999	2.53912446623872e-11	0.954343774957849	GC00001296_r1_1	no	2	None#15	hypothetical protein#15
1223	None	Putative HlyD-family protein	15		2.34	0.286168521462639	0.0328600585677522	7.55117752979035	0.801526311118999	2.53912446623872e-11	0.954343774957849	GC00000020_4	no	2	None#15	Putative HlyD-family protein#14@multidrug transporter subunit MdtN#1
1224	None	pyrazinamidase/nicotinamidase	15		2.34	0.286168521462639	0.0328600585677522	7.55117752979035	0.801526311118999	2.53912446623872e-11	0.954343774957849	GC00000599_r1_1	no	2	None#15	pyrazinamidase/nicotinamidase#9@Pyrazinamidase/nicotinamidase#6
1225	None	LysR family transcriptional regulator	15		2.34	0.286168521462639	0.0328600585677522	7.55117752979035	0.801526311118999	2.53912446623872e-11	0.954343774957849	GC00000139_r1_1	no	2	None#15	LysR family transcriptional regulator#8@Transcriptional regulator LysR family protein#7
1226	None	putative flagellin modification protein FlbA	15		2.34	0.286168521462639	0.0328600585677522	7.55117752979035	0.801526311118999	2.53912446623872e-11	0.954343774957849	GC00000081_r1_r1_1_p2_p2	no	2	None#15	putative flagellin modification protein FlbA#8@Putative flagellin modification protein FlbA#6@tetratricopeptide repeat protein#1
1228	None	Hypothetical protein	15		2.34	0.286168521462639	0.0328600585677522	7.55117752979035	0.801526311118999	2.53912446623872e-11	0.954343774957849	GC00001450	no	2	None#15	Hypothetical protein#14@META domain-containing protein#1
1229	None	alkylated DNA repair protein AlkB	15		2.34	0.286168521462639	0.0328600585677522	7.55117752979035	0.801526311118999	2.53912446623872e-11	0.954343774957849	GC00001451	no	2	None#15	alkylated DNA repair protein AlkB#9@Alkylated DNA repair protein AlkB#5@DNA oxidative demethylase AlkB#1
1230	None	MtnK	15		2.34	0.286168521462639	0.0328600585677522	7.55117752979035	0.801526311118999	2.53912446623872e-11	0.954343774957849	GC00001452	no	2	None#15	MtnK#7@5-Methylthioribose kinase#7@S-methyl-5-thioribose kinase#1
1232	None	phosphoglycerate kinase	15		2.34	0.286168521462639	0.0328600585677522	7.55117752979035	0.801526311118999	2.53912446623872e-11	0.954343774957849	GC00000668_r1_r1_1	no	2	None#15	phosphoglycerate kinase#10@Phosphoglycerate kinase#5
1233	None	putative transcriptional regulator	15		2.34	0.286168521462639	0.0328600585677522	7.55117752979035	0.801526311118999	2.53912446623872e-11	0.954343774957849	GC00000031_r1_r1_1	no	2	None#15	putative transcriptional regulator#14@Lrp/AsnC family transcriptional regulator#1
1235	None	4-hydroxythreonine-4-phosphate dehydrogenase	15		2.34	0.286168521462639	0.0328600585677522	7.55117752979035	0.801526311118999	2.53912446623872e-11	0.954343774957849	GC00000917_r1_2	no	2	None#15	4-hydroxythreonine-4-phosphate dehydrogenase#9@Pyridoxal phosphate biosynthetic protein PdxA#5@4-hydroxythreonine-4-phosphate dehydrogenase PdxA#1
1236	None	TldD protein	15		2.34	0.286168521462639	0.0328600585677522	7.55117752979035	0.801526311118999	2.53912446623872e-11	0.954343774957849	GC00000376_r1_r1_1_p2	no	2	None#15	TldD protein#14@metalloprotease TldD#1
1237	None	Hypothetical protein	15		2.34	0.286168521462639	0.0328600585677522	7.55117752979035	0.801526311118999	2.53912446623872e-11	0.954343774957849	GC00000132_3	no	2	None#15	Hypothetical protein#14@energy transducer TonB#1
1238	None	aldehyde dehydrogenase-like protein	15		2.34	0.286168521462639	0.0328600585677522	7.55117752979035	0.801526311118999	2.53912446623872e-11	0.954343774957849	GC00000469_3	no	2	None#15	aldehyde dehydrogenase-like protein#9@Aldehyde dehydrogenase-like protein#5@cupin domain-containing protein#1
1239	None	oxidoreductase	15		2.34	0.286168521462639	0.0328600585677522	7.55117752979035	0.801526311118999	2.53912446623872e-11	0.954343774957849	GC00000002_r1_r1_r1_r1_1_p2_p1	no	2	None#15	oxidoreductase#9@Putative oxidoreductase#5@KR domain-containing protein#1
1240	None	putative DNA-methyltransferase (DNA-modification methylase) protein	15		2.34	0.286168521462639	0.0328600585677522	7.55117752979035	0.801526311118999	2.53912446623872e-11	0.954343774957849	GC00000118_r1_r1_1	no	2	None#15	putative DNA-methyltransferase (DNA-modification methylase) protein#7@DNA-methyltransferase (DNA-modification methylase) protein#7@site-specific DNA-methyltransferase#1
1241	None	putative hemagglutinin-related protein	15		2.34	0.286168521462639	0.0328600585677522	7.55117752979035	0.801526311118999	2.53912446623872e-11	0.954343774957849	GC00000554_3	no	2	None#15	putative hemagglutinin-related protein#9@Putative hemagglutinin-related protein#5@lactonase family protein#1
1243	None	2-Dehydro-3-deoxyphosphooctonate aldolase	15		2.34	0.286168521462639	0.0328600585677522	7.55117752979035	0.801526311118999	2.53912446623872e-11	0.954343774957849	GC00000922_r1_r1_1	no	2	None#15	2-Dehydro-3-deoxyphosphooctonate aldolase#14@3-deoxy-8-phosphooctulonate synthase#1
1245	None	Hypothetical protein	15		2.34	0.286168521462639	0.0328600585677522	7.55117752979035	0.801526311118999	2.53912446623872e-11	0.954343774957849	GC00000709_3	no	2	None#15	Hypothetical protein#14@RNase adapter RapZ#1
1246	None	Biopolymer transport ExbD protein	15		2.34	0.286168521462639	0.0328600585677522	7.55117752979035	0.801526311118999	2.53912446623872e-11	0.954343774957849	GC00000036_2	no	2	None#15	Biopolymer transport ExbD protein#14@biopolymer transporter ExbD#1
1247	None	rare lipoprotein A	15		2.34	0.286168521462639	0.0328600585677522	7.55117752979035	0.801526311118999	2.53912446623872e-11	0.954343774957849	GC00000549_r1_1	no	2	None#15	rare lipoprotein A#10@Rare lipoprotein A#5
1248	None	UppP	15		2.34	0.286168521462639	0.0328600585677522	7.55117752979035	0.801526311118999	2.53912446623872e-11	0.954343774957849	GC00000953_r1_1	no	2	None#15	UppP#7@Putative undecaprenol kinase#7@undecaprenyl-diphosphate phosphatase#1
1249	None	Coproporphyrinogen III oxidase	15		2.34	0.286168521462639	0.0328600585677522	7.55117752979035	0.801526311118999	2.53912446623872e-11	0.954343774957849	GC00001243_2	no	2	None#15	Coproporphyrinogen III oxidase#14@oxygen-dependent coproporphyrinogen oxidase#1
1250	None	DNA processing chain A	15		2.34	0.286168521462639	0.0328600585677522	7.55117752979035	0.801526311118999	2.53912446623872e-11	0.954343774957849	GC00000780_3	no	2	None#15	DNA processing chain A#14@DNA-protecting protein DprA#1
1251	None	Hypothetical protein	15		2.34	0.286168521462639	0.0328600585677522	7.55117752979035	0.801526311118999	2.53912446623872e-11	0.954343774957849	GC00001432	no	2	None#15	Hypothetical protein#14@hypothetical protein#1
1252	None	Hypothetical protein	15		2.34	0.286168521462639	0.0328600585677522	7.55117752979035	0.801526311118999	2.53912446623872e-11	0.954343774957849	GC00001430	no	2	None#15	Hypothetical protein#14@hypothetical protein#1
1253	None	Hypothetical protein	15		2.34	0.286168521462639	0.0328600585677522	7.55117752979035	0.801526311118999	2.53912446623872e-11	0.954343774957849	GC00001431	no	2	None#15	Hypothetical protein#14@VOC family virulence protein#1
1254	None	Hypothetical protein	15		2.34	0.286168521462639	0.0328600585677522	7.55117752979035	0.801526311118999	2.53912446623872e-11	0.954343774957849	GC00001438	no	2	None#15	Hypothetical protein#14@hypothetical protein#1
1255	None	TonB-dependent outer membrane receptor	15		2.34	0.286168521462639	0.0328600585677522	7.55117752979035	0.801526311118999	2.53912446623872e-11	0.954343774957849	GC00000005_20_p2_p2_p1	no	2	None#15	TonB-dependent outer membrane receptor#14@TonB-dependent receptor#1
1256	None	Hypothetical protein	15		2.34	0.286168521462639	0.0328600585677522	7.55117752979035	0.801526311118999	2.53912446623872e-11	0.954343774957849	GC00000170_2	no	2	None#15	Hypothetical protein#14@hypothetical protein#1
1257	None	recombination protein F	15		2.34	0.286168521462639	0.0328600585677522	7.55117752979035	0.801526311118999	2.53912446623872e-11	0.954343774957849	GC00000542_3	no	2	None#15	recombination protein F#9@DNA replication and repair protein RecF#6
1258	None	Protein translocase subunit YajC	15		2.34	0.286168521462639	0.0328600585677522	7.55117752979035	0.801526311118999	2.53912446623872e-11	0.954343774957849	GC00000849_r1_r1_1	no	2	None#15	Protein translocase subunit YajC#14@preprotein translocase subunit YajC#1
1259	None	recombination protein RecR	15		2.34	0.286168521462639	0.0328600585677522	7.55117752979035	0.801526311118999	2.53912446623872e-11	0.954343774957849	GC00000675_3	no	2	None#15	recombination protein RecR#10@Recombination protein RecR#5
1260	None	UDP-N-acetylglucosamine 4-epimerase	15		2.34	0.286168521462639	0.0328600585677522	7.55117752979035	0.801526311118999	2.53912446623872e-11	0.954343774957849	GC00000023_r1_2	no	2	None#15	UDP-N-acetylglucosamine 4-epimerase#14@KR domain-containing protein#1
1261	None	3-isopropylmalate dehydrogenase	15		2.34	0.286168521462639	0.0328600585677522	7.55117752979035	0.801526311118999	2.53912446623872e-11	0.954343774957849	GC00000121_r1_r1_r1_1_p2	no	2	None#15	3-isopropylmalate dehydrogenase#15
1262	None	isocitrate dehydrogenase	15		2.34	0.286168521462639	0.0328600585677522	7.55117752979035	0.801526311118999	2.53912446623872e-11	0.954343774957849	GC00000121_r1_r1_r1_1_p1	no	2	None#15	isocitrate dehydrogenase#8@Isocitrate dehydrogenase [NADP]#7
1263	None	oligopeptide ABC transporter permease protein OppB	15		2.34	0.286168521462639	0.0328600585677522	7.55117752979035	0.801526311118999	2.53912446623872e-11	0.954343774957849	GC00000086_7	no	2	None#15	oligopeptide ABC transporter permease protein OppB#9@Oligopeptide ABC transporter permease protein OppB#5@ABC transporter permease#1
1264	None	Hypothetical protein	15		2.34	0.286168521462639	0.0328600585677522	7.55117752979035	0.801526311118999	2.53912446623872e-11	0.954343774957849	GC00000298_r1_r1_1_p2	no	2	None#15	Hypothetical protein#14@energy transducer TonB#1
1265	None	lipopolysaccharide glycosyl transferase	15		2.34	0.286168521462639	0.0328600585677522	7.55117752979035	0.801526311118999	2.53912446623872e-11	0.954343774957849	GC00000359_r1_r1_1	no	2	None#15	lipopolysaccharide glycosyl transferase#9@Lipopolysaccharide glycosyl transferase#5@glycosyltransferase#1
1266	None	Lipopolysaccharide biosynthesis protein	15		2.34	0.286168521462639	0.0328600585677522	7.55117752979035	0.801526311118999	2.53912446623872e-11	0.954343774957849	GC00000078_r1_1	no	2	None#15	Lipopolysaccharide biosynthesis protein#7@lipopolysaccharide biosynthesis protein#7@glycosyltransferase family 1 protein#1
1267	None	Hypothetical protein	15		2.34	0.286168521462639	0.0328600585677522	7.55117752979035	0.801526311118999	2.53912446623872e-11	0.954343774957849	GC00001418	no	2	None#15	Hypothetical protein#14@sel1 repeat family protein#1
1268	None	Hypothetical protein	15		2.34	0.286168521462639	0.0328600585677522	7.55117752979035	0.801526311118999	2.53912446623872e-11	0.954343774957849	GC00001419	no	2	None#15	Hypothetical protein#14@DUF1491 domain-containing protein#1
1269	None	dioxygenase	15		2.34	0.286168521462639	0.0328600585677522	7.55117752979035	0.801526311118999	2.53912446623872e-11	0.954343774957849	GC00001417	no	2	None#15	dioxygenase#8@Putative dioxygenase#6@acireductone dioxygenase#1
1270	None	NADPH-dependent L-sorbose reductase	15		2.34	0.286168521462639	0.0328600585677522	7.55117752979035	0.801526311118999	2.53912446623872e-11	0.954343774957849	GC00000205_r1_1_p2	no	2	None#15	NADPH-dependent L-sorbose reductase#14@mannitol dehydrogenase family protein#1
1271	None	ATP-dependent Clp protease ATP-binding subunit ClpA	15	1.6600000000000001	2.34	0.286168521462639	0.0328600585677522	7.55117752979035	0.801526311118999	2.53912446623872e-11	0.954343774957849	GC00000059_4	yes	2	None#16	ATP-dependent Clp protease ATP-binding subunit ClpA#14@ATP-dependent Clp protease ATP-binding subunit#1@Hypothetical protein#1	621H#2
1272	None	putative membrane-spanning protein	15	1.25	2.34	0.286168521462639	0.0328600585677522	7.55117752979035	0.801526311118999	2.53912446623872e-11	0.954343774957849	GC00000601_r1_1	yes	2	None#16	putative membrane-spanning protein#15@MFS transporter#1	P1C6B#2
1274	None	ATP12 chaperone protein	15	1.6600000000000001	2.34	0.286168521462639	0.0328600585677522	7.55117752979035	0.801526311118999	2.53912446623872e-11	0.954343774957849	GC00000823_2	yes	2	None#16	ATP12 chaperone protein#15@hypothetical protein#1	621H#2
1275	None	Hypothetical protein	15	1.28	2.34	0.286168521462639	0.0328600585677522	7.55117752979035	0.801526311118999	2.53912446623872e-11	0.954343774957849	GC00000716_r1_1	yes	2	None#16	Hypothetical protein#15@hypothetical protein#1	P1H12C#2
1276	None	putative esterase/lipase	15	1.28	2.34	0.286168521462639	0.0328600585677522	7.55117752979035	0.801526311118999	2.53912446623872e-11	0.954343774957849	GC00000220_7	yes	2	None#16	putative esterase/lipase#8@Putative esterase/lipase#7@alpha/beta hydrolase#1	P5B1#2
1277	None	Putative RNA polymerase sigma-E factor (sigma-24) protein 2	15	1.45	2.34	0.286168521462639	0.0328600585677522	7.55117752979035	0.801526311118999	2.53912446623872e-11	0.954343774957849	GC00000148_4	yes	2	None#16	Putative RNA polymerase sigma-E factor (sigma-24) protein 2#15@DNA-directed RNA polymerase sigma-70 factor#1	DSM3504#2
1278	None	putative transport protein	15	1.6600000000000001	2.34	0.286168521462639	0.0328600585677522	7.55117752979035	0.801526311118999	2.53912446623872e-11	0.954343774957849	GC00000035_r1_r1_1_p2	yes	2	None#16	putative transport protein#11@Putative transport protein#4@MFS transporter#1	621H#2
1279	None	Hypothetical protein	15	1.09	2.34	0.286168521462639	0.0328600585677522	7.55117752979035	0.801526311118999	2.53912446623872e-11	0.954343774957849	GC00001307	yes	2	None#16	Hypothetical protein#15@hypothetical protein#1	DSM7148#2
1280	None	Hypothetical protein	15	1.3599999999999999	2.34	0.286168521462639	0.0328600585677522	7.55117752979035	0.801526311118999	2.53912446623872e-11	0.954343774957849	GC00000894_r1_1	yes	2	None#16	Hypothetical protein#14@hypothetical protein#2	621H#2
1281	None	mannose-6-phosphate isomerase	15	1.25	2.34	0.286168521462639	0.0328600585677522	7.55117752979035	0.801526311118999	2.53912446623872e-11	0.954343774957849	GC00000463_r1_r1_1	yes	2	None#16	mannose-6-phosphate isomerase#8@Mannose-6-phosphate isomerase#7@mannose-1-phosphate guanylyltransferase/mannose-6-phosphate isomerase#1	P1C6B#2
1282	None	Gamma-glutamyltranspeptidase	15	1.28	2.34	0.286168521462639	0.0328600585677522	7.55117752979035	0.801526311118999	2.53912446623872e-11	0.954343774957849	GC00000041_3	yes	2	None#16	Gamma-glutamyltranspeptidase#8@gamma-glutamyltranspeptidase#7@gamma-glutamyltransferase family protein#1	P1H12C#2
1283	None	putative transmembrane protein	15	1.3599999999999999	2.34	0.286168521462639	0.0328600585677522	7.55117752979035	0.801526311118999	2.53912446623872e-11	0.954343774957849	GC00000890_2	yes	2	None#16	putative transmembrane protein#14@DUF4175 domain-containing protein#1@Hypothetical protein#1	621H#2
1284	None	Hypothetical protein	15	1.23	2.34	0.286168521462639	0.0328600585677522	7.55117752979035	0.801526311118999	2.53912446623872e-11	0.954343774957849	GC00000807_r1_1	yes	2	None#16	Hypothetical protein#15@tetratricopeptide repeat protein#1	621H#2
1285	None	UDP-N-acetylmuramoylalanyl-D-glutamyl-2, 6-diaminopimelate-D-alanyl-D-alanyl ligase	15	1.3599999999999999	2.34	0.286168521462639	0.0328600585677522	7.55117752979035	0.801526311118999	2.53912446623872e-11	0.954343774957849	GC00000452_3	yes	2	None#16	UDP-N-acetylmuramoylalanyl-D-glutamyl-2, 6-diaminopimelate-D-alanyl-D-alanyl ligase#15@UDP-N-acetylmuramoyl-tripeptide--D-alanyl-D- alanine ligase#1	621H#2
1286	None	putative oxidoreductase	15	1.54	2.34	0.286168521462639	0.0328600585677522	7.55117752979035	0.801526311118999	2.53912446623872e-11	0.954343774957849	GC00000304_r1_1_p2	yes	2	None#16	putative oxidoreductase#8@Putative oxidoreductase#7@NAD(P)/FAD-dependent oxidoreductase#1	DSM7148#2
1287	None	Hypothetical protein	15	1.6600000000000001	2.34	0.286168521462639	0.0328600585677522	7.55117752979035	0.801526311118999	2.53912446623872e-11	0.954343774957849	GC00000348_r1_1	yes	2	None#16	Hypothetical protein#14@SMC-Scp complex subunit ScpB#1@Putative transcriptional regulators (Ypuh-like)#1	621H#2
1288	None	Hypothetical protein	15	1.6600000000000001	2.34	0.286168521462639	0.0328600585677522	7.55117752979035	0.801526311118999	2.53912446623872e-11	0.954343774957849	GC00000867_r1_1	yes	2	None#16	Hypothetical protein#14@hypothetical protein#2	621H#2
1289	None	GTP-binding protein HflX	15	1.3599999999999999	2.34	0.286168521462639	0.0328600585677522	7.55117752979035	0.801526311118999	2.53912446623872e-11	0.954343774957849	GC00000274_r1_1	yes	2	None#16	GTP-binding protein HflX#15@GTPase HflX#1	621H#2
1290	None	protease	15	1.56	2.34	0.286168521462639	0.0328600585677522	7.55117752979035	0.801526311118999	2.53912446623872e-11	0.954343774957849	GC00000217_2	yes	2	None#16	protease#11@Protease#5	P1C6B#2
1291	None	outer membrane protein	15	1.23	2.34	0.286168521462639	0.0328600585677522	7.55117752979035	0.801526311118999	2.53912446623872e-11	0.954343774957849	GC00000173_3	yes	2	None#16	outer membrane protein#14@OmpA family protein#1@Outer membrane protein#1	621H#2
1292	None	putative transcriptional regulator	15	1.25	2.34	0.286168521462639	0.0328600585677522	7.55117752979035	0.801526311118999	2.53912446623872e-11	0.954343774957849	GC00000730_r1_1	yes	2	None#16	putative transcriptional regulator#8@transcriptional regulator#7@RidA family protein#1	P1C6B#2
1294	None	Hypothetical protein	15	1.62	2.34	0.286168521462639	0.0328600585677522	7.55117752979035	0.801526311118999	2.53912446623872e-11	0.954343774957849	GC00000525_2	yes	2	None#16	Hypothetical protein#15@hypothetical protein#1	P5B1#2
1295	None	arylesterase	15	1.28	2.34	0.286168521462639	0.0328600585677522	7.55117752979035	0.801526311118999	2.53912446623872e-11	0.954343774957849	GC00000107_r1_r1_1_p2	yes	2	None#16	arylesterase#9@Arylesterase#6@alpha/beta hydrolase#1	P5B1#2
1296	None	alpha-alpha-trehalose-phosphate synthase	15	1.3599999999999999	2.34	0.286168521462639	0.0328600585677522	7.55117752979035	0.801526311118999	2.53912446623872e-11	0.954343774957849	GC00001130	yes	2	None#16	alpha-alpha-trehalose-phosphate synthase#14@Alpha,alpha-trehalose-phosphate synthase#1@trehalose-6-phosphate synthase#1	621H#2
1297	None	glycerophosphoryl diester phosphodiesterase	15	1.6	2.34	0.286168521462639	0.0328600585677522	7.55117752979035	0.801526311118999	2.53912446623872e-11	0.954343774957849	GC00000504_3	yes	2	None#16	glycerophosphoryl diester phosphodiesterase#8@Glycerophosphoryl diester phosphodiesterase#8	P1H12C#2
1298	None	Hypothetical protein	15	1.54	2.34	0.286168521462639	0.0328600585677522	7.55117752979035	0.801526311118999	2.53912446623872e-11	0.954343774957849	GC00000349_r1_2	yes	2	None#16	Hypothetical protein#15@universal stress protein#1	DSM7148#2
1299	None	Acriflavin resistance protein B (multidrug efflux system)	15	1.28	2.34	0.286168521462639	0.0328600585677522	7.55117752979035	0.801526311118999	2.53912446623872e-11	0.954343774957849	GC00000008_12	yes	2	None#16	Acriflavin resistance protein B (multidrug efflux system)#15@multidrug efflux RND transporter permease subunit#1	P5H9D#2
1300	None	Hypothetical protein	15	1.6600000000000001	2.34	0.286168521462639	0.0328600585677522	7.55117752979035	0.801526311118999	2.53912446623872e-11	0.954343774957849	GC00000951	yes	2	None#16	Hypothetical protein#15@porin#1	DSM3504#2
2600	None	hypothetical protein	6		2.34	0.254372019077901	0.0922974531901677	2.63590253241582	0.981497914633064	0.169518114178287	0.880308811784542	GC00000392_r1_1	no	4	None#6	hypothetical protein#6
2612	emrE	Multidrug transporter EmrE	6		2.34	0.254372019077901	0.0922974531901677	2.63590253241582	0.981497914633064	0.169518114178287	0.880308811784542	GC00000353_4	no	4	emrE#4@emrE_2#2	Multidrug transporter EmrE#6
2620	None	TetR family transcriptional regulator	6		2.34	0.254372019077901	0.0922974531901677	2.63590253241582	0.981497914633064	0.169518114178287	0.880308811784542	GC00000947_5	no	4	None#6	TetR family transcriptional regulator#6
2628	None	Histidinol-phosphate aminotransferase	6		2.34	0.254372019077901	0.0922974531901677	2.63590253241582	0.981497914633064	0.169518114178287	0.880308811784542	GC00000051_6	no	4	None#6	Histidinol-phosphate aminotransferase#6
2637	None	acriflavin resistance protein D	6		2.34	0.254372019077901	0.0922974531901677	2.63590253241582	0.981497914633064	0.169518114178287	0.880308811784542	GC00000008_2	no	4	None#6	acriflavin resistance protein D#3@putative multidrag resistance protein#2@Heavy-metal ion transporter HelA#1
2661	None	AraC family transcriptional regulator	6		2.34	0.254372019077901	0.0922974531901677	2.55691675623225	0.981870618510959	0.423871117966646	0.0772118200372703	GC00000130_8	no	4	None#6	AraC family transcriptional regulator#6
2675	None	metallophosphoesterase	6		2.34	0.254372019077901	0.0922974531901677	2.63590253241582	0.981497914633064	0.169518114178287	0.880308811784542	GC00002353	no	4	None#6	metallophosphoesterase#6
2676	None	putative metallophosphoesterase	6		2.34	0.254372019077901	0.0922974531901677	2.63590253241582	0.981497914633064	0.169518114178287	0.880308811784542	GC00002350	no	4	None#6	putative metallophosphoesterase#6
2696	bepF	Putative HlyD-family protein	6		2.34	0.254372019077901	0.0922974531901677	2.63590253241582	0.981497914633064	0.169518114178287	0.880308811784542	GC00002242	no	4	None#5@bepF#1	Putative HlyD-family protein#3@Efflux pump periplasmic linker BepF#1@multidrug resistance protein A#1@HlyD family secretion protein#1
2713	None	Outer membrane channel protein	6		2.34	0.254372019077901	0.0922974531901677	2.63590253241582	0.981497914633064	0.169518114178287	0.880308811784542	GC00000007_12	no	4	None#6	Outer membrane channel protein#6
2721	None	hypothetical protein	6		2.34	0.254372019077901	0.0922974531901677	2.55691675623225	0.981870618510959	0.423871117966646	0.0772118200372703	GC00002155	yes	4	None#7	hypothetical protein#7	P5B12#2
2734	None	putative efflux transporter permease, putative fusaric acid resistance pump	6		2.34	0.254372019077901	0.0922974531901677	2.55691675623225	0.981870618510959	0.423871117966646	0.0772118200372703	GC00000021_1	yes	4	None#7	putative efflux transporter permease, putative fusaric acid resistance pump#7	P5B12#2
2738	None	secretion protein HlyD family protein	6		2.34	0.254372019077901	0.0922974531901677	2.55691675623225	0.981870618510959	0.423871117966646	0.0772118200372703	GC00000020_5	yes	4	None#7	secretion protein HlyD family protein#7	P5B12#2
2739	None	NodT family RND efflux system outer membrane lipoprotein	6		2.34	0.254372019077901	0.0922974531901677	2.55691675623225	0.981870618510959	0.423871117966646	0.0772118200372703	GC00000007_10	yes	4	None#7	NodT family RND efflux system outer membrane lipoprotein#7	P5B12#2
3798	None	sucrose-6-phosphate hydrolase	2		2.34	-0.286168521462639	0.0328600585677522	-7.55117752979036	0.778977726506345	-2.53912446623872e-11	0.954343774957849	GC00000243_1	no	2	None#2	sucrose-6-phosphate hydrolase#1@glycosyl hydrolase family 32#1
3809	None	DUF1460 domain-containing protein	2		2.34	-0.286168521462639	0.0328600585677522	-7.55117752979036	0.778977726506345	-2.53912446623872e-11	0.954343774957849	GC00002951_r1_1	no	2	None#2	DUF1460 domain-containing protein#1@rhomboid family intramembrane serine protease#1
3810	pflA	pyruvate formate lyase 1-activating protein	2		2.34	-0.286168521462639	0.0328600585677522	-7.55117752979036	0.778977726506345	-2.53912446623872e-11	0.954343774957849	GC00002505_r1_r1_2	no	2	None#1@pflA#1	pyruvate formate lyase 1-activating protein#2
3856	None	transcriptional regulator	2		2.34	-0.286168521462639	0.0328600585677522	-7.55117752979036	0.778977726506345	-2.53912446623872e-11	0.954343774957849	GC00003265	no	2	None#2	transcriptional regulator#1@xylose operon transcription regulator XylR#1
3866	None	bifunctional acetaldehyde-CoA/alcohol dehydrogenase	2		2.34	-0.286168521462639	0.0328600585677522	-7.55117752979036	0.778977726506345	-2.53912446623872e-11	0.954343774957849	GC00002415_2	no	2	None#2	bifunctional acetaldehyde-CoA/alcohol dehydrogenase#2
4036	None	molybdopterin adenylyltransferase	2		2.34	-0.286168521462639	0.0328600585677522	-7.55117752979036	0.778977726506345	-2.53912446623872e-11	0.954343774957849	GC00002509_1	no	2	None#2	molybdopterin adenylyltransferase#2
4123	ansB	asparaginase	2		2.34	-0.286168521462639	0.0328600585677522	-7.55117752979036	0.778977726506345	-2.53912446623872e-11	0.954343774957849	GC00002362_3	no	2	None#1@ansB#1	asparaginase#1@L-asparaginase 2#1
4156	None	respiratory nitrate reductase subunit gamma	2		2.34	-0.286168521462639	0.0328600585677522	-7.55117752979036	0.778977726506345	-2.53912446623872e-11	0.954343774957849	GC00003318	no	2	None#2	respiratory nitrate reductase subunit gamma#2
4157	None	acid-resistance protein	2		2.34	-0.286168521462639	0.0328600585677522	-7.55117752979036	0.778977726506345	-2.53912446623872e-11	0.954343774957849	GC00003310	no	2	None#2	acid-resistance protein#1@acid stress chaperone HdeA#1
4158	None	nitrate reductase subunit alpha	2		2.34	-0.286168521462639	0.0328600585677522	-7.55117752979036	0.778977726506345	-2.53912446623872e-11	0.954343774957849	GC00003315	no	2	None#2	nitrate reductase subunit alpha#2
4159	None	hypothetical protein	2		2.34	-0.286168521462639	0.0328600585677522	-7.55117752979036	0.778977726506345	-2.53912446623872e-11	0.954343774957849	GC00003314	no	2	None#2	hypothetical protein#2
4160	None	nitrate reductase subunit beta	2		2.34	-0.286168521462639	0.0328600585677522	-7.55117752979036	0.778977726506345	-2.53912446623872e-11	0.954343774957849	GC00003316	no	2	None#2	nitrate reductase subunit beta#2
4203	None	linear amide C-N hydrolase	2		2.34	-0.286168521462639	0.0328600585677522	-7.55117752979036	0.778977726506345	-2.53912446623872e-11	0.954343774957849	GC00003333	no	2	None#2	linear amide C-N hydrolase#2
4205	None	DNA processing protein DprA	2		2.34	-0.286168521462639	0.0328600585677522	-7.55117752979036	0.778977726506345	-2.53912446623872e-11	0.954343774957849	GC00003337	no	2	None#2	DNA processing protein DprA#1@DNA-processing protein DprA#1
4206	None	chorismate lyase	2		2.34	-0.286168521462639	0.0328600585677522	-7.55117752979036	0.778977726506345	-2.53912446623872e-11	0.954343774957849	GC00003336	no	2	None#2	chorismate lyase#2
4240	None	hemin-degrading factor	2		2.34	-0.286168521462639	0.0328600585677522	-7.55117752979036	0.778977726506345	-2.53912446623872e-11	0.954343774957849	GC00003356	no	2	None#2	hemin-degrading factor#2
4242	None	CoA-binding protein	2		2.34	-0.286168521462639	0.0328600585677522	-7.55117752979036	0.778977726506345	-2.53912446623872e-11	0.954343774957849	GC00003352	no	2	None#2	CoA-binding protein#2
4273	None	mechanosensitive ion channel protein	2		2.34	-0.286168521462639	0.0328600585677522	-7.55117752979036	0.778977726506345	-2.53912446623872e-11	0.954343774957849	GC00002692_p2	no	2	None#2	mechanosensitive ion channel protein#1@miniconductance mechanosensitive channel#1
4274	None	mechanosensitive ion channel membrane protein	2		2.34	-0.286168521462639	0.0328600585677522	-7.55117752979036	0.778977726506345	-2.53912446623872e-11	0.954343774957849	GC00002692_p1	no	2	None#2	mechanosensitive ion channel membrane protein#1@membrane protein#1
4344	None	mannitol dehydrogenase family protein	2		2.34	-0.286168521462639	0.0328600585677522	-7.55117752979036	0.778977726506345	-2.53912446623872e-11	0.954343774957849	GC00000205_2	no	2	None#2	mannitol dehydrogenase family protein#2
4360	None	multicopper oxidase CueO	2		2.34	-0.286168521462639	0.0328600585677522	-7.55117752979036	0.778977726506345	-2.53912446623872e-11	0.954343774957849	GC00000316_r1_1	no	2	None#2	multicopper oxidase CueO#2
4388	None	H(+)/Cl(-) exchange transporter ClcA	2		2.34	-0.286168521462639	0.0328600585677522	-7.55117752979036	0.778977726506345	-2.53912446623872e-11	0.954343774957849	GC00000169_r1_1	no	2	None#2	H(+)/Cl(-) exchange transporter ClcA#2
4484	None	two-component system response regulator NarL	2		2.34	-0.286168521462639	0.0328600585677522	-7.55117752979036	0.778977726506345	-2.53912446623872e-11	0.954343774957849	GC00000127_r1_1	no	2	None#2	two-component system response regulator NarL#1@DNA-binding response regulator#1
4509	None	fatty acid oxidation complex subunit alpha FadB	2		2.34	-0.286168521462639	0.0328600585677522	-7.55117752979036	0.778977726506345	-2.53912446623872e-11	0.954343774957849	GC00002476_r1_1	no	2	None#2	fatty acid oxidation complex subunit alpha FadB#2
4515	None	proline/glycine betaine transporter ProP	2		2.34	-0.286168521462639	0.0328600585677522	-7.55117752979036	0.778977726506345	-2.53912446623872e-11	0.954343774957849	GC00000100_r1_1	no	2	None#2	proline/glycine betaine transporter ProP#2
4564	None	NarK family nitrate/nitrite MFS transporter	2		2.34	-0.286168521462639	0.0328600585677522	-7.55117752979036	0.778977726506345	-2.53912446623872e-11	0.954343774957849	GC00002358_1	no	2	None#2	NarK family nitrate/nitrite MFS transporter#2
4566	None	NADP-dependent oxaloacetate-decarboxylating malate dehydrogenase	2		2.34	-0.286168521462639	0.0328600585677522	-7.55117752979036	0.778977726506345	-2.53912446623872e-11	0.954343774957849	GC00002932_2	no	2	None#2	NADP-dependent oxaloacetate-decarboxylating malate dehydrogenase#1@NADP-dependent malic enzyme#1
4569	None	arginine decarboxylase	2		2.34	-0.286168521462639	0.0328600585677522	-7.55117752979036	0.778977726506345	-2.53912446623872e-11	0.954343774957849	GC00002617_r1_2	no	2	None#2	arginine decarboxylase#1@lysine decarboxylase#1
4689	None	formate transporter FocA	2		2.34	-0.286168521462639	0.0328600585677522	-7.55117752979036	0.778977726506345	-2.53912446623872e-11	0.954343774957849	GC00003303	no	2	None#2	formate transporter FocA#2
4690	None	anaerobic ribonucleoside-triphosphate reductase	2		2.34	-0.286168521462639	0.0328600585677522	-7.55117752979036	0.778977726506345	-2.53912446623872e-11	0.954343774957849	GC00003300	no	2	None#2	anaerobic ribonucleoside-triphosphate reductase#2
4691	None	xylose isomerase	2		2.34	-0.286168521462639	0.0328600585677522	-7.55117752979036	0.778977726506345	-2.53912446623872e-11	0.954343774957849	GC00003304	no	2	None#2	xylose isomerase#2
4765	None	glutamate:gamma-aminobutyrate antiporter	2		2.34	-0.286168521462639	0.0328600585677522	-7.55117752979036	0.778977726506345	-2.53912446623872e-11	0.954343774957849	GC00003346	no	2	None#2	glutamate:gamma-aminobutyrate antiporter#2
4766	None	fructose-6-phosphate aldolase	2		2.34	-0.286168521462639	0.0328600585677522	-7.55117752979036	0.778977726506345	-2.53912446623872e-11	0.954343774957849	GC00003344	no	2	None#2	fructose-6-phosphate aldolase#2
4767	None	alpha/beta hydrolase	2		2.34	-0.286168521462639	0.0328600585677522	-7.55117752979036	0.778977726506345	-2.53912446623872e-11	0.954343774957849	GC00003345	no	2	None#2	alpha/beta hydrolase#2
4768	None	membrane protein	2		2.34	-0.286168521462639	0.0328600585677522	-7.55117752979036	0.778977726506345	-2.53912446623872e-11	0.954343774957849	GC00003342	no	2	None#2	hypothetical protein#1@membrane protein#1
4769	None	phosphoenolpyruvate carboxykinase (ATP)	2		2.34	-0.286168521462639	0.0328600585677522	-7.55117752979036	0.778977726506345	-2.53912446623872e-11	0.954343774957849	GC00003343	no	2	None#2	phosphoenolpyruvate carboxykinase (ATP)#2
4770	None	hypothetical protein	2		2.34	-0.286168521462639	0.0328600585677522	-7.55117752979036	0.778977726506345	-2.53912446623872e-11	0.954343774957849	GC00003340	no	2	None#2	hypothetical protein#2
4771	None	ecotin	2		2.34	-0.286168521462639	0.0328600585677522	-7.55117752979036	0.778977726506345	-2.53912446623872e-11	0.954343774957849	GC00003341	no	2	None#2	ecotin#2
4817	None	DUF421 domain-containing protein	2		2.34	-0.286168521462639	0.0328600585677522	-7.55117752979036	0.778977726506345	-2.53912446623872e-11	0.954343774957849	GC00003363	no	2	None#2	DUF421 domain-containing protein#2
4904	None	tellurite resistance methyltransferase TehB	2		2.34	-0.286168521462639	0.0328600585677522	-7.55117752979036	0.778977726506345	-2.53912446623872e-11	0.954343774957849	GC00002936	yes	2	None#3	tellurite resistance methyltransferase TehB#2@DUF1971 domain-containing protein#1	OTU2#2
4909	None	EamA family transporter	2		2.34	-0.286168521462639	0.0328600585677522	-7.55117752979036	0.778977726506345	-2.53912446623872e-11	0.954343774957849	GC00002560_r1_1	yes	2	None#3	EamA family transporter#3	OTU2#2
4911	None	beta-glucosidase	2		2.34	-0.286168521462639	0.0328600585677522	-7.55117752979036	0.778977726506345	-2.53912446623872e-11	0.954343774957849	GC00002974	yes	2	None#3	beta-glucosidase#1@glycoside hydrolase family 1 protein#1@6-phospho-beta-glucosidase#1	PS#2
4912	None	stress protection protein MarC	2		2.34	-0.286168521462639	0.0328600585677522	-7.55117752979036	0.778977726506345	-2.53912446623872e-11	0.954343774957849	GC00000514_r1_1	yes	2	None#3	stress protection protein MarC#2@membrane protein#1	OTU2#2
4913	None	acetyl-CoA C-acyltransferase FadA	2		2.34	-0.286168521462639	0.0328600585677522	-7.55117752979036	0.778977726506345	-2.53912446623872e-11	0.954343774957849	GC00002954	yes	2	None#3	acetyl-CoA C-acyltransferase FadA#2@acetyl-CoA C-acyltransferase FadI#1	PS#2
4918	None	DedA family protein	2		2.34	-0.286168521462639	0.0328600585677522	-7.55117752979036	0.778977726506345	-2.53912446623872e-11	0.954343774957849	GC00000317_r1_1	yes	2	None#3	DedA family protein#3	PS#2
4934	None	glutamate decarboxylase	2		2.34	-0.286168521462639	0.0328600585677522	-7.55117752979036	0.778977726506345	-2.53912446623872e-11	0.954343774957849	GC00002969	yes	2	None#3	glutamate decarboxylase#3	PS#2
4935	None	U32 family peptidase	2		2.34	-0.286168521462639	0.0328600585677522	-7.55117752979036	0.778977726506345	-2.53912446623872e-11	0.954343774957849	GC00002963	yes	2	None#3	U32 family peptidase#3	PS#2
4936	None	carbonic anhydrase	2		2.34	-0.286168521462639	0.0328600585677522	-7.55117752979036	0.778977726506345	-2.53912446623872e-11	0.954343774957849	GC00002962	yes	2	None#3	carbonic anhydrase#2@carbonate dehydratase#1	PS#2
4949	None	formate C-acetyltransferase	2		2.34	-0.286168521462639	0.0328600585677522	-7.55117752979036	0.778977726506345	-2.53912446623872e-11	0.954343774957849	GC00002694	yes	2	None#4	formate C-acetyltransferase#2@autonomous glycyl radical cofactor GrcA#1@glycyl radical protein#1	PS#2@OTU2#2
4958	None	sel1 repeat family protein	2		2.34	-0.286168521462639	0.0328600585677522	-7.55117752979036	0.778977726506345	-2.53912446623872e-11	0.954343774957849	GC00001822_r1_1	yes	2	None#11	sel1 repeat family protein#10@TPR repeat SEL1 subfamily#1	OTU2#10
2174	None	transposase	9		2.33	0.263910969793323	0.0849232407489573	0.16596317422663	0.999955630490727	0.147949781364529	0.880965480521785	GC00000082_4	yes	7	None#14	transposase#14	P5H9A#2@P1H12C#2@P5H9D#2@P1C6B#3
2638	None	conjugal transfer protein, TraA	6		2.33	0.206677265500795	0.900337208270477	-1.45668400152635	0.998305084745763	0.360455618882629	0.102786405182359	GC00001840_r1_1_p2	no	6	None#6	conjugal transfer protein, TraA#6
726	None	Putative oxidoreductase	15		2.32	-0.0381558028616852	0.953003815777797	3.48809816505049	0.954725352737599	-0.19630103098561	0.867264176058213	GC00001280_2	no	3	None#15	Putative oxidoreductase#12@flavodoxin family protein#3
1041	None	Transcription elongation factor GreB	15		2.32	-0.0381558028616852	0.953003815777797	3.48809816505049	0.954725352737599	-0.19630103098561	0.867264176058213	GC00000188_p1	no	3	None#15	Transcription elongation factor GreB#12@transcription elongation factor GreB#3
2797	None	Viral glycoprotein L	5		2.32	0.184419713831479	0.9080220072766	-1.89744414880102	0.997550803088118	0.375260599800737	0.102671044458248	GC00002464	no	5	None#5	Viral glycoprotein L#5
2798	None	Epstein Barr virus nuclear antigen-1, DNA-binding domain	5		2.32	0.184419713831479	0.9080220072766	-1.89744414880102	0.997550803088118	0.375260599800737	0.102671044458248	GC00002465	no	5	None#5	Epstein Barr virus nuclear antigen-1, DNA-binding domain#5
2799	None	hypothetical protein	5		2.32	0.184419713831479	0.9080220072766	-1.89744414880102	0.997550803088118	0.375260599800737	0.102671044458248	GC00002467	no	5	None#5	hypothetical protein#5
2962	None	Reverse transcriptase (RNA-dependent DNA polymerase)	5		2.32	0.184419713831479	0.9080220072766	-1.89744414880102	0.997550803088118	0.375260599800737	0.102671044458248	GC00002074	yes	5	None#8	Reverse transcriptase (RNA-dependent DNA polymerase)#4@hypothetical protein#4	P5E10#3@P5B1#2
3781	None	metal ABC transport system ATP-binding protein	2		2.32	0.0381558028616852	0.953003815777797	-3.48809816505049	0.948770964593132	0.19630103098561	0.867264176058213	GC00000001_25	no	3	None#2	metal ABC transport system ATP-binding protein#2
3782	None	Ferrichrome ABC transporter ATP-binding protein	2		2.32	0.0381558028616852	0.953003815777797	-3.48809816505049	0.948770964593132	0.19630103098561	0.867264176058213	GC00000001_26	no	3	None#2	Ferrichrome ABC transporter ATP-binding protein#2
3783	None	hypothetical protein	2		2.32	0.0381558028616852	0.953003815777797	-3.48809816505049	0.948770964593132	0.19630103098561	0.867264176058213	GC00002943_2	no	3	None#2	hypothetical protein#2
3785	None	hypothetical protein	2		2.32	0.0381558028616852	0.953003815777797	-3.48809816505049	0.948770964593132	0.19630103098561	0.867264176058213	GC00003462	no	3	None#2	hypothetical protein#2
3786	None	Hypothetical protein	2		2.32	0.0381558028616852	0.953003815777797	-3.48809816505049	0.948770964593132	0.19630103098561	0.867264176058213	GC00000527_1	no	3	None#2	Hypothetical protein#2
3787	None	Binding protein component of ABC transporter	2		2.32	0.0381558028616852	0.953003815777797	-3.48809816505049	0.948770964593132	0.19630103098561	0.867264176058213	GC00001169_2	no	3	None#2	Binding protein component of ABC transporter#2
3788	None	hypothetical protein	2		2.32	0.0381558028616852	0.953003815777797	-3.48809816505049	0.948770964593132	0.19630103098561	0.867264176058213	GC00003489	no	3	None#2	hypothetical protein#2
3789	None	hypothetical protein	2		2.32	0.0381558028616852	0.953003815777797	-3.48809816505049	0.948770964593132	0.19630103098561	0.867264176058213	GC00003485	no	3	None#2	hypothetical protein#2
3790	None	hypothetical protein	2		2.32	0.0381558028616852	0.953003815777797	-3.48809816505049	0.948770964593132	0.19630103098561	0.867264176058213	GC00003484	no	3	None#2	hypothetical protein#2
3791	None	hypothetical protein	2		2.32	0.0381558028616852	0.953003815777797	-3.48809816505049	0.948770964593132	0.19630103098561	0.867264176058213	GC00003487	no	3	None#2	hypothetical protein#2
3792	None	META domain protein	2		2.32	0.0381558028616852	0.953003815777797	-3.48809816505049	0.948770964593132	0.19630103098561	0.867264176058213	GC00003486	no	3	None#2	META domain protein#2
3793	None	RDD family protein	2		2.32	0.0381558028616852	0.953003815777797	-3.48809816505049	0.948770964593132	0.19630103098561	0.867264176058213	GC00003481	no	3	None#2	RDD family protein#2
3794	None	hypothetical protein	2		2.32	0.0381558028616852	0.953003815777797	-3.48809816505049	0.948770964593132	0.19630103098561	0.867264176058213	GC00003483	no	3	None#2	hypothetical protein#2
3795	None	hypothetical protein	2		2.32	0.0381558028616852	0.953003815777797	-3.48809816505049	0.948770964593132	0.19630103098561	0.867264176058213	GC00003482	no	3	None#2	hypothetical protein#2
3802	None	hypothetical protein	2		2.32	0.0381558028616852	0.953003815777797	-3.48809816505049	0.948770964593132	0.19630103098561	0.867264176058213	GC00002316_r1_1	no	3	None#2	hypothetical protein#2
3803	None	Hypothetical protein	2		2.32	0.0381558028616852	0.953003815777797	-3.48809816505049	0.948770964593132	0.19630103098561	0.867264176058213	GC00000204_1	no	3	None#2	Hypothetical protein#2
3805	None	Pantoate--beta-alanine ligase	2		2.32	0.0381558028616852	0.953003815777797	-3.48809816505049	0.948770964593132	0.19630103098561	0.867264176058213	GC00001876_3	no	3	None#2	Pantoate--beta-alanine ligase#2
3806	nudJ	Phosphatase NudJ	2		2.32	0.0381558028616852	0.953003815777797	-3.48809816505049	0.948770964593132	0.19630103098561	0.867264176058213	GC00000114_8	no	3	None#1@nudJ#1	Phosphatase NudJ#1@Bifunctional acetyltransferase#1
3807	None	Biotin carboxyl carrier protein of acetyl-CoA carboxylase	2		2.32	0.0381558028616852	0.953003815777797	-3.48809816505049	0.948770964593132	0.19630103098561	0.867264176058213	GC00000254_r1_1	no	3	None#2	Biotin carboxyl carrier protein of acetyl-CoA carboxylase#2
3808	None	ADP-ribose pyrophosphatase	2		2.32	0.0381558028616852	0.953003815777797	-3.48809816505049	0.948770964593132	0.19630103098561	0.867264176058213	GC00000114_7	no	3	None#2	ADP-ribose pyrophosphatase#2
3811	None	Putative cell division protein FtsX	2		2.32	0.0381558028616852	0.953003815777797	-3.48809816505049	0.948770964593132	0.19630103098561	0.867264176058213	GC00001001_3	no	3	None#2	Putative cell division protein FtsX#2
3812	None	Cytochrome c2	2		2.32	0.0381558028616852	0.953003815777797	-3.48809816505049	0.948770964593132	0.19630103098561	0.867264176058213	GC00002975_2	no	3	None#2	Cytochrome c2#2
3815	None	Putative oxidoreductase	2		2.32	0.0381558028616852	0.953003815777797	-3.48809816505049	0.948770964593132	0.19630103098561	0.867264176058213	GC00000002_28	no	3	None#2	Putative oxidoreductase#1@putative short-chain dehydrogenase/reductase#1
3816	None	Hypothetical protein	2		2.32	0.0381558028616852	0.953003815777797	-3.48809816505049	0.948770964593132	0.19630103098561	0.867264176058213	GC00000723_p1	no	3	None#2	Hypothetical protein#2
3818	None	Hypothetical protein	2		2.32	0.0381558028616852	0.953003815777797	-3.48809816505049	0.948770964593132	0.19630103098561	0.867264176058213	GC00001235_2	no	3	None#2	Hypothetical protein#2
3819	None	Nitrogen assimilation regulatory protein NtrX	2		2.32	0.0381558028616852	0.953003815777797	-3.48809816505049	0.948770964593132	0.19630103098561	0.867264176058213	GC00000067_5	no	3	None#2	Nitrogen assimilation regulatory protein NtrX#2
3825	None	Hypothetical protein	2		2.32	0.0381558028616852	0.953003815777797	-3.48809816505049	0.948770964593132	0.19630103098561	0.867264176058213	GC00000281_r1_1	no	3	None#2	Hypothetical protein#2
3826	None	arabinose efflux permease family protein	2		2.32	0.0381558028616852	0.953003815777797	-3.48809816505049	0.948770964593132	0.19630103098561	0.867264176058213	GC00001792_r1_1	no	3	None#2	arabinose efflux permease family protein#2
3834	None	Hypothetical protein	2		2.32	0.0381558028616852	0.953003815777797	-3.48809816505049	0.948770964593132	0.19630103098561	0.867264176058213	GC00003204	no	3	None#2	Hypothetical protein#1@hypothetical protein#1
3840	None	hypothetical protein	2		2.32	0.0381558028616852	0.953003815777797	-3.48809816505049	0.948770964593132	0.19630103098561	0.867264176058213	GC00001584_1	no	3	None#2	hypothetical protein#2
3841	None	Hypothetical protein	2		2.32	0.0381558028616852	0.953003815777797	-3.48809816505049	0.948770964593132	0.19630103098561	0.867264176058213	GC00000282_r1_1	no	3	None#2	Hypothetical protein#2
3842	None	Hypothetical protein	2		2.32	0.0381558028616852	0.953003815777797	-3.48809816505049	0.948770964593132	0.19630103098561	0.867264176058213	GC00003035_2	no	3	None#2	Hypothetical protein#2
3844	None	Glutamyl-tRNA(Gln) amidotransferase subunit A	2		2.32	0.0381558028616852	0.953003815777797	-3.48809816505049	0.948770964593132	0.19630103098561	0.867264176058213	GC00000174_1	no	3	None#2	Glutamyl-tRNA(Gln) amidotransferase subunit A#2
3845	ydaF	Putative ribosomal N-acetyltransferase YdaF	2		2.32	0.0381558028616852	0.953003815777797	-3.48809816505049	0.948770964593132	0.19630103098561	0.867264176058213	GC00002701_1	no	3	None#1@ydaF#1	Putative ribosomal N-acetyltransferase YdaF#1@hypothetical protein#1
3846	None	hypothetical protein	2		2.32	0.0381558028616852	0.953003815777797	-3.48809816505049	0.948770964593132	0.19630103098561	0.867264176058213	GC00000946_1	no	3	None#2	hypothetical protein#2
3847	None	Bifunctional folate synthesis protein	2		2.32	0.0381558028616852	0.953003815777797	-3.48809816505049	0.948770964593132	0.19630103098561	0.867264176058213	GC00000343_r1_1	no	3	None#2	Bifunctional folate synthesis protein#2
3848	None	hypothetical protein	2		2.32	0.0381558028616852	0.953003815777797	-3.48809816505049	0.948770964593132	0.19630103098561	0.867264176058213	GC00003488	no	3	None#2	hypothetical protein#2
3850	None	hypothetical protein	2		2.32	0.0381558028616852	0.953003815777797	-3.48809816505049	0.948770964593132	0.19630103098561	0.867264176058213	GC00003480	no	3	None#2	hypothetical protein#2
3851	None	LysR family transcriptional regulator	2		2.32	0.0381558028616852	0.953003815777797	-3.48809816505049	0.948770964593132	0.19630103098561	0.867264176058213	GC00000139_7	no	3	None#2	LysR family transcriptional regulator#2
3852	None	Nitrogen assimilation regulatory protein NtrY	2		2.32	0.0381558028616852	0.953003815777797	-3.48809816505049	0.948770964593132	0.19630103098561	0.867264176058213	GC00000083_r1_1	no	3	None#2	Nitrogen assimilation regulatory protein NtrY#2
3854	None	Putative esterase/lipase	2		2.32	0.0381558028616852	0.953003815777797	-3.48809816505049	0.948770964593132	0.19630103098561	0.867264176058213	GC00000220_3	no	3	None#2	Putative esterase/lipase#2
3855	None	putative oxidoreductase	2		2.32	0.0381558028616852	0.953003815777797	-3.48809816505049	0.948770964593132	0.19630103098561	0.867264176058213	GC00000071_r1_r1_r1_2	no	3	None#2	putative oxidoreductase#2
3862	pip	Proline iminopeptidase	2		2.32	0.0381558028616852	0.953003815777797	-3.48809816505049	0.948770964593132	0.19630103098561	0.867264176058213	GC00003269	no	3	pip#2	Proline iminopeptidase#2
3865	None	transcriptional regulator, LysR family	2		2.32	0.0381558028616852	0.953003815777797	-3.48809816505049	0.948770964593132	0.19630103098561	0.867264176058213	GC00000003_5	no	3	None#2	transcriptional regulator, LysR family#2
3867	None	citrate synthase	2		2.32	0.0381558028616852	0.953003815777797	-3.48809816505049	0.948770964593132	0.19630103098561	0.867264176058213	GC00000435_1	no	3	None#2	citrate synthase#2
3869	None	pirin	2		2.32	0.0381558028616852	0.953003815777797	-3.48809816505049	0.948770964593132	0.19630103098561	0.867264176058213	GC00000346_1	no	3	None#2	pirin#2
3870	None	Two component sensor histidine kinase	2		2.32	0.0381558028616852	0.953003815777797	-3.48809816505049	0.948770964593132	0.19630103098561	0.867264176058213	GC00000014_14	no	3	None#2	Two component sensor histidine kinase#1@integral membrane sensor signal transduction histidine kinase#1
3874	None	putative succinate-semialdehyde dehydrogenase	2		2.32	0.0381558028616852	0.953003815777797	-3.48809816505049	0.948770964593132	0.19630103098561	0.867264176058213	GC00000012_15	no	3	None#2	putative succinate-semialdehyde dehydrogenase#2
3876	None	Putative oxidoreductase	2		2.32	0.0381558028616852	0.953003815777797	-3.48809816505049	0.948770964593132	0.19630103098561	0.867264176058213	GC00000010_11	no	3	None#2	Putative oxidoreductase#1@aldo/keto reductase#1
3878	None	hypothetical protein	2		2.32	0.0381558028616852	0.953003815777797	-3.48809816505049	0.948770964593132	0.19630103098561	0.867264176058213	GC00003497	no	3	None#2	hypothetical protein#2
3893	prpB	Methylisocitrate lyase	2		2.32	0.0381558028616852	0.953003815777797	-3.48809816505049	0.948770964593132	0.19630103098561	0.867264176058213	GC00003539	no	3	prpB#2	Methylisocitrate lyase#2
3894	prpD	2-methylcitrate dehydratase	2		2.32	0.0381558028616852	0.953003815777797	-3.48809816505049	0.948770964593132	0.19630103098561	0.867264176058213	GC00003538	no	3	prpD#2	2-methylcitrate dehydratase#2
3902	per1	Extended-spectrum beta-lactamase PER-1 precursor	2		2.32	0.0381558028616852	0.953003815777797	-3.48809816505049	0.948770964593132	0.19630103098561	0.867264176058213	GC00003534	no	3	per1#2	Extended-spectrum beta-lactamase PER-1 precursor#2
3908	None	putative membrane-spanning protein	2		2.32	0.0381558028616852	0.953003815777797	-3.48809816505049	0.948770964593132	0.19630103098561	0.867264176058213	GC00000231_1	no	3	None#2	putative membrane-spanning protein#2
3910	None	Zinc-finger domain protein	2		2.32	0.0381558028616852	0.953003815777797	-3.48809816505049	0.948770964593132	0.19630103098561	0.867264176058213	GC00002940_2	no	3	None#2	Zinc-finger domain protein#2
3911	None	Small heat shock protein	2		2.32	0.0381558028616852	0.953003815777797	-3.48809816505049	0.948770964593132	0.19630103098561	0.867264176058213	GC00000110_r1_1	no	3	None#2	Small heat shock protein#2
3912	None	Hypothetical protein	2		2.32	0.0381558028616852	0.953003815777797	-3.48809816505049	0.948770964593132	0.19630103098561	0.867264176058213	GC00002950_2	no	3	None#2	Hypothetical protein#2
3920	None	TetR family transcriptional regulator	2		2.32	0.0381558028616852	0.953003815777797	-3.48809816505049	0.948770964593132	0.19630103098561	0.867264176058213	GC00000203_5	no	3	None#2	TetR family transcriptional regulator#2
3921	None	hypothetical protein	2		2.32	0.0381558028616852	0.953003815777797	-3.48809816505049	0.948770964593132	0.19630103098561	0.867264176058213	GC00003513	no	3	None#2	hypothetical protein#2
3922	None	hypothetical protein	2		2.32	0.0381558028616852	0.953003815777797	-3.48809816505049	0.948770964593132	0.19630103098561	0.867264176058213	GC00003512	no	3	None#2	hypothetical protein#2
3923	None	hypothetical protein	2		2.32	0.0381558028616852	0.953003815777797	-3.48809816505049	0.948770964593132	0.19630103098561	0.867264176058213	GC00003511	no	3	None#2	hypothetical protein#2
3924	None	hypothetical protein	2		2.32	0.0381558028616852	0.953003815777797	-3.48809816505049	0.948770964593132	0.19630103098561	0.867264176058213	GC00003510	no	3	None#2	hypothetical protein#2
3925	None	hypothetical protein	2		2.32	0.0381558028616852	0.953003815777797	-3.48809816505049	0.948770964593132	0.19630103098561	0.867264176058213	GC00003517	no	3	None#2	hypothetical protein#2
3926	None	hypothetical protein	2		2.32	0.0381558028616852	0.953003815777797	-3.48809816505049	0.948770964593132	0.19630103098561	0.867264176058213	GC00003516	no	3	None#2	hypothetical protein#2
3927	None	Pectate lyase superfamily protein	2		2.32	0.0381558028616852	0.953003815777797	-3.48809816505049	0.948770964593132	0.19630103098561	0.867264176058213	GC00003515	no	3	None#2	Pectate lyase superfamily protein#2
3928	None	hypothetical protein	2		2.32	0.0381558028616852	0.953003815777797	-3.48809816505049	0.948770964593132	0.19630103098561	0.867264176058213	GC00003514	no	3	None#2	hypothetical protein#2
3929	None	hypothetical protein	2		2.32	0.0381558028616852	0.953003815777797	-3.48809816505049	0.948770964593132	0.19630103098561	0.867264176058213	GC00003519	no	3	None#2	hypothetical protein#2
3933	None	putative iron-containing alcohol dehydrogenase	2		2.32	0.0381558028616852	0.953003815777797	-3.48809816505049	0.948770964593132	0.19630103098561	0.867264176058213	GC00002415_r1_1	no	3	None#2	putative iron-containing alcohol dehydrogenase#2
3934	None	putative transmembrane protein	2		2.32	0.0381558028616852	0.953003815777797	-3.48809816505049	0.948770964593132	0.19630103098561	0.867264176058213	GC00000624_r1_2	no	3	None#2	putative transmembrane protein#2
3935	None	TonB-dependent outer membrane receptor	2		2.32	0.0381558028616852	0.953003815777797	-3.48809816505049	0.948770964593132	0.19630103098561	0.867264176058213	GC00000025_r1_1	no	3	None#2	TonB-dependent outer membrane receptor#2
3936	emrE_1	Multidrug transporter EmrE	2		2.32	0.0381558028616852	0.953003815777797	-3.48809816505049	0.948770964593132	0.19630103098561	0.867264176058213	GC00000353_5	no	3	emrE_1#2	Multidrug transporter EmrE#2
3937	None	Aminomethyltransferase	2		2.32	0.0381558028616852	0.953003815777797	-3.48809816505049	0.948770964593132	0.19630103098561	0.867264176058213	GC00001266_2	no	3	None#2	Aminomethyltransferase#2
3938	None	Putative RNA polymerase sigma-E factor (sigma-24) protein 1	2		2.32	0.0381558028616852	0.953003815777797	-3.48809816505049	0.948770964593132	0.19630103098561	0.867264176058213	GC00000148_3	no	3	None#2	Putative RNA polymerase sigma-E factor (sigma-24) protein 1#2
3940	None	Murein transglycosylase	2		2.32	0.0381558028616852	0.953003815777797	-3.48809816505049	0.948770964593132	0.19630103098561	0.867264176058213	GC00000685_r1_1	no	3	None#2	Murein transglycosylase#2
3941	None	Hypothetical protein	2		2.32	0.0381558028616852	0.953003815777797	-3.48809816505049	0.948770964593132	0.19630103098561	0.867264176058213	GC00001129_2	no	3	None#2	Hypothetical protein#2
3951	None	Transposase, Mutator family	2		2.32	0.0381558028616852	0.953003815777797	-3.48809816505049	0.948770964593132	0.19630103098561	0.867264176058213	GC00002746_1	no	3	None#2	Transposase, Mutator family#2
3952	None	Transposase, Mutator family	2		2.32	0.0381558028616852	0.953003815777797	-3.48809816505049	0.948770964593132	0.19630103098561	0.867264176058213	GC00002746_2	no	3	None#2	Transposase, Mutator family#2
3953	None	Hypothetical protein	2		2.32	0.0381558028616852	0.953003815777797	-3.48809816505049	0.948770964593132	0.19630103098561	0.867264176058213	GC00000650_p1	no	3	None#2	Hypothetical protein#2
3954	None	hypothetical protein	2		2.32	0.0381558028616852	0.953003815777797	-3.48809816505049	0.948770964593132	0.19630103098561	0.867264176058213	GC00002961_2	no	3	None#2	hypothetical protein#2
3955	None	Hypothetical protein	2		2.32	0.0381558028616852	0.953003815777797	-3.48809816505049	0.948770964593132	0.19630103098561	0.867264176058213	GC00001242_3	no	3	None#2	Hypothetical protein#2
3956	None	Ferrichrome ABC transporter ATP-binding protein	2		2.32	0.0381558028616852	0.953003815777797	-3.48809816505049	0.948770964593132	0.19630103098561	0.867264176058213	GC00000001_r1_36	no	3	None#2	Ferrichrome ABC transporter ATP-binding protein#2
3975	None	hypothetical protein	2		2.32	0.0381558028616852	0.953003815777797	-3.48809816505049	0.948770964593132	0.19630103098561	0.867264176058213	GC00003577	no	3	None#2	hypothetical protein#2
3976	None	hypothetical protein	2		2.32	0.0381558028616852	0.953003815777797	-3.48809816505049	0.948770964593132	0.19630103098561	0.867264176058213	GC00003576	no	3	None#2	hypothetical protein#2
3978	None	hypothetical protein	2		2.32	0.0381558028616852	0.953003815777797	-3.48809816505049	0.948770964593132	0.19630103098561	0.867264176058213	GC00003579	no	3	None#2	hypothetical protein#2
3979	None	hypothetical protein	2		2.32	0.0381558028616852	0.953003815777797	-3.48809816505049	0.948770964593132	0.19630103098561	0.867264176058213	GC00003578	no	3	None#2	hypothetical protein#2
3980	None	Hemin transport system permease protein HmuU	2		2.32	0.0381558028616852	0.953003815777797	-3.48809816505049	0.948770964593132	0.19630103098561	0.867264176058213	GC00000074_8	no	3	None#2	Hemin transport system permease protein HmuU#2
3984	None	Multidrug resistance protein B	2		2.32	0.0381558028616852	0.953003815777797	-3.48809816505049	0.948770964593132	0.19630103098561	0.867264176058213	GC00000035_6	no	3	None#2	Multidrug resistance protein B#2
3985	None	hypothetical protein	2		2.32	0.0381558028616852	0.953003815777797	-3.48809816505049	0.948770964593132	0.19630103098561	0.867264176058213	GC00003442	no	3	None#2	hypothetical protein#2
3986	None	Hypothetical protein	2		2.32	0.0381558028616852	0.953003815777797	-3.48809816505049	0.948770964593132	0.19630103098561	0.867264176058213	GC00001062_1	no	3	None#2	Hypothetical protein#2
3988	None	membrane-bound aldehyde dehydrogenase, large subunit	2		2.32	0.0381558028616852	0.953003815777797	-3.48809816505049	0.948770964593132	0.19630103098561	0.867264176058213	GC00000470_r1_1	no	3	None#2	membrane-bound aldehyde dehydrogenase, large subunit#2
3990	None	Hypothetical protein	2		2.32	0.0381558028616852	0.953003815777797	-3.48809816505049	0.948770964593132	0.19630103098561	0.867264176058213	GC00001236_3	no	3	None#2	Hypothetical protein#2
3999	None	TetR family transcriptional regulator	2		2.32	0.0381558028616852	0.953003815777797	-3.48809816505049	0.948770964593132	0.19630103098561	0.867264176058213	GC00000947_4	no	3	None#2	TetR family transcriptional regulator#2
4000	None	Bacteriophage-type DNA polymerase	2		2.32	0.0381558028616852	0.953003815777797	-3.48809816505049	0.948770964593132	0.19630103098561	0.867264176058213	GC00000085_r1_2	no	3	None#2	Bacteriophage-type DNA polymerase#1@bacteriophage-type DNA polymerase#1
4001	None	amidohydrolase	2		2.32	0.0381558028616852	0.953003815777797	-3.48809816505049	0.948770964593132	0.19630103098561	0.867264176058213	GC00000102_r1_1	no	3	None#2	amidohydrolase#2
4002	ydeN	Putative hydrolase YdeN	2		2.32	0.0381558028616852	0.953003815777797	-3.48809816505049	0.948770964593132	0.19630103098561	0.867264176058213	GC00003022_2	no	3	ydeN#2	Putative hydrolase YdeN#2
4005	None	molybdenum cofactor biosynthesis protein A	2		2.32	0.0381558028616852	0.953003815777797	-3.48809816505049	0.948770964593132	0.19630103098561	0.867264176058213	GC00002676_r1_1	no	3	None#2	molybdenum cofactor biosynthesis protein A#2
4007	None	N-(5'-phosphoribosyl)anthranilate isomerase	2		2.32	0.0381558028616852	0.953003815777797	-3.48809816505049	0.948770964593132	0.19630103098561	0.867264176058213	GC00001285_2	no	3	None#2	N-(5'-phosphoribosyl)anthranilate isomerase#2
4026	None	hypothetical protein	2		2.32	0.0381558028616852	0.953003815777797	-3.48809816505049	0.948770964593132	0.19630103098561	0.867264176058213	GC00003551	no	3	None#2	hypothetical protein#2
4027	None	hypothetical protein	2		2.32	0.0381558028616852	0.953003815777797	-3.48809816505049	0.948770964593132	0.19630103098561	0.867264176058213	GC00003550	no	3	None#2	hypothetical protein#2
4030	None	Hypothetical protein	2		2.32	0.0381558028616852	0.953003815777797	-3.48809816505049	0.948770964593132	0.19630103098561	0.867264176058213	GC00001947_p1	no	3	None#2	Hypothetical protein#2
4033	None	LysR family transcriptional regulator	2		2.32	0.0381558028616852	0.953003815777797	-3.48809816505049	0.948770964593132	0.19630103098561	0.867264176058213	GC00000003_45	no	3	None#2	LysR family transcriptional regulator#2
4035	None	hypothetical protein	2		2.32	0.0381558028616852	0.953003815777797	-3.48809816505049	0.948770964593132	0.19630103098561	0.867264176058213	GC00002164_r1_1	no	3	None#2	hypothetical protein#2
4046	None	Hypothetical protein	2		2.32	0.0381558028616852	0.953003815777797	-3.48809816505049	0.948770964593132	0.19630103098561	0.867264176058213	GC00003129	no	3	None#2	Hypothetical protein#1@hypothetical protein#1
4047	None	hypothetical protein	2		2.32	0.0381558028616852	0.953003815777797	-3.48809816505049	0.948770964593132	0.19630103098561	0.867264176058213	GC00001881_2	no	3	None#2	hypothetical protein#2
4049	None	Hypothetical protein	2		2.32	0.0381558028616852	0.953003815777797	-3.48809816505049	0.948770964593132	0.19630103098561	0.867264176058213	GC00002425_3	no	3	None#2	Hypothetical protein#2
4052	None	hypothetical protein	2		2.32	0.0381558028616852	0.953003815777797	-3.48809816505049	0.948770964593132	0.19630103098561	0.867264176058213	GC00003540	no	3	None#2	hypothetical protein#2
4053	mobA	Molybdenum cofactor guanylyltransferase	2		2.32	0.0381558028616852	0.953003815777797	-3.48809816505049	0.948770964593132	0.19630103098561	0.867264176058213	GC00002547_r1_2	no	3	mobA#2	Molybdenum cofactor guanylyltransferase#2
4054	None	Hypothetical protein	2		2.32	0.0381558028616852	0.953003815777797	-3.48809816505049	0.948770964593132	0.19630103098561	0.867264176058213	GC00002543_r1_2	no	3	None#2	Hypothetical protein#2
4055	None	molybdopterin oxidoreductase	2		2.32	0.0381558028616852	0.953003815777797	-3.48809816505049	0.948770964593132	0.19630103098561	0.867264176058213	GC00002726_3	no	3	None#2	molybdopterin oxidoreductase#2
4068	None	Hypothetical protein	2		2.32	0.0381558028616852	0.953003815777797	-3.48809816505049	0.948770964593132	0.19630103098561	0.867264176058213	GC00000529_1	no	3	None#2	Hypothetical protein#2
4070	None	Hypothetical protein	2		2.32	0.0381558028616852	0.953003815777797	-3.48809816505049	0.948770964593132	0.19630103098561	0.867264176058213	GC00000994_2	no	3	None#2	Hypothetical protein#2
4071	None	DNA polymerase III subunit delta' DnaC	2		2.32	0.0381558028616852	0.953003815777797	-3.48809816505049	0.948770964593132	0.19630103098561	0.867264176058213	GC00000152_r1_1	no	3	None#2	DNA polymerase III subunit delta' DnaC#2
4075	None	Putative methyltransferase	2		2.32	0.0381558028616852	0.953003815777797	-3.48809816505049	0.948770964593132	0.19630103098561	0.867264176058213	GC00001003_2	no	3	None#2	Putative methyltransferase#1@methyltransferase#1
4077	None	DNA polymerase related protein	2		2.32	0.0381558028616852	0.953003815777797	-3.48809816505049	0.948770964593132	0.19630103098561	0.867264176058213	GC00000085_r1_r1_1_p1	no	3	None#2	DNA polymerase related protein#2
4078	rlmM	Ribosomal RNA large subunit methyltransferase M	2		2.32	0.0381558028616852	0.953003815777797	-3.48809816505049	0.948770964593132	0.19630103098561	0.867264176058213	GC00003042_2	no	3	rlmM#2	Ribosomal RNA large subunit methyltransferase M#2
4079	None	hypothetical protein	2		2.32	0.0381558028616852	0.953003815777797	-3.48809816505049	0.948770964593132	0.19630103098561	0.867264176058213	GC00002163_2	no	3	None#2	hypothetical protein#2
4084	None	hypothetical protein	2		2.32	0.0381558028616852	0.953003815777797	-3.48809816505049	0.948770964593132	0.19630103098561	0.867264176058213	GC00003459	no	3	None#2	hypothetical protein#2
4089	None	alpha/beta hydrolase	2		2.32	0.0381558028616852	0.953003815777797	-3.48809816505049	0.948770964593132	0.19630103098561	0.867264176058213	GC00003105	no	3	None#2	alpha/beta hydrolase#2
4090	None	Phosphoenolpyruvate-protein phosphotransferase	2		2.32	0.0381558028616852	0.953003815777797	-3.48809816505049	0.948770964593132	0.19630103098561	0.867264176058213	GC00003106	no	3	None#2	Phosphoenolpyruvate-protein phosphotransferase#2
4092	None	Carboxymuconolactone decarboxylase family protein	2		2.32	0.0381558028616852	0.953003815777797	-3.48809816505049	0.948770964593132	0.19630103098561	0.867264176058213	GC00002717_2	no	3	None#2	Carboxymuconolactone decarboxylase family protein#2
4093	None	Hypothetical protein	2		2.32	0.0381558028616852	0.953003815777797	-3.48809816505049	0.948770964593132	0.19630103098561	0.867264176058213	GC00000814_3	no	3	None#2	Hypothetical protein#2
4095	None	ABC transporter related protein	2		2.32	0.0381558028616852	0.953003815777797	-3.48809816505049	0.948770964593132	0.19630103098561	0.867264176058213	GC00000001_14	no	3	None#2	ABC transporter related protein#1@SSuB1#1
4105	None	peptidase	2		2.32	0.0381558028616852	0.953003815777797	-3.48809816505049	0.948770964593132	0.19630103098561	0.867264176058213	GC00003599	no	3	None#2	peptidase#2
4106	None	hypothetical protein	2		2.32	0.0381558028616852	0.953003815777797	-3.48809816505049	0.948770964593132	0.19630103098561	0.867264176058213	GC00003593	no	3	None#2	hypothetical protein#2
4107	None	hypothetical protein	2		2.32	0.0381558028616852	0.953003815777797	-3.48809816505049	0.948770964593132	0.19630103098561	0.867264176058213	GC00003592	no	3	None#2	hypothetical protein#2
4108	None	Alpha/beta hydrolase family protein	2		2.32	0.0381558028616852	0.953003815777797	-3.48809816505049	0.948770964593132	0.19630103098561	0.867264176058213	GC00003591	no	3	None#2	Alpha/beta hydrolase family protein#2
4109	None	hypothetical protein	2		2.32	0.0381558028616852	0.953003815777797	-3.48809816505049	0.948770964593132	0.19630103098561	0.867264176058213	GC00003590	no	3	None#2	hypothetical protein#2
4110	None	hypothetical protein	2		2.32	0.0381558028616852	0.953003815777797	-3.48809816505049	0.948770964593132	0.19630103098561	0.867264176058213	GC00003597	no	3	None#2	hypothetical protein#2
4111	None	hypothetical protein	2		2.32	0.0381558028616852	0.953003815777797	-3.48809816505049	0.948770964593132	0.19630103098561	0.867264176058213	GC00003595	no	3	None#2	hypothetical protein#2
4112	None	hypothetical protein	2		2.32	0.0381558028616852	0.953003815777797	-3.48809816505049	0.948770964593132	0.19630103098561	0.867264176058213	GC00003594	no	3	None#2	hypothetical protein#2
4113	None	Copper resistance protein CopZ	2		2.32	0.0381558028616852	0.953003815777797	-3.48809816505049	0.948770964593132	0.19630103098561	0.867264176058213	GC00000210_2	no	3	None#2	Copper resistance protein CopZ#2
4114	yjcD	ATP-dependent DNA helicase PcrA	2		2.32	0.0381558028616852	0.953003815777797	-3.48809816505049	0.948770964593132	0.19630103098561	0.867264176058213	GC00002862_2	no	3	yjcD#1@pcrA#1	ATP-dependent DNA helicase PcrA#1@Putative ATP-dependent DNA helicase YjcD#1
4115	None	major facilitator superfamily protein	2		2.32	0.0381558028616852	0.953003815777797	-3.48809816505049	0.948770964593132	0.19630103098561	0.867264176058213	GC00000100_8	no	3	None#2	major facilitator superfamily protein#1@major facilitator transporter#1
4116	None	major facilitator transporter	2		2.32	0.0381558028616852	0.953003815777797	-3.48809816505049	0.948770964593132	0.19630103098561	0.867264176058213	GC00000100_1	no	3	None#2	major facilitator transporter#2
4117	None	major facilitator transporter	2		2.32	0.0381558028616852	0.953003815777797	-3.48809816505049	0.948770964593132	0.19630103098561	0.867264176058213	GC00000100_7	no	3	None#2	major facilitator transporter#2
4118	None	creatinine amidohydrolase family protein	2		2.32	0.0381558028616852	0.953003815777797	-3.48809816505049	0.948770964593132	0.19630103098561	0.867264176058213	GC00001866_2	no	3	None#2	creatinine amidohydrolase family protein#2
4122	None	Hypothetical protein	2		2.32	0.0381558028616852	0.953003815777797	-3.48809816505049	0.948770964593132	0.19630103098561	0.867264176058213	GC00000929_r1_1	no	3	None#2	Hypothetical protein#2
4125	None	Transcriptional regulator	2		2.32	0.0381558028616852	0.953003815777797	-3.48809816505049	0.948770964593132	0.19630103098561	0.867264176058213	GC00000172_6	no	3	None#2	Transcriptional regulator#2
4126	None	bifunctional RNase H/acid phosphatase	2		2.32	0.0381558028616852	0.953003815777797	-3.48809816505049	0.948770964593132	0.19630103098561	0.867264176058213	GC00000422_1	no	3	None#2	bifunctional RNase H/acid phosphatase#1@phosphoglycerate mutase#1
4137	None	folate synthesis protein	2		2.32	0.0381558028616852	0.953003815777797	-3.48809816505049	0.948770964593132	0.19630103098561	0.867264176058213	GC00000343_r1_2	no	3	None#2	folate synthesis protein#1@Bifunctional folate synthesis protein#1
4138	None	putative cytochrome c-552	2		2.32	0.0381558028616852	0.953003815777797	-3.48809816505049	0.948770964593132	0.19630103098561	0.867264176058213	GC00003478	no	3	None#2	putative cytochrome c-552#2
4139	None	Bacterial regulatory proteins, tetR family	2		2.32	0.0381558028616852	0.953003815777797	-3.48809816505049	0.948770964593132	0.19630103098561	0.867264176058213	GC00003479	no	3	None#2	Bacterial regulatory proteins, tetR family#2
4140	None	hypothetical protein	2		2.32	0.0381558028616852	0.953003815777797	-3.48809816505049	0.948770964593132	0.19630103098561	0.867264176058213	GC00003474	no	3	None#2	hypothetical protein#2
4141	aauB	Aralkylamine dehydrogenase heavy chain precursor	2		2.32	0.0381558028616852	0.953003815777797	-3.48809816505049	0.948770964593132	0.19630103098561	0.867264176058213	GC00003475	no	3	aauB#2	Aralkylamine dehydrogenase heavy chain precursor#2
4142	mauE	Methylamine utilization protein MauE	2		2.32	0.0381558028616852	0.953003815777797	-3.48809816505049	0.948770964593132	0.19630103098561	0.867264176058213	GC00003476	no	3	mauE#2	Methylamine utilization protein MauE#2
4143	mauA	Methylamine dehydrogenase light chain precursor	2		2.32	0.0381558028616852	0.953003815777797	-3.48809816505049	0.948770964593132	0.19630103098561	0.867264176058213	GC00003477	no	3	mauA#2	Methylamine dehydrogenase light chain precursor#2
4144	None	hypothetical protein	2		2.32	0.0381558028616852	0.953003815777797	-3.48809816505049	0.948770964593132	0.19630103098561	0.867264176058213	GC00003470	no	3	None#2	hypothetical protein#2
4145	None	Tetratricopeptide repeat protein	2		2.32	0.0381558028616852	0.953003815777797	-3.48809816505049	0.948770964593132	0.19630103098561	0.867264176058213	GC00003471	no	3	None#2	Tetratricopeptide repeat protein#1@hypothetical protein#1
4146	None	hypothetical protein	2		2.32	0.0381558028616852	0.953003815777797	-3.48809816505049	0.948770964593132	0.19630103098561	0.867264176058213	GC00003472	no	3	None#2	hypothetical protein#2
4147	None	hypothetical protein	2		2.32	0.0381558028616852	0.953003815777797	-3.48809816505049	0.948770964593132	0.19630103098561	0.867264176058213	GC00003473	no	3	None#2	hypothetical protein#2
4148	None	glycosyltransferase	2		2.32	0.0381558028616852	0.953003815777797	-3.48809816505049	0.948770964593132	0.19630103098561	0.867264176058213	GC00000403_2	no	3	None#2	glycosyltransferase#1@Glycosyltransferase#1
4152	None	Hypothetical protein	2		2.32	0.0381558028616852	0.953003815777797	-3.48809816505049	0.948770964593132	0.19630103098561	0.867264176058213	GC00001290_2	no	3	None#2	Hypothetical protein#2
4161	None	hypothetical protein	2		2.32	0.0381558028616852	0.953003815777797	-3.48809816505049	0.948770964593132	0.19630103098561	0.867264176058213	GC00001993_4	no	3	None#2	hypothetical protein#2
4162	None	cytochrome subunit of sorbitol dehydrogenase	2		2.32	0.0381558028616852	0.953003815777797	-3.48809816505049	0.948770964593132	0.19630103098561	0.867264176058213	GC00000024_r1_1	no	3	None#2	cytochrome subunit of sorbitol dehydrogenase#2
4163	None	hypothetical protein	2		2.32	0.0381558028616852	0.953003815777797	-3.48809816505049	0.948770964593132	0.19630103098561	0.867264176058213	GC00002161_2	no	3	None#2	hypothetical protein#2
4165	None	NADH dehydrogenase (quinone)	2		2.32	0.0381558028616852	0.953003815777797	-3.48809816505049	0.948770964593132	0.19630103098561	0.867264176058213	GC00001493_5	no	3	None#2	NADH dehydrogenase (quinone)#2
4179	yqfL	Putative pyruvate, phosphate dikinase regulatory protein	2		2.32	0.0381558028616852	0.953003815777797	-3.48809816505049	0.948770964593132	0.19630103098561	0.867264176058213	GC00003023_2	no	3	yqfL#2	Putative pyruvate, phosphate dikinase regulatory protein#2
4181	None	hypothetical protein	2		2.32	0.0381558028616852	0.953003815777797	-3.48809816505049	0.948770964593132	0.19630103098561	0.867264176058213	GC00003416	no	3	None#2	hypothetical protein#2
4182	None	HPP family protein	2		2.32	0.0381558028616852	0.953003815777797	-3.48809816505049	0.948770964593132	0.19630103098561	0.867264176058213	GC00003417	no	3	None#2	HPP family protein#2
4183	None	hypothetical protein	2		2.32	0.0381558028616852	0.953003815777797	-3.48809816505049	0.948770964593132	0.19630103098561	0.867264176058213	GC00003414	no	3	None#2	hypothetical protein#2
4184	None	hypothetical protein	2		2.32	0.0381558028616852	0.953003815777797	-3.48809816505049	0.948770964593132	0.19630103098561	0.867264176058213	GC00003415	no	3	None#2	hypothetical protein#2
4185	None	hypothetical protein	2		2.32	0.0381558028616852	0.953003815777797	-3.48809816505049	0.948770964593132	0.19630103098561	0.867264176058213	GC00003412	no	3	None#2	hypothetical protein#2
4187	None	hypothetical protein	2		2.32	0.0381558028616852	0.953003815777797	-3.48809816505049	0.948770964593132	0.19630103098561	0.867264176058213	GC00003410	no	3	None#2	hypothetical protein#2
4188	None	hypothetical protein	2		2.32	0.0381558028616852	0.953003815777797	-3.48809816505049	0.948770964593132	0.19630103098561	0.867264176058213	GC00003418	no	3	None#2	hypothetical protein#2
4189	None	hypothetical protein	2		2.32	0.0381558028616852	0.953003815777797	-3.48809816505049	0.948770964593132	0.19630103098561	0.867264176058213	GC00003419	no	3	None#2	hypothetical protein#2
4190	None	hypothetical protein	2		2.32	0.0381558028616852	0.953003815777797	-3.48809816505049	0.948770964593132	0.19630103098561	0.867264176058213	GC00002460_p1	no	3	None#2	hypothetical protein#2
4193	None	putative nitrate transport protein NrtA	2		2.32	0.0381558028616852	0.953003815777797	-3.48809816505049	0.948770964593132	0.19630103098561	0.867264176058213	GC00001927_r1_1	no	3	None#2	putative nitrate transport protein NrtA#2
4200	None	Integration host factor beta-subunit	2		2.32	0.0381558028616852	0.953003815777797	-3.48809816505049	0.948770964593132	0.19630103098561	0.867264176058213	GC00000034_4	no	3	None#2	Integration host factor beta-subunit#2
4209	None	Hypothetical protein	2		2.32	0.0381558028616852	0.953003815777797	-3.48809816505049	0.948770964593132	0.19630103098561	0.867264176058213	GC00000371_1	no	3	None#2	Hypothetical protein#2
4211	None	hypothetical protein	2		2.32	0.0381558028616852	0.953003815777797	-3.48809816505049	0.948770964593132	0.19630103098561	0.867264176058213	GC00002747_r1_2	no	3	None#2	hypothetical protein#2
4224	None	hypothetical protein	2		2.32	0.0381558028616852	0.953003815777797	-3.48809816505049	0.948770964593132	0.19630103098561	0.867264176058213	GC00003430	no	3	None#2	hypothetical protein#2
4225	None	hypothetical protein	2		2.32	0.0381558028616852	0.953003815777797	-3.48809816505049	0.948770964593132	0.19630103098561	0.867264176058213	GC00003431	no	3	None#2	hypothetical protein#2
4226	None	Synuclein	2		2.32	0.0381558028616852	0.953003815777797	-3.48809816505049	0.948770964593132	0.19630103098561	0.867264176058213	GC00003432	no	3	None#2	Synuclein#2
4232	None	N-formylmethionylaminoacyl-tRNA deformylase	2		2.32	0.0381558028616852	0.953003815777797	-3.48809816505049	0.948770964593132	0.19630103098561	0.867264176058213	GC00000158_2	no	3	None#2	N-formylmethionylaminoacyl-tRNA deformylase#2
4233	None	putative 2-hydroxyacid dehydrogenase	2		2.32	0.0381558028616852	0.953003815777797	-3.48809816505049	0.948770964593132	0.19630103098561	0.867264176058213	GC00000058_7	no	3	None#2	putative 2-hydroxyacid dehydrogenase#2
4234	None	hypothetical protein	2		2.32	0.0381558028616852	0.953003815777797	-3.48809816505049	0.948770964593132	0.19630103098561	0.867264176058213	GC00001427_1	no	3	None#2	hypothetical protein#2
4238	None	Hypothetical protein	2		2.32	0.0381558028616852	0.953003815777797	-3.48809816505049	0.948770964593132	0.19630103098561	0.867264176058213	GC00001677_1	no	3	None#2	Hypothetical protein#2
4246	None	Pyruvate dehydrogenase E1 component beta subunit	2		2.32	0.0381558028616852	0.953003815777797	-3.48809816505049	0.948770964593132	0.19630103098561	0.867264176058213	GC00000064_2	no	3	None#2	Pyruvate dehydrogenase E1 component beta subunit#1@pyruvate dehydrogenase subunit beta#1
4264	None	putative phage repressor	2		2.32	0.0381558028616852	0.953003815777797	-3.48809816505049	0.948770964593132	0.19630103098561	0.867264176058213	GC00000197_1	no	3	None#2	putative phage repressor#2
4266	dat	D-alanine aminotransferase	2		2.32	0.0381558028616852	0.953003815777797	-3.48809816505049	0.948770964593132	0.19630103098561	0.867264176058213	GC00002116_4	no	3	dat#1@pabC#1	D-alanine aminotransferase#1@Aminodeoxychorismate lyase#1
4267	None	thiosulfate sulfurtransferase	2		2.32	0.0381558028616852	0.953003815777797	-3.48809816505049	0.948770964593132	0.19630103098561	0.867264176058213	GC00000398_3	no	3	None#2	thiosulfate sulfurtransferase#2
4268	None	Outer-membrane lipoprotein carrier protein	2		2.32	0.0381558028616852	0.953003815777797	-3.48809816505049	0.948770964593132	0.19630103098561	0.867264176058213	GC00000186_r1_1	no	3	None#2	Outer-membrane lipoprotein carrier protein#2
4271	None	Putative permease	2		2.32	0.0381558028616852	0.953003815777797	-3.48809816505049	0.948770964593132	0.19630103098561	0.867264176058213	GC00000518_1	no	3	None#2	Putative permease#2
4275	mauD_1	Methylamine utilization protein MauD	2		2.32	0.0381558028616852	0.953003815777797	-3.48809816505049	0.948770964593132	0.19630103098561	0.867264176058213	GC00002745_2	no	3	mauD_1#2	Methylamine utilization protein MauD#2
4276	mauD_2	Methylamine utilization protein MauD	2		2.32	0.0381558028616852	0.953003815777797	-3.48809816505049	0.948770964593132	0.19630103098561	0.867264176058213	GC00002745_1	no	3	mauD_2#2	Methylamine utilization protein MauD#2
4280	None	AFG1-like ATPase	2		2.32	0.0381558028616852	0.953003815777797	-3.48809816505049	0.948770964593132	0.19630103098561	0.867264176058213	GC00002696_2	no	3	None#2	AFG1-like ATPase#2
4282	None	Phage terminase large subunit	2		2.32	0.0381558028616852	0.953003815777797	-3.48809816505049	0.948770964593132	0.19630103098561	0.867264176058213	GC00002683_r1_2	no	3	None#2	Phage terminase large subunit#2
4284	None	LysR family transcriptional regulator	2		2.32	0.0381558028616852	0.953003815777797	-3.48809816505049	0.948770964593132	0.19630103098561	0.867264176058213	GC00000003_r1_12	no	3	None#2	LysR family transcriptional regulator#2
4288	None	pyruvate dehydrogenase E1 component alpha subunit	2		2.32	0.0381558028616852	0.953003815777797	-3.48809816505049	0.948770964593132	0.19630103098561	0.867264176058213	GC00000924_p1	no	3	None#2	pyruvate dehydrogenase E1 component alpha subunit#2
4289	caiD	Carnitinyl-CoA dehydratase	2		2.32	0.0381558028616852	0.953003815777797	-3.48809816505049	0.948770964593132	0.19630103098561	0.867264176058213	GC00002170_r1_1	no	3	caiD#2	Carnitinyl-CoA dehydratase#2
4290	None	coproporphyrinogen III oxidase	2		2.32	0.0381558028616852	0.953003815777797	-3.48809816505049	0.948770964593132	0.19630103098561	0.867264176058213	GC00000345_2	no	3	None#2	coproporphyrinogen III oxidase#2
4292	None	Dihydroorotate dehydrogenase	2		2.32	0.0381558028616852	0.953003815777797	-3.48809816505049	0.948770964593132	0.19630103098561	0.867264176058213	GC00002772_2	no	3	None#2	Dihydroorotate dehydrogenase#2
4293	None	Hypothetical protein	2		2.32	0.0381558028616852	0.953003815777797	-3.48809816505049	0.948770964593132	0.19630103098561	0.867264176058213	GC00000093_r1_1	no	3	None#2	Hypothetical protein#2
4294	None	nitrilase	2		2.32	0.0381558028616852	0.953003815777797	-3.48809816505049	0.948770964593132	0.19630103098561	0.867264176058213	GC00001522_3	no	3	None#2	nitrilase#2
4297	None	oxidoreductase	2		2.32	0.0381558028616852	0.953003815777797	-3.48809816505049	0.948770964593132	0.19630103098561	0.867264176058213	GC00000268_2	no	3	None#2	oxidoreductase#1@Putative oxidoreductase#1
4298	None	Short chain alcohol dehydrogenase	2		2.32	0.0381558028616852	0.953003815777797	-3.48809816505049	0.948770964593132	0.19630103098561	0.867264176058213	GC00000002_19	no	3	None#2	Short chain alcohol dehydrogenase#2
4307	None	Purine-cytosine permease	2		2.32	0.0381558028616852	0.953003815777797	-3.48809816505049	0.948770964593132	0.19630103098561	0.867264176058213	GC00001407_2	no	3	None#2	Purine-cytosine permease#2
4308	None	hypothetical protein	2		2.32	0.0381558028616852	0.953003815777797	-3.48809816505049	0.948770964593132	0.19630103098561	0.867264176058213	GC00002329_2	no	3	None#2	hypothetical protein#2
4310	None	ABC transporter-like protein	2		2.32	0.0381558028616852	0.953003815777797	-3.48809816505049	0.948770964593132	0.19630103098561	0.867264176058213	GC00000001_52	no	3	None#2	ABC transporter-like protein#2
4312	None	TonB-dependent outer membrane receptor	2		2.32	0.0381558028616852	0.953003815777797	-3.48809816505049	0.948770964593132	0.19630103098561	0.867264176058213	GC00000040_8	no	3	None#2	TonB-dependent outer membrane receptor#2
4313	None	Porin-like protein	2		2.32	0.0381558028616852	0.953003815777797	-3.48809816505049	0.948770964593132	0.19630103098561	0.867264176058213	GC00000466_r1_1_p1	no	3	None#2	Porin-like protein#2
4315	None	Hypothetical protein	2		2.32	0.0381558028616852	0.953003815777797	-3.48809816505049	0.948770964593132	0.19630103098561	0.867264176058213	GC00000755_2	no	3	None#2	Hypothetical protein#2
4319	ycaD	putative MFS-type transporter YcaD	2		2.32	0.0381558028616852	0.953003815777797	-3.48809816505049	0.948770964593132	0.19630103098561	0.867264176058213	GC00002608_2	no	3	ycaD#2	putative MFS-type transporter YcaD#2
4320	None	hypothetical protein	2		2.32	0.0381558028616852	0.953003815777797	-3.48809816505049	0.948770964593132	0.19630103098561	0.867264176058213	GC00003498	no	3	None#2	hypothetical protein#2
4321	None	hypothetical protein	2		2.32	0.0381558028616852	0.953003815777797	-3.48809816505049	0.948770964593132	0.19630103098561	0.867264176058213	GC00003499	no	3	None#2	hypothetical protein#2
4322	None	hypothetical protein	2		2.32	0.0381558028616852	0.953003815777797	-3.48809816505049	0.948770964593132	0.19630103098561	0.867264176058213	GC00003496	no	3	None#2	hypothetical protein#2
4323	None	hypothetical protein	2		2.32	0.0381558028616852	0.953003815777797	-3.48809816505049	0.948770964593132	0.19630103098561	0.867264176058213	GC00003494	no	3	None#2	hypothetical protein#2
4324	None	hypothetical protein	2		2.32	0.0381558028616852	0.953003815777797	-3.48809816505049	0.948770964593132	0.19630103098561	0.867264176058213	GC00003495	no	3	None#2	hypothetical protein#2
4325	ssuA	alkanesulfonate transporter substrate-binding subunit	2		2.32	0.0381558028616852	0.953003815777797	-3.48809816505049	0.948770964593132	0.19630103098561	0.867264176058213	GC00003492	no	3	None#1@ssuA#1	alkanesulfonate transporter substrate-binding subunit#1@Putative aliphatic sulfonates-binding protein precursor#1
4326	None	hypothetical protein	2		2.32	0.0381558028616852	0.953003815777797	-3.48809816505049	0.948770964593132	0.19630103098561	0.867264176058213	GC00003493	no	3	None#2	hypothetical protein#2
4327	None	Hypothetical protein	2		2.32	0.0381558028616852	0.953003815777797	-3.48809816505049	0.948770964593132	0.19630103098561	0.867264176058213	GC00003490	no	3	None#2	Hypothetical protein#2
4328	None	hypothetical protein	2		2.32	0.0381558028616852	0.953003815777797	-3.48809816505049	0.948770964593132	0.19630103098561	0.867264176058213	GC00003491	no	3	None#2	hypothetical protein#2
4329	smc_1	Chromosome partition protein Smc	2		2.32	0.0381558028616852	0.953003815777797	-3.48809816505049	0.948770964593132	0.19630103098561	0.867264176058213	GC00002600_2	no	3	None#1@smc_1#1	Chromosome partition protein Smc#1@hypothetical protein#1
4331	None	Hypothetical protein	2		2.32	0.0381558028616852	0.953003815777797	-3.48809816505049	0.948770964593132	0.19630103098561	0.867264176058213	GC00001271_1	no	3	None#2	Hypothetical protein#2
4339	None	hypothetical protein	2		2.32	0.0381558028616852	0.953003815777797	-3.48809816505049	0.948770964593132	0.19630103098561	0.867264176058213	GC00003234	no	3	None#2	hypothetical protein#2
4341	None	Molybdopterin biosynthesis MoeA protein	2		2.32	0.0381558028616852	0.953003815777797	-3.48809816505049	0.948770964593132	0.19630103098561	0.867264176058213	GC00000409_4	no	3	None#2	Molybdopterin biosynthesis MoeA protein#2
4342	None	molybdopterin biosynthesis MoeA protein	2		2.32	0.0381558028616852	0.953003815777797	-3.48809816505049	0.948770964593132	0.19630103098561	0.867264176058213	GC00000409_3	no	3	None#2	molybdopterin biosynthesis MoeA protein#2
4346	None	heme oxygenase	2		2.32	0.0381558028616852	0.953003815777797	-3.48809816505049	0.948770964593132	0.19630103098561	0.867264176058213	GC00001502_1	no	3	None#2	heme oxygenase#2
4348	None	transport ATP-binding protein CydD	2		2.32	0.0381558028616852	0.953003815777797	-3.48809816505049	0.948770964593132	0.19630103098561	0.867264176058213	GC00000001_33	no	3	None#2	transport ATP-binding protein CydD#2
4349	None	acetyl-CoA synthetase	2		2.32	0.0381558028616852	0.953003815777797	-3.48809816505049	0.948770964593132	0.19630103098561	0.867264176058213	GC00000200_9	no	3	None#2	acetyl-CoA synthetase#2
4356	None	hypothetical protein	2		2.32	0.0381558028616852	0.953003815777797	-3.48809816505049	0.948770964593132	0.19630103098561	0.867264176058213	GC00002971_2	no	3	None#2	hypothetical protein#2
4359	None	proton-translocating NADH-quinone oxidoreductase subunit M	2		2.32	0.0381558028616852	0.953003815777797	-3.48809816505049	0.948770964593132	0.19630103098561	0.867264176058213	GC00001493_r1_2	no	3	None#2	proton-translocating NADH-quinone oxidoreductase subunit M#2
4362	None	NAD(P)H-dependent 2-cyclohexen-1-one reductase	2		2.32	0.0381558028616852	0.953003815777797	-3.48809816505049	0.948770964593132	0.19630103098561	0.867264176058213	GC00000142_3	no	3	None#2	NAD(P)H-dependent 2-cyclohexen-1-one reductase#1@oxidoreductase#1
4366	None	Hypothetical protein	2		2.32	0.0381558028616852	0.953003815777797	-3.48809816505049	0.948770964593132	0.19630103098561	0.867264176058213	GC00003211	no	3	None#2	Hypothetical protein#2
4369	None	NADH dehydrogenase	2		2.32	0.0381558028616852	0.953003815777797	-3.48809816505049	0.948770964593132	0.19630103098561	0.867264176058213	GC00000189_r1_1_p1	no	3	None#2	NADH dehydrogenase#2
4370	None	hypothetical protein	2		2.32	0.0381558028616852	0.953003815777797	-3.48809816505049	0.948770964593132	0.19630103098561	0.867264176058213	GC00001995_r1_1_p2	no	3	None#2	hypothetical protein#2
4371	None	hypothetical protein	2		2.32	0.0381558028616852	0.953003815777797	-3.48809816505049	0.948770964593132	0.19630103098561	0.867264176058213	GC00001995_r1_1_p1	no	3	None#2	hypothetical protein#2
4372	None	oxidoreductase	2		2.32	0.0381558028616852	0.953003815777797	-3.48809816505049	0.948770964593132	0.19630103098561	0.867264176058213	GC00000304_r1_1_p1	no	3	None#2	oxidoreductase#2
4373	None	Hypothetical protein	2		2.32	0.0381558028616852	0.953003815777797	-3.48809816505049	0.948770964593132	0.19630103098561	0.867264176058213	GC00001268_2	no	3	None#2	Hypothetical protein#2
4375	None	oxidoreductase	2		2.32	0.0381558028616852	0.953003815777797	-3.48809816505049	0.948770964593132	0.19630103098561	0.867264176058213	GC00000002_57	no	3	None#2	oxidoreductase#2
4376	None	Hypothetical protein	2		2.32	0.0381558028616852	0.953003815777797	-3.48809816505049	0.948770964593132	0.19630103098561	0.867264176058213	GC00000891_r1_1	no	3	None#2	Hypothetical protein#2
4377	None	Hypothetical protein	2		2.32	0.0381558028616852	0.953003815777797	-3.48809816505049	0.948770964593132	0.19630103098561	0.867264176058213	GC00002959_2	no	3	None#2	Hypothetical protein#2
4383	None	hypothetical protein	2		2.32	0.0381558028616852	0.953003815777797	-3.48809816505049	0.948770964593132	0.19630103098561	0.867264176058213	GC00002965_2	no	3	None#2	hypothetical protein#2
4385	None	putative transmembrane protein	2		2.32	0.0381558028616852	0.953003815777797	-3.48809816505049	0.948770964593132	0.19630103098561	0.867264176058213	GC00001174_3	no	3	None#2	putative transmembrane protein#2
4386	None	putative lipopolysaccharide modification acyltransferase	2		2.32	0.0381558028616852	0.953003815777797	-3.48809816505049	0.948770964593132	0.19630103098561	0.867264176058213	GC00000319_2	no	3	None#2	putative lipopolysaccharide modification acyltransferase#2
4389	None	acetyl-CoA carboxylase biotin carboxyl carrier protein subunit	2		2.32	0.0381558028616852	0.953003815777797	-3.48809816505049	0.948770964593132	0.19630103098561	0.867264176058213	GC00002544_r1_1	no	3	None#2	acetyl-CoA carboxylase biotin carboxyl carrier protein subunit#2
4394	pucB	Purine catabolism protein PucB	2		2.32	0.0381558028616852	0.953003815777797	-3.48809816505049	0.948770964593132	0.19630103098561	0.867264176058213	GC00003274	no	3	None#1@pucB#1	Purine catabolism protein PucB#1@Hypothetical protein#1
4395	None	hypothetical protein	2		2.32	0.0381558028616852	0.953003815777797	-3.48809816505049	0.948770964593132	0.19630103098561	0.867264176058213	GC00003275	no	3	None#2	hypothetical protein#2
4396	None	hypothetical protein	2		2.32	0.0381558028616852	0.953003815777797	-3.48809816505049	0.948770964593132	0.19630103098561	0.867264176058213	GC00003272	no	3	None#2	hypothetical protein#2
4404	None	Helix-turn-helix domain protein	2		2.32	0.0381558028616852	0.953003815777797	-3.48809816505049	0.948770964593132	0.19630103098561	0.867264176058213	GC00002598_1	no	3	None#2	Helix-turn-helix domain protein#1@hypothetical protein#1
4405	None	Pirin-like protein	2		2.32	0.0381558028616852	0.953003815777797	-3.48809816505049	0.948770964593132	0.19630103098561	0.867264176058213	GC00000346_3	no	3	None#2	Pirin-like protein#2
4406	None	N-formylglutamate deformylase	2		2.32	0.0381558028616852	0.953003815777797	-3.48809816505049	0.948770964593132	0.19630103098561	0.867264176058213	GC00000267_1	no	3	None#2	N-formylglutamate deformylase#2
4408	None	hypothetical protein	2		2.32	0.0381558028616852	0.953003815777797	-3.48809816505049	0.948770964593132	0.19630103098561	0.867264176058213	GC00002459_1	no	3	None#2	hypothetical protein#2
4410	None	2'-5' RNA ligase	2		2.32	0.0381558028616852	0.953003815777797	-3.48809816505049	0.948770964593132	0.19630103098561	0.867264176058213	GC00003128	no	3	None#2	2'-5' RNA ligase#2
4412	None	Outer membrane channel protein	2		2.32	0.0381558028616852	0.953003815777797	-3.48809816505049	0.948770964593132	0.19630103098561	0.867264176058213	GC00000007_5	no	3	None#2	Outer membrane channel protein#2
4413	None	Pyruvate decarboxylase	2		2.32	0.0381558028616852	0.953003815777797	-3.48809816505049	0.948770964593132	0.19630103098561	0.867264176058213	GC00000214_r1_r1_1	no	3	None#2	Pyruvate decarboxylase#2
4414	lasI	Autoinducer synthetase	2		2.32	0.0381558028616852	0.953003815777797	-3.48809816505049	0.948770964593132	0.19630103098561	0.867264176058213	GC00003025_2	no	3	None#1@lasI#1	Autoinducer synthetase#1@Acyl-homoserine-lactone synthase#1
4419	None	NusB family protein	2		2.32	0.0381558028616852	0.953003815777797	-3.48809816505049	0.948770964593132	0.19630103098561	0.867264176058213	GC00000938_r1_2	no	3	None#2	NusB family protein#2
4420	None	lactoylglutathione lyase	2		2.32	0.0381558028616852	0.953003815777797	-3.48809816505049	0.948770964593132	0.19630103098561	0.867264176058213	GC00000432_1	no	3	None#2	lactoylglutathione lyase#2
4421	None	two component transcriptional regulator	2		2.32	0.0381558028616852	0.953003815777797	-3.48809816505049	0.948770964593132	0.19630103098561	0.867264176058213	GC00000006_r1_7	no	3	None#2	two component transcriptional regulator#2
4433	None	IclR family transcriptional regulator	2		2.32	0.0381558028616852	0.953003815777797	-3.48809816505049	0.948770964593132	0.19630103098561	0.867264176058213	GC00003259	no	3	None#2	IclR family transcriptional regulator#2
4435	None	hypothetical protein	2		2.32	0.0381558028616852	0.953003815777797	-3.48809816505049	0.948770964593132	0.19630103098561	0.867264176058213	GC00003522	no	3	None#2	hypothetical protein#2
4436	None	putative S-adenosylmethionine-dependent methyltransferase/MSMEI 2290	2		2.32	0.0381558028616852	0.953003815777797	-3.48809816505049	0.948770964593132	0.19630103098561	0.867264176058213	GC00003523	no	3	None#2	putative S-adenosylmethionine-dependent methyltransferase/MSMEI 2290#2
4439	None	hypothetical protein	2		2.32	0.0381558028616852	0.953003815777797	-3.48809816505049	0.948770964593132	0.19630103098561	0.867264176058213	GC00003526	no	3	None#2	hypothetical protein#2
4440	mcbR	HTH-type transcriptional regulator McbR	2		2.32	0.0381558028616852	0.953003815777797	-3.48809816505049	0.948770964593132	0.19630103098561	0.867264176058213	GC00003255	no	3	None#1@mcbR#1	HTH-type transcriptional regulator McbR#1@Transcriptional regulator#1
4448	None	hypothetical protein	2		2.32	0.0381558028616852	0.953003815777797	-3.48809816505049	0.948770964593132	0.19630103098561	0.867264176058213	GC00003520	no	3	None#2	hypothetical protein#2
4449	None	Hypothetical protein	2		2.32	0.0381558028616852	0.953003815777797	-3.48809816505049	0.948770964593132	0.19630103098561	0.867264176058213	GC00003521	no	3	None#2	hypothetical protein#1@Hypothetical protein#1
4451	None	hypothetical protein	2		2.32	0.0381558028616852	0.953003815777797	-3.48809816505049	0.948770964593132	0.19630103098561	0.867264176058213	GC00003527	no	3	None#2	hypothetical protein#2
4452	None	hypothetical protein	2		2.32	0.0381558028616852	0.953003815777797	-3.48809816505049	0.948770964593132	0.19630103098561	0.867264176058213	GC00003524	no	3	None#2	hypothetical protein#2
4453	None	hypothetical protein	2		2.32	0.0381558028616852	0.953003815777797	-3.48809816505049	0.948770964593132	0.19630103098561	0.867264176058213	GC00003525	no	3	None#2	hypothetical protein#2
4454	None	BFD-like [2Fe-2S] binding domain protein	2		2.32	0.0381558028616852	0.953003815777797	-3.48809816505049	0.948770964593132	0.19630103098561	0.867264176058213	GC00001538_1	no	3	None#2	BFD-like [2Fe-2S] binding domain protein#2
4460	None	hypothetical protein	2		2.32	0.0381558028616852	0.953003815777797	-3.48809816505049	0.948770964593132	0.19630103098561	0.867264176058213	GC00003508	no	3	None#2	hypothetical protein#2
4461	None	hypothetical protein	2		2.32	0.0381558028616852	0.953003815777797	-3.48809816505049	0.948770964593132	0.19630103098561	0.867264176058213	GC00003504	no	3	None#2	hypothetical protein#2
4462	pspA	Phosphoserine phosphatase 1	2		2.32	0.0381558028616852	0.953003815777797	-3.48809816505049	0.948770964593132	0.19630103098561	0.867264176058213	GC00003505	no	3	pspA#2	Phosphoserine phosphatase 1#2
4463	None	hypothetical protein	2		2.32	0.0381558028616852	0.953003815777797	-3.48809816505049	0.948770964593132	0.19630103098561	0.867264176058213	GC00003506	no	3	None#2	hypothetical protein#2
4464	None	hypothetical protein	2		2.32	0.0381558028616852	0.953003815777797	-3.48809816505049	0.948770964593132	0.19630103098561	0.867264176058213	GC00003507	no	3	None#2	hypothetical protein#2
4465	None	hypothetical protein	2		2.32	0.0381558028616852	0.953003815777797	-3.48809816505049	0.948770964593132	0.19630103098561	0.867264176058213	GC00003500	no	3	None#2	hypothetical protein#2
4466	None	hypothetical protein	2		2.32	0.0381558028616852	0.953003815777797	-3.48809816505049	0.948770964593132	0.19630103098561	0.867264176058213	GC00003501	no	3	None#2	hypothetical protein#2
4467	None	hypothetical protein	2		2.32	0.0381558028616852	0.953003815777797	-3.48809816505049	0.948770964593132	0.19630103098561	0.867264176058213	GC00003502	no	3	None#2	hypothetical protein#2
4468	None	hypothetical protein	2		2.32	0.0381558028616852	0.953003815777797	-3.48809816505049	0.948770964593132	0.19630103098561	0.867264176058213	GC00003503	no	3	None#2	hypothetical protein#2
4472	None	CAAX amino terminal protease self- immunity	2		2.32	0.0381558028616852	0.953003815777797	-3.48809816505049	0.948770964593132	0.19630103098561	0.867264176058213	GC00001531_1	no	3	None#2	CAAX amino terminal protease self- immunity#1@hypothetical protein#1
4473	None	thiamin-monophosphate kinase	2		2.32	0.0381558028616852	0.953003815777797	-3.48809816505049	0.948770964593132	0.19630103098561	0.867264176058213	GC00000528_1	no	3	None#2	thiamin-monophosphate kinase#1@Phosphoribosylformylglycinamidine synthase#1
4474	None	hypothetical protein	2		2.32	0.0381558028616852	0.953003815777797	-3.48809816505049	0.948770964593132	0.19630103098561	0.867264176058213	GC00003603	no	3	None#2	hypothetical protein#2
4475	None	putative transmembrane protein	2		2.32	0.0381558028616852	0.953003815777797	-3.48809816505049	0.948770964593132	0.19630103098561	0.867264176058213	GC00000021_4	no	3	None#2	putative transmembrane protein#2
4479	rnr	Ribonuclease R	2		2.32	0.0381558028616852	0.953003815777797	-3.48809816505049	0.948770964593132	0.19630103098561	0.867264176058213	GC00002748_r1_2	no	3	rnr#2	Ribonuclease R#2
4481	None	DNA repair protein RadC	2		2.32	0.0381558028616852	0.953003815777797	-3.48809816505049	0.948770964593132	0.19630103098561	0.867264176058213	GC00000207_2	no	3	None#2	DNA repair protein RadC#2
4482	None	ArgD	2		2.32	0.0381558028616852	0.953003815777797	-3.48809816505049	0.948770964593132	0.19630103098561	0.867264176058213	GC00000056_r1_r1_1	no	3	None#2	ArgD#2
4504	None	Hypothetical protein	2		2.32	0.0381558028616852	0.953003815777797	-3.48809816505049	0.948770964593132	0.19630103098561	0.867264176058213	GC00001344_1	no	3	None#2	Hypothetical protein#2
4505	None	hypothetical protein	2		2.32	0.0381558028616852	0.953003815777797	-3.48809816505049	0.948770964593132	0.19630103098561	0.867264176058213	GC00003584	no	3	None#2	hypothetical protein#2
4506	None	hypothetical protein	2		2.32	0.0381558028616852	0.953003815777797	-3.48809816505049	0.948770964593132	0.19630103098561	0.867264176058213	GC00003585	no	3	None#2	hypothetical protein#2
4507	None	hypothetical protein	2		2.32	0.0381558028616852	0.953003815777797	-3.48809816505049	0.948770964593132	0.19630103098561	0.867264176058213	GC00003587	no	3	None#2	hypothetical protein#2
4510	None	Carboxy-terminal protease	2		2.32	0.0381558028616852	0.953003815777797	-3.48809816505049	0.948770964593132	0.19630103098561	0.867264176058213	GC00000099_4	no	3	None#2	Carboxy-terminal protease#1@Peptidase family S41#1
4518	None	Hypothetical protein	2		2.32	0.0381558028616852	0.953003815777797	-3.48809816505049	0.948770964593132	0.19630103098561	0.867264176058213	GC00001191_2	no	3	None#2	Hypothetical protein#2
4519	None	hypothetical protein	2		2.32	0.0381558028616852	0.953003815777797	-3.48809816505049	0.948770964593132	0.19630103098561	0.867264176058213	GC00003450	no	3	None#2	hypothetical protein#2
4520	None	hypothetical protein	2		2.32	0.0381558028616852	0.953003815777797	-3.48809816505049	0.948770964593132	0.19630103098561	0.867264176058213	GC00003451	no	3	None#2	hypothetical protein#2
4521	None	hypothetical protein	2		2.32	0.0381558028616852	0.953003815777797	-3.48809816505049	0.948770964593132	0.19630103098561	0.867264176058213	GC00003456	no	3	None#2	hypothetical protein#2
4522	None	hypothetical protein	2		2.32	0.0381558028616852	0.953003815777797	-3.48809816505049	0.948770964593132	0.19630103098561	0.867264176058213	GC00003457	no	3	None#2	hypothetical protein#2
4523	None	HAD family hydrolase	2		2.32	0.0381558028616852	0.953003815777797	-3.48809816505049	0.948770964593132	0.19630103098561	0.867264176058213	GC00000347_r1_r1_2	no	3	None#2	HAD family hydrolase#2
4528	ybaQ	putative HTH-type transcriptional regulator YbaQ	2		2.32	0.0381558028616852	0.953003815777797	-3.48809816505049	0.948770964593132	0.19630103098561	0.867264176058213	GC00003172	no	3	ybaQ#2	putative HTH-type transcriptional regulator YbaQ#2
4533	yodF_1	putative symporter YodF	2		2.32	0.0381558028616852	0.953003815777797	-3.48809816505049	0.948770964593132	0.19630103098561	0.867264176058213	GC00002273_r1_1	no	3	yodF_1#1@yodF#1	putative symporter YodF#2
4535	None	DNA repair protein RadC	2		2.32	0.0381558028616852	0.953003815777797	-3.48809816505049	0.948770964593132	0.19630103098561	0.867264176058213	GC00000207_r1_1	no	3	None#2	DNA repair protein RadC#2
4542	None	copper homeostasis protein cutC	2		2.32	0.0381558028616852	0.953003815777797	-3.48809816505049	0.948770964593132	0.19630103098561	0.867264176058213	GC00001851_2	no	3	None#2	copper homeostasis protein cutC#2
4552	None	acetyltransferase	2		2.32	0.0381558028616852	0.953003815777797	-3.48809816505049	0.948770964593132	0.19630103098561	0.867264176058213	GC00003548	no	3	None#2	acetyltransferase#2
4553	None	iron-molybdenum cofactorbiosynthesis nitrogenase NifB	2		2.32	0.0381558028616852	0.953003815777797	-3.48809816505049	0.948770964593132	0.19630103098561	0.867264176058213	GC00003549	no	3	None#2	iron-molybdenum cofactorbiosynthesis nitrogenase NifB#2
4554	None	hypothetical protein	2		2.32	0.0381558028616852	0.953003815777797	-3.48809816505049	0.948770964593132	0.19630103098561	0.867264176058213	GC00003541	no	3	None#2	hypothetical protein#2
4555	None	hypothetical protein	2		2.32	0.0381558028616852	0.953003815777797	-3.48809816505049	0.948770964593132	0.19630103098561	0.867264176058213	GC00003542	no	3	None#2	hypothetical protein#2
4556	None	hypothetical protein	2		2.32	0.0381558028616852	0.953003815777797	-3.48809816505049	0.948770964593132	0.19630103098561	0.867264176058213	GC00003543	no	3	None#2	hypothetical protein#2
4557	None	Putative glycosyl transferase	2		2.32	0.0381558028616852	0.953003815777797	-3.48809816505049	0.948770964593132	0.19630103098561	0.867264176058213	GC00003544	no	3	None#2	Putative glycosyl transferase#2
4558	None	hypothetical protein	2		2.32	0.0381558028616852	0.953003815777797	-3.48809816505049	0.948770964593132	0.19630103098561	0.867264176058213	GC00003545	no	3	None#2	hypothetical protein#2
4559	None	hypothetical protein	2		2.32	0.0381558028616852	0.953003815777797	-3.48809816505049	0.948770964593132	0.19630103098561	0.867264176058213	GC00003546	no	3	None#2	hypothetical protein#2
4560	None	hypothetical protein	2		2.32	0.0381558028616852	0.953003815777797	-3.48809816505049	0.948770964593132	0.19630103098561	0.867264176058213	GC00003547	no	3	None#2	hypothetical protein#2
4561	sdhC	Succinate dehydrogenase cytochrome b556 subunit	2		2.32	0.0381558028616852	0.953003815777797	-3.48809816505049	0.948770964593132	0.19630103098561	0.867264176058213	GC00002695_r1_2	no	3	sdhC#2	Succinate dehydrogenase cytochrome b556 subunit#2
4562	None	phosphoglycolate phosphatase	2		2.32	0.0381558028616852	0.953003815777797	-3.48809816505049	0.948770964593132	0.19630103098561	0.867264176058213	GC00002550_1	no	3	None#2	phosphoglycolate phosphatase#2
4563	None	Hypothetical protein	2		2.32	0.0381558028616852	0.953003815777797	-3.48809816505049	0.948770964593132	0.19630103098561	0.867264176058213	GC00000891_1	no	3	None#2	Hypothetical protein#2
4567	None	hypothetical protein	2		2.32	0.0381558028616852	0.953003815777797	-3.48809816505049	0.948770964593132	0.19630103098561	0.867264176058213	GC00003452	no	3	None#2	hypothetical protein#2
4568	None	putative glycosyl transferase	2		2.32	0.0381558028616852	0.953003815777797	-3.48809816505049	0.948770964593132	0.19630103098561	0.867264176058213	GC00003453	no	3	None#2	putative glycosyl transferase#2
4571	None	Hypothetical protein	2		2.32	0.0381558028616852	0.953003815777797	-3.48809816505049	0.948770964593132	0.19630103098561	0.867264176058213	GC00001434_3	no	3	None#2	Hypothetical protein#2
4572	None	Putative outer membrane protein	2		2.32	0.0381558028616852	0.953003815777797	-3.48809816505049	0.948770964593132	0.19630103098561	0.867264176058213	GC00001281_2	no	3	None#2	Putative outer membrane protein#2
4573	None	secretion protein HlyD family protein	2		2.32	0.0381558028616852	0.953003815777797	-3.48809816505049	0.948770964593132	0.19630103098561	0.867264176058213	GC00002385_3	no	3	None#2	secretion protein HlyD family protein#1@putative efflux pump membrane fusion protein#1
4585	None	hypothetical protein	2		2.32	0.0381558028616852	0.953003815777797	-3.48809816505049	0.948770964593132	0.19630103098561	0.867264176058213	GC00003610	no	3	None#2	hypothetical protein#2
4586	parD4	Antitoxin ParD4	2		2.32	0.0381558028616852	0.953003815777797	-3.48809816505049	0.948770964593132	0.19630103098561	0.867264176058213	GC00003530	no	3	parD4#2	Antitoxin ParD4#2
4587	None	hypothetical protein	2		2.32	0.0381558028616852	0.953003815777797	-3.48809816505049	0.948770964593132	0.19630103098561	0.867264176058213	GC00003533	no	3	None#2	hypothetical protein#2
4588	None	hypothetical protein	2		2.32	0.0381558028616852	0.953003815777797	-3.48809816505049	0.948770964593132	0.19630103098561	0.867264176058213	GC00003532	no	3	None#2	hypothetical protein#2
4600	None	Hypothetical protein	2		2.32	0.0381558028616852	0.953003815777797	-3.48809816505049	0.948770964593132	0.19630103098561	0.867264176058213	GC00000204_r1_1	no	3	None#2	Hypothetical protein#2
4603	None	cytochrome c peroxidase	2		2.32	0.0381558028616852	0.953003815777797	-3.48809816505049	0.948770964593132	0.19630103098561	0.867264176058213	GC00000103_r1_r1_1	no	3	None#2	cytochrome c peroxidase#1@Cytochrome c peroxidase#1
4605	None	hypothetical protein	2		2.32	0.0381558028616852	0.953003815777797	-3.48809816505049	0.948770964593132	0.19630103098561	0.867264176058213	GC00002933_2	no	3	None#2	hypothetical protein#2
4606	None	Hypothetical protein	2		2.32	0.0381558028616852	0.953003815777797	-3.48809816505049	0.948770964593132	0.19630103098561	0.867264176058213	GC00001051_3	no	3	None#2	Hypothetical protein#2
4607	None	Transcriptional regulator, LysR family	2		2.32	0.0381558028616852	0.953003815777797	-3.48809816505049	0.948770964593132	0.19630103098561	0.867264176058213	GC00000003_53	no	3	None#2	Transcriptional regulator, LysR family#2
4608	None	hypothetical protein	2		2.32	0.0381558028616852	0.953003815777797	-3.48809816505049	0.948770964593132	0.19630103098561	0.867264176058213	GC00002162_4_p1	no	3	None#2	hypothetical protein#2
4609	None	hypothetical protein	2		2.32	0.0381558028616852	0.953003815777797	-3.48809816505049	0.948770964593132	0.19630103098561	0.867264176058213	GC00002162_4_p2	no	3	None#2	hypothetical protein#2
4610	None	putative uroporphyrinogen-III synthase	2		2.32	0.0381558028616852	0.953003815777797	-3.48809816505049	0.948770964593132	0.19630103098561	0.867264176058213	GC00001240_r1_1	no	3	None#2	putative uroporphyrinogen-III synthase#2
4611	None	UspA domain-containing protein	2		2.32	0.0381558028616852	0.953003815777797	-3.48809816505049	0.948770964593132	0.19630103098561	0.867264176058213	GC00000349_1	no	3	None#2	UspA domain-containing protein#2
4612	None	hypothetical protein	2		2.32	0.0381558028616852	0.953003815777797	-3.48809816505049	0.948770964593132	0.19630103098561	0.867264176058213	GC00002429_1	no	3	None#2	hypothetical protein#2
4623	None	Putative glycosyl transferase	2		2.32	0.0381558028616852	0.953003815777797	-3.48809816505049	0.948770964593132	0.19630103098561	0.867264176058213	GC00000202_1	no	3	None#2	Putative glycosyl transferase#2
4624	None	Putative lactate dehydrogenase	2		2.32	0.0381558028616852	0.953003815777797	-3.48809816505049	0.948770964593132	0.19630103098561	0.867264176058213	GC00000112_4	no	3	None#2	Putative lactate dehydrogenase#2
4625	None	ABC transporter substrate binding protein	2		2.32	0.0381558028616852	0.953003815777797	-3.48809816505049	0.948770964593132	0.19630103098561	0.867264176058213	GC00000745_r1_2	no	3	None#2	ABC transporter substrate binding protein#2
4627	None	putative membrane-spanning protein	2		2.32	0.0381558028616852	0.953003815777797	-3.48809816505049	0.948770964593132	0.19630103098561	0.867264176058213	GC00000021_9	no	3	None#2	putative membrane-spanning protein#2
4640	None	hypothetical protein	2		2.32	0.0381558028616852	0.953003815777797	-3.48809816505049	0.948770964593132	0.19630103098561	0.867264176058213	GC00003586	no	3	None#2	hypothetical protein#2
4641	None	hypothetical protein	2		2.32	0.0381558028616852	0.953003815777797	-3.48809816505049	0.948770964593132	0.19630103098561	0.867264176058213	GC00003580	no	3	None#2	hypothetical protein#2
4642	icd	Isocitrate dehydrogenase [NADP]	2		2.32	0.0381558028616852	0.953003815777797	-3.48809816505049	0.948770964593132	0.19630103098561	0.867264176058213	GC00003581	no	3	icd#2	Isocitrate dehydrogenase [NADP]#2
4643	bgaA	Beta-galactosidase BgaA	2		2.32	0.0381558028616852	0.953003815777797	-3.48809816505049	0.948770964593132	0.19630103098561	0.867264176058213	GC00003582	no	3	bgaA#2	Beta-galactosidase BgaA#2
4644	None	hypothetical protein	2		2.32	0.0381558028616852	0.953003815777797	-3.48809816505049	0.948770964593132	0.19630103098561	0.867264176058213	GC00003583	no	3	None#2	hypothetical protein#2
4645	None	hypothetical protein	2		2.32	0.0381558028616852	0.953003815777797	-3.48809816505049	0.948770964593132	0.19630103098561	0.867264176058213	GC00003589	no	3	None#2	hypothetical protein#2
4646	None	cobalamin biosynthesis domain protein	2		2.32	0.0381558028616852	0.953003815777797	-3.48809816505049	0.948770964593132	0.19630103098561	0.867264176058213	GC00001919_r1_2	no	3	None#2	cobalamin biosynthesis domain protein#2
4650	None	LysR family transcriptional regulator	2		2.32	0.0381558028616852	0.953003815777797	-3.48809816505049	0.948770964593132	0.19630103098561	0.867264176058213	GC00000003_77	no	3	None#2	LysR family transcriptional regulator#2
4651	pgpA	Phosphatidylglycerophosphatase A	2		2.32	0.0381558028616852	0.953003815777797	-3.48809816505049	0.948770964593132	0.19630103098561	0.867264176058213	GC00003441	no	3	pgpA#2	Phosphatidylglycerophosphatase A#2
4653	None	hypothetical protein	2		2.32	0.0381558028616852	0.953003815777797	-3.48809816505049	0.948770964593132	0.19630103098561	0.867264176058213	GC00003445	no	3	None#2	hypothetical protein#2
4655	None	Glycosyltransferase	2		2.32	0.0381558028616852	0.953003815777797	-3.48809816505049	0.948770964593132	0.19630103098561	0.867264176058213	GC00003111	no	3	None#2	Glycosyltransferase#2
4656	None	Thermostable carboxypeptidase 1	2		2.32	0.0381558028616852	0.953003815777797	-3.48809816505049	0.948770964593132	0.19630103098561	0.867264176058213	GC00003446	no	3	None#2	Thermostable carboxypeptidase 1#2
4659	None	hypothetical protein	2		2.32	0.0381558028616852	0.953003815777797	-3.48809816505049	0.948770964593132	0.19630103098561	0.867264176058213	GC00003449	no	3	None#2	hypothetical protein#2
4660	None	hypothetical protein	2		2.32	0.0381558028616852	0.953003815777797	-3.48809816505049	0.948770964593132	0.19630103098561	0.867264176058213	GC00003448	no	3	None#2	hypothetical protein#2
4665	None	hypothetical protein	2		2.32	0.0381558028616852	0.953003815777797	-3.48809816505049	0.948770964593132	0.19630103098561	0.867264176058213	GC00003443	no	3	None#2	hypothetical protein#2
4667	nifU	NifU-like protein	2		2.32	0.0381558028616852	0.953003815777797	-3.48809816505049	0.948770964593132	0.19630103098561	0.867264176058213	GC00003444	no	3	nifU#2	NifU-like protein#2
4668	None	hypothetical protein	2		2.32	0.0381558028616852	0.953003815777797	-3.48809816505049	0.948770964593132	0.19630103098561	0.867264176058213	GC00003447	no	3	None#2	hypothetical protein#2
4670	yddG	Aromatic amino acid exporter YddG	2		2.32	0.0381558028616852	0.953003815777797	-3.48809816505049	0.948770964593132	0.19630103098561	0.867264176058213	GC00002970_r1_1	no	3	yddG#2	Aromatic amino acid exporter YddG#2
4672	None	D-amino acid dehydrogenase small subunit	2		2.32	0.0381558028616852	0.953003815777797	-3.48809816505049	0.948770964593132	0.19630103098561	0.867264176058213	GC00000209_r1_1_p2_p1	no	3	None#2	D-amino acid dehydrogenase small subunit#2
4674	None	formate dehydrogenase accessory protein FdhE	2		2.32	0.0381558028616852	0.953003815777797	-3.48809816505049	0.948770964593132	0.19630103098561	0.867264176058213	GC00003040_2	no	3	None#2	formate dehydrogenase accessory protein FdhE#2
4675	None	DnaJ family protein	2		2.32	0.0381558028616852	0.953003815777797	-3.48809816505049	0.948770964593132	0.19630103098561	0.867264176058213	GC00000066_r1_1	no	3	None#2	DnaJ family protein#2
4678	None	hypothetical protein	2		2.32	0.0381558028616852	0.953003815777797	-3.48809816505049	0.948770964593132	0.19630103098561	0.867264176058213	GC00003037_2	no	3	None#2	hypothetical protein#2
4680	None	hypothetical protein	2		2.32	0.0381558028616852	0.953003815777797	-3.48809816505049	0.948770964593132	0.19630103098561	0.867264176058213	GC00001914_1	no	3	None#2	hypothetical protein#2
4682	None	Hypothetical protein	2		2.32	0.0381558028616852	0.953003815777797	-3.48809816505049	0.948770964593132	0.19630103098561	0.867264176058213	GC00000328_r1_2	no	3	None#2	Hypothetical protein#2
4683	None	Protein translocase subunit SecB	2		2.32	0.0381558028616852	0.953003815777797	-3.48809816505049	0.948770964593132	0.19630103098561	0.867264176058213	GC00000184_r1_r1_1	no	3	None#2	Protein translocase subunit SecB#1@protein translocase subunit SecB#1
4684	None	putative transmembrane protein	2		2.32	0.0381558028616852	0.953003815777797	-3.48809816505049	0.948770964593132	0.19630103098561	0.867264176058213	GC00000821_3	no	3	None#2	putative transmembrane protein#2
4685	None	Porin-like protein	2		2.32	0.0381558028616852	0.953003815777797	-3.48809816505049	0.948770964593132	0.19630103098561	0.867264176058213	GC00000466_1	no	3	None#2	Porin-like protein#2
4686	None	acetolactate synthase large subunit	2		2.32	0.0381558028616852	0.953003815777797	-3.48809816505049	0.948770964593132	0.19630103098561	0.867264176058213	GC00000171_3	no	3	None#2	acetolactate synthase large subunit#2
4687	None	acetolactate synthase large subunit	2		2.32	0.0381558028616852	0.953003815777797	-3.48809816505049	0.948770964593132	0.19630103098561	0.867264176058213	GC00000171_5	no	3	None#2	acetolactate synthase large subunit#2
4692	None	hypothetical protein	2		2.32	0.0381558028616852	0.953003815777797	-3.48809816505049	0.948770964593132	0.19630103098561	0.867264176058213	GC00001590_r1_1	no	3	None#2	hypothetical protein#2
4693	None	Bacteriophytochrome protein	2		2.32	0.0381558028616852	0.953003815777797	-3.48809816505049	0.948770964593132	0.19630103098561	0.867264176058213	GC00001013_1	no	3	None#2	Bacteriophytochrome protein#2
4705	None	Hypothetical protein	2		2.32	0.0381558028616852	0.953003815777797	-3.48809816505049	0.948770964593132	0.19630103098561	0.867264176058213	GC00000949_2	no	3	None#2	Hypothetical protein#2
4706	None	hypothetical protein	2		2.32	0.0381558028616852	0.953003815777797	-3.48809816505049	0.948770964593132	0.19630103098561	0.867264176058213	GC00003463	no	3	None#2	hypothetical protein#2
4707	None	hypothetical protein	2		2.32	0.0381558028616852	0.953003815777797	-3.48809816505049	0.948770964593132	0.19630103098561	0.867264176058213	GC00003461	no	3	None#2	hypothetical protein#2
4708	None	phosphodiesterase	2		2.32	0.0381558028616852	0.953003815777797	-3.48809816505049	0.948770964593132	0.19630103098561	0.867264176058213	GC00003460	no	3	None#2	phosphodiesterase#2
4709	None	hypothetical protein	2		2.32	0.0381558028616852	0.953003815777797	-3.48809816505049	0.948770964593132	0.19630103098561	0.867264176058213	GC00003467	no	3	None#2	hypothetical protein#2
4710	None	Glycosyl transferase family 2	2		2.32	0.0381558028616852	0.953003815777797	-3.48809816505049	0.948770964593132	0.19630103098561	0.867264176058213	GC00003466	no	3	None#2	Glycosyl transferase family 2#2
4711	None	Transcriptional regulator PadR-like family protein	2		2.32	0.0381558028616852	0.953003815777797	-3.48809816505049	0.948770964593132	0.19630103098561	0.867264176058213	GC00003465	no	3	None#2	Transcriptional regulator PadR-like family protein#2
4712	None	hypothetical protein	2		2.32	0.0381558028616852	0.953003815777797	-3.48809816505049	0.948770964593132	0.19630103098561	0.867264176058213	GC00003464	no	3	None#2	hypothetical protein#2
4713	None	Cell Wall Hydrolase	2		2.32	0.0381558028616852	0.953003815777797	-3.48809816505049	0.948770964593132	0.19630103098561	0.867264176058213	GC00003469	no	3	None#2	Cell Wall Hydrolase#2
4714	None	hypothetical protein	2		2.32	0.0381558028616852	0.953003815777797	-3.48809816505049	0.948770964593132	0.19630103098561	0.867264176058213	GC00003468	no	3	None#2	hypothetical protein#2
4715	None	hypothetical protein	2		2.32	0.0381558028616852	0.953003815777797	-3.48809816505049	0.948770964593132	0.19630103098561	0.867264176058213	GC00003509	no	3	None#2	hypothetical protein#2
4717	None	hypothetical protein	2		2.32	0.0381558028616852	0.953003815777797	-3.48809816505049	0.948770964593132	0.19630103098561	0.867264176058213	GC00003608	no	3	None#2	hypothetical protein#2
4718	gspA	General stress protein A	2		2.32	0.0381558028616852	0.953003815777797	-3.48809816505049	0.948770964593132	0.19630103098561	0.867264176058213	GC00002063_5	no	3	gspA#2	General stress protein A#2
4721	None	Outer-membrane lipoprotein carrier protein	2		2.32	0.0381558028616852	0.953003815777797	-3.48809816505049	0.948770964593132	0.19630103098561	0.867264176058213	GC00000186_2	no	3	None#2	Outer-membrane lipoprotein carrier protein#1@outer-membrane lipoprotein carrier protein#1
4722	None	Enoyl[acyl-carrier-protein] reductase	2		2.32	0.0381558028616852	0.953003815777797	-3.48809816505049	0.948770964593132	0.19630103098561	0.867264176058213	GC00000396_2	no	3	None#2	Enoyl[acyl-carrier-protein] reductase#2
4723	yhhJ	Inner membrane transport permease YhhJ	2		2.32	0.0381558028616852	0.953003815777797	-3.48809816505049	0.948770964593132	0.19630103098561	0.867264176058213	GC00002529_3	no	3	yhhJ#2	Inner membrane transport permease YhhJ#2
4725	eamA	putative amino-acid metabolite efflux pump	2		2.32	0.0381558028616852	0.953003815777797	-3.48809816505049	0.948770964593132	0.19630103098561	0.867264176058213	GC00003027_2	no	3	eamA#1@None#1	putative amino-acid metabolite efflux pump#1@Hypothetical protein#1
4726	luxR	Transcriptional activator protein LuxR	2		2.32	0.0381558028616852	0.953003815777797	-3.48809816505049	0.948770964593132	0.19630103098561	0.867264176058213	GC00003026_2	no	3	luxR#2	Transcriptional activator protein LuxR#2
4733	None	ATP synthase B' chain	2		2.32	0.0381558028616852	0.953003815777797	-3.48809816505049	0.948770964593132	0.19630103098561	0.867264176058213	GC00001124_1	no	3	None#2	ATP synthase B' chain#2
4737	None	Hypothetical protein	2		2.32	0.0381558028616852	0.953003815777797	-3.48809816505049	0.948770964593132	0.19630103098561	0.867264176058213	GC00001300_2	no	3	None#2	Hypothetical protein#2
4749	None	hypothetical protein	2		2.32	0.0381558028616852	0.953003815777797	-3.48809816505049	0.948770964593132	0.19630103098561	0.867264176058213	GC00003407	no	3	None#2	hypothetical protein#2
4750	mopA	Molybdenum-pterin-binding protein MopA	2		2.32	0.0381558028616852	0.953003815777797	-3.48809816505049	0.948770964593132	0.19630103098561	0.867264176058213	GC00003406	no	3	mopA#2	Molybdenum-pterin-binding protein MopA#2
4755	None	hypothetical protein	2		2.32	0.0381558028616852	0.953003815777797	-3.48809816505049	0.948770964593132	0.19630103098561	0.867264176058213	GC00003409	no	3	None#2	hypothetical protein#2
4756	None	hypothetical protein	2		2.32	0.0381558028616852	0.953003815777797	-3.48809816505049	0.948770964593132	0.19630103098561	0.867264176058213	GC00003408	no	3	None#2	hypothetical protein#2
4757	None	ABC transporter ATP-binding protein	2		2.32	0.0381558028616852	0.953003815777797	-3.48809816505049	0.948770964593132	0.19630103098561	0.867264176058213	GC00000001_r1_r1_r1_3	no	3	None#2	ABC transporter ATP-binding protein#2
4759	None	transporter	2		2.32	0.0381558028616852	0.953003815777797	-3.48809816505049	0.948770964593132	0.19630103098561	0.867264176058213	GC00001315_2	no	3	None#2	transporter#1@Transport protein#1
4760	None	Hypothetical protein	2		2.32	0.0381558028616852	0.953003815777797	-3.48809816505049	0.948770964593132	0.19630103098561	0.867264176058213	GC00001367_1	no	3	None#2	Hypothetical protein#2
4761	None	hypothetical protein	2		2.32	0.0381558028616852	0.953003815777797	-3.48809816505049	0.948770964593132	0.19630103098561	0.867264176058213	GC00003440	no	3	None#2	hypothetical protein#2
4762	None	1-acyl-sn-glycerol-3-phosphate acyltransferase	2		2.32	0.0381558028616852	0.953003815777797	-3.48809816505049	0.948770964593132	0.19630103098561	0.867264176058213	GC00000407_2	no	3	None#2	1-acyl-sn-glycerol-3-phosphate acyltransferase#2
4764	None	Hypothetical protein	2		2.32	0.0381558028616852	0.953003815777797	-3.48809816505049	0.948770964593132	0.19630103098561	0.867264176058213	GC00001336_1	no	3	None#2	Hypothetical protein#2
4772	None	hypothetical protein	2		2.32	0.0381558028616852	0.953003815777797	-3.48809816505049	0.948770964593132	0.19630103098561	0.867264176058213	GC00002324_p1	no	3	None#2	hypothetical protein#2
4773	None	Hypothetical protein	2		2.32	0.0381558028616852	0.953003815777797	-3.48809816505049	0.948770964593132	0.19630103098561	0.867264176058213	GC00000995_3	no	3	None#2	Hypothetical protein#2
4774	None	putative outer membrane protein	2		2.32	0.0381558028616852	0.953003815777797	-3.48809816505049	0.948770964593132	0.19630103098561	0.867264176058213	GC00000004_r1_r1_2	no	3	None#2	putative outer membrane protein#1@Hypothetical protein#1
4780	None	Molybdopterin (MPT) converting factor, subunit 2	2		2.32	0.0381558028616852	0.953003815777797	-3.48809816505049	0.948770964593132	0.19630103098561	0.867264176058213	GC00000652_2	no	3	None#2	Molybdopterin (MPT) converting factor, subunit 2#1@molybdopterin (MPT) converting factor, subunit 2#1
4781	None	Hypothetical protein	2		2.32	0.0381558028616852	0.953003815777797	-3.48809816505049	0.948770964593132	0.19630103098561	0.867264176058213	GC00000249_4	no	3	None#2	Hypothetical protein#2
4793	None	hypothetical protein	2		2.32	0.0381558028616852	0.953003815777797	-3.48809816505049	0.948770964593132	0.19630103098561	0.867264176058213	GC00003429	no	3	None#2	hypothetical protein#2
4794	None	Translation initiation inhibitor	2		2.32	0.0381558028616852	0.953003815777797	-3.48809816505049	0.948770964593132	0.19630103098561	0.867264176058213	GC00003428	no	3	None#2	Translation initiation inhibitor#1@hypothetical protein#1
4795	None	hypothetical protein	2		2.32	0.0381558028616852	0.953003815777797	-3.48809816505049	0.948770964593132	0.19630103098561	0.867264176058213	GC00003427	no	3	None#2	hypothetical protein#2
4796	None	hypothetical protein	2		2.32	0.0381558028616852	0.953003815777797	-3.48809816505049	0.948770964593132	0.19630103098561	0.867264176058213	GC00003426	no	3	None#2	hypothetical protein#2
4797	ahpD	Alkyl hydroperoxide reductase AhpD	2		2.32	0.0381558028616852	0.953003815777797	-3.48809816505049	0.948770964593132	0.19630103098561	0.867264176058213	GC00003425	no	3	ahpD#2	Alkyl hydroperoxide reductase AhpD#2
4798	None	hypothetical protein	2		2.32	0.0381558028616852	0.953003815777797	-3.48809816505049	0.948770964593132	0.19630103098561	0.867264176058213	GC00003424	no	3	None#2	hypothetical protein#2
4799	None	hypothetical protein	2		2.32	0.0381558028616852	0.953003815777797	-3.48809816505049	0.948770964593132	0.19630103098561	0.867264176058213	GC00003423	no	3	None#2	hypothetical protein#2
4800	None	hypothetical protein	2		2.32	0.0381558028616852	0.953003815777797	-3.48809816505049	0.948770964593132	0.19630103098561	0.867264176058213	GC00003422	no	3	None#2	hypothetical protein#2
4801	smc_2	Chromosome partition protein Smc	2		2.32	0.0381558028616852	0.953003815777797	-3.48809816505049	0.948770964593132	0.19630103098561	0.867264176058213	GC00003421	no	3	smc_2#2	Chromosome partition protein Smc#2
4802	None	hypothetical protein	2		2.32	0.0381558028616852	0.953003815777797	-3.48809816505049	0.948770964593132	0.19630103098561	0.867264176058213	GC00003420	no	3	None#2	hypothetical protein#2
4804	None	Helix-turn-helix domain protein	2		2.32	0.0381558028616852	0.953003815777797	-3.48809816505049	0.948770964593132	0.19630103098561	0.867264176058213	GC00003537	no	3	None#2	Helix-turn-helix domain protein#2
4806	None	Transketolase	2		2.32	0.0381558028616852	0.953003815777797	-3.48809816505049	0.948770964593132	0.19630103098561	0.867264176058213	GC00000361_3	no	3	None#2	Transketolase#2
4807	None	Hypothetical protein	2		2.32	0.0381558028616852	0.953003815777797	-3.48809816505049	0.948770964593132	0.19630103098561	0.867264176058213	GC00000004_r1_r1_r1_r1_r1_1	no	3	None#2	Hypothetical protein#2
4808	None	ATP-dependent RNA helicase	2		2.32	0.0381558028616852	0.953003815777797	-3.48809816505049	0.948770964593132	0.19630103098561	0.867264176058213	GC00000027_8	no	3	None#2	ATP-dependent RNA helicase#2
4809	None	1-Acyl-sn-glycerol-3-phosphate acyltransferase	2		2.32	0.0381558028616852	0.953003815777797	-3.48809816505049	0.948770964593132	0.19630103098561	0.867264176058213	GC00001264_2	no	3	None#2	1-Acyl-sn-glycerol-3-phosphate acyltransferase#2
4810	czcO_1	putative oxidoreductase CzcO	2		2.32	0.0381558028616852	0.953003815777797	-3.48809816505049	0.948770964593132	0.19630103098561	0.867264176058213	GC00001941_1	no	3	czcO_1#1@czcO#1	putative oxidoreductase CzcO#2
4811	None	Hypothetical protein	2		2.32	0.0381558028616852	0.953003815777797	-3.48809816505049	0.948770964593132	0.19630103098561	0.867264176058213	GC00000101_5	no	3	None#2	Hypothetical protein#2
4812	None	Hypothetical protein	2		2.32	0.0381558028616852	0.953003815777797	-3.48809816505049	0.948770964593132	0.19630103098561	0.867264176058213	GC00000101_4	no	3	None#2	Hypothetical protein#2
4814	araL	Arabinose operon protein AraL	2		2.32	0.0381558028616852	0.953003815777797	-3.48809816505049	0.948770964593132	0.19630103098561	0.867264176058213	GC00003020_2	no	3	None#1@araL#1	Arabinose operon protein AraL#1@flavin mononucleotide phosphatase#1
4820	None	Undecaprenyl-phosphate mannosyltransferase	2		2.32	0.0381558028616852	0.953003815777797	-3.48809816505049	0.948770964593132	0.19630103098561	0.867264176058213	GC00000500_r1_1	no	3	None#2	Undecaprenyl-phosphate mannosyltransferase#1@Putative glycosyltransferase#1
4821	None	hypothetical protein	2		2.32	0.0381558028616852	0.953003815777797	-3.48809816505049	0.948770964593132	0.19630103098561	0.867264176058213	GC00002621_3	no	3	None#2	hypothetical protein#2
4823	None	phosphoglycerate mutase	2		2.32	0.0381558028616852	0.953003815777797	-3.48809816505049	0.948770964593132	0.19630103098561	0.867264176058213	GC00000422_r1_1	no	3	None#2	phosphoglycerate mutase#2
4830	alsD	Alpha-acetolactate decarboxylase	2		2.32	0.0381558028616852	0.953003815777797	-3.48809816505049	0.948770964593132	0.19630103098561	0.867264176058213	GC00002693_2	no	3	alsD#2	Alpha-acetolactate decarboxylase#2
4836	None	Hypothetical protein	2		2.32	0.0381558028616852	0.953003815777797	-3.48809816505049	0.948770964593132	0.19630103098561	0.867264176058213	GC00001437_1	no	3	None#2	Hypothetical protein#2
4837	None	lipopolysaccharide core biosynthesis glycosyl transferase LpsE	2		2.32	0.0381558028616852	0.953003815777797	-3.48809816505049	0.948770964593132	0.19630103098561	0.867264176058213	GC00000359_2	no	3	None#2	lipopolysaccharide core biosynthesis glycosyl transferase LpsE#2
4841	None	oxidative stress regulatory protein OxyR	2		2.32	0.0381558028616852	0.953003815777797	-3.48809816505049	0.948770964593132	0.19630103098561	0.867264176058213	GC00000003_r1_4	no	3	None#2	oxidative stress regulatory protein OxyR#2
4843	None	Hypothetical protein	2		2.32	0.0381558028616852	0.953003815777797	-3.48809816505049	0.948770964593132	0.19630103098561	0.867264176058213	GC00001230_3	no	3	None#2	Hypothetical protein#2
4845	None	phosphohistidine phosphatase	2		2.32	0.0381558028616852	0.953003815777797	-3.48809816505049	0.948770964593132	0.19630103098561	0.867264176058213	GC00000900_3	no	3	None#2	phosphohistidine phosphatase#2
4855	None	hypothetical protein	2		2.32	0.0381558028616852	0.953003815777797	-3.48809816505049	0.948770964593132	0.19630103098561	0.867264176058213	GC00002332_2_p1	no	3	None#2	hypothetical protein#2
4856	None	glycosyl transferase	2		2.32	0.0381558028616852	0.953003815777797	-3.48809816505049	0.948770964593132	0.19630103098561	0.867264176058213	GC00000475_1	no	3	None#2	glycosyl transferase#2
4857	None	ATP-binding protein of ABC transporter	2		2.32	0.0381558028616852	0.953003815777797	-3.48809816505049	0.948770964593132	0.19630103098561	0.867264176058213	GC00000001_48	no	3	None#2	ATP-binding protein of ABC transporter#2
4859	None	hypothetical protein	2		2.32	0.0381558028616852	0.953003815777797	-3.48809816505049	0.948770964593132	0.19630103098561	0.867264176058213	GC00003607	no	3	None#2	hypothetical protein#2
4860	None	Alcohol dehydrogenase 15 kDa subunit	2		2.32	0.0381558028616852	0.953003815777797	-3.48809816505049	0.948770964593132	0.19630103098561	0.867264176058213	GC00003606	no	3	None#2	Alcohol dehydrogenase 15 kDa subunit#2
4861	None	hypothetical protein	2		2.32	0.0381558028616852	0.953003815777797	-3.48809816505049	0.948770964593132	0.19630103098561	0.867264176058213	GC00003605	no	3	None#2	hypothetical protein#2
4862	None	hypothetical protein	2		2.32	0.0381558028616852	0.953003815777797	-3.48809816505049	0.948770964593132	0.19630103098561	0.867264176058213	GC00003604	no	3	None#2	hypothetical protein#2
4863	None	hypothetical protein	2		2.32	0.0381558028616852	0.953003815777797	-3.48809816505049	0.948770964593132	0.19630103098561	0.867264176058213	GC00003602	no	3	None#2	hypothetical protein#2
4864	None	hypothetical protein	2		2.32	0.0381558028616852	0.953003815777797	-3.48809816505049	0.948770964593132	0.19630103098561	0.867264176058213	GC00003601	no	3	None#2	hypothetical protein#2
4865	treF	Cytoplasmic trehalase	2		2.32	0.0381558028616852	0.953003815777797	-3.48809816505049	0.948770964593132	0.19630103098561	0.867264176058213	GC00003609	no	3	treF#2	Cytoplasmic trehalase#2
4868	None	Glycosyltransferase	2		2.32	0.0381558028616852	0.953003815777797	-3.48809816505049	0.948770964593132	0.19630103098561	0.867264176058213	GC00000369_2	no	3	None#2	Glycosyltransferase#2
4869	None	hypothetical protein	2		2.32	0.0381558028616852	0.953003815777797	-3.48809816505049	0.948770964593132	0.19630103098561	0.867264176058213	GC00002930_2	no	3	None#2	hypothetical protein#2
4871	None	Squalene/phytoene synthase	2		2.32	0.0381558028616852	0.953003815777797	-3.48809816505049	0.948770964593132	0.19630103098561	0.867264176058213	GC00002938_2	no	3	None#2	Squalene/phytoene synthase#2
4873	None	two-component system sensor protein	2		2.32	0.0381558028616852	0.953003815777797	-3.48809816505049	0.948770964593132	0.19630103098561	0.867264176058213	GC00002131_4	no	3	None#2	two-component system sensor protein#2
4874	amn	AMP nucleosidase	2		2.32	0.0381558028616852	0.953003815777797	-3.48809816505049	0.948770964593132	0.19630103098561	0.867264176058213	GC00003052_2	no	3	amn#2	AMP nucleosidase#2
4877	nifJ	Pyruvate-flavodoxin oxidoreductase	2		2.32	0.0381558028616852	0.953003815777797	-3.48809816505049	0.948770964593132	0.19630103098561	0.867264176058213	GC00002507_2	no	3	nifJ#2	Pyruvate-flavodoxin oxidoreductase#2
4878	glnE	Glutamate-ammonia-ligase adenylyltransferase	2		2.32	0.0381558028616852	0.953003815777797	-3.48809816505049	0.948770964593132	0.19630103098561	0.867264176058213	GC00002699_1	no	3	glnE#2	Glutamate-ammonia-ligase adenylyltransferase#2
4879	None	aliphatic sulfonates transporter permease	2		2.32	0.0381558028616852	0.953003815777797	-3.48809816505049	0.948770964593132	0.19630103098561	0.867264176058213	GC00000230_1	no	3	None#2	aliphatic sulfonates transporter permease#2
4881	None	hypothetical protein	2		2.32	0.0381558028616852	0.953003815777797	-3.48809816505049	0.948770964593132	0.19630103098561	0.867264176058213	GC00003034	yes	3	None#3	hypothetical protein#3	P5B1#2
4882	None	hypothetical protein	2		2.32	0.0381558028616852	0.953003815777797	-3.48809816505049	0.948770964593132	0.19630103098561	0.867264176058213	GC00003031	yes	3	None#3	hypothetical protein#3	P5B1#2
4883	None	hypothetical protein	2		2.32	0.0381558028616852	0.953003815777797	-3.48809816505049	0.948770964593132	0.19630103098561	0.867264176058213	GC00003033	yes	3	None#3	hypothetical protein#3	P5B1#2
4884	None	hypothetical protein	2		2.32	0.0381558028616852	0.953003815777797	-3.48809816505049	0.948770964593132	0.19630103098561	0.867264176058213	GC00003038	yes	3	None#3	hypothetical protein#3	P5B1#2
4885	None	putative cytochrome c-553	2		2.32	0.0381558028616852	0.953003815777797	-3.48809816505049	0.948770964593132	0.19630103098561	0.867264176058213	GC00000024_r1_r1_1	yes	3	None#3	putative cytochrome c-553#2@Gluconate 2-dehydrogenase, cytochrome c subunit#1	P5B1#2
4887	None	Transposase DDE domain protein	2		2.32	0.0381558028616852	0.953003815777797	-3.48809816505049	0.948770964593132	0.19630103098561	0.867264176058213	GC00003054	yes	3	None#3	Transposase DDE domain protein#2@hypothetical protein#1	P5B1#2
4903	None	Phage-related tail protein	2		2.32	0.0381558028616852	0.953003815777797	-3.48809816505049	0.948770964593132	0.19630103098561	0.867264176058213	GC00001882_3	yes	3	None#3	Phage-related tail protein#2@hypothetical protein#1	P1H12C#2
4905	None	hypothetical protein	2		2.32	0.0381558028616852	0.953003815777797	-3.48809816505049	0.948770964593132	0.19630103098561	0.867264176058213	GC00002718_r1_1	yes	3	None#3	hypothetical protein#3	P5B1#2
4917	None	hypothetical protein	2		2.32	0.0381558028616852	0.953003815777797	-3.48809816505049	0.948770964593132	0.19630103098561	0.867264176058213	GC00003029	yes	3	None#3	hypothetical protein#3	P5B1#2
4924	None	Hypothetical protein	2		2.32	0.0381558028616852	0.953003815777797	-3.48809816505049	0.948770964593132	0.19630103098561	0.867264176058213	GC00000378_r1_r1_3	yes	3	None#3	Hypothetical protein#2@Bacteriophage tail fiber protein#1	P5B1#2
4930	None	hypothetical protein	2		2.32	0.0381558028616852	0.953003815777797	-3.48809816505049	0.948770964593132	0.19630103098561	0.867264176058213	GC00002126_4	yes	3	None#3	hypothetical protein#3	P5B1#2
4932	None	Hypothetical protein	2		2.32	0.0381558028616852	0.953003815777797	-3.48809816505049	0.948770964593132	0.19630103098561	0.867264176058213	GC00002779	yes	3	None#3	Hypothetical protein#3	P5B1#2
4939	None	Endodeoxyribonuclease RusA	2		2.32	0.0381558028616852	0.953003815777797	-3.48809816505049	0.948770964593132	0.19630103098561	0.867264176058213	GC00003016	yes	3	None#3	Endodeoxyribonuclease RusA#3	P5B1#2
4941	None	hypothetical protein	2		2.32	0.0381558028616852	0.953003815777797	-3.48809816505049	0.948770964593132	0.19630103098561	0.867264176058213	GC00003019	yes	3	None#3	hypothetical protein#3	P5B1#2
4943	rebO_1	Flavin-dependent L-tryptophan oxidase RebO precursor	2		2.32	0.0381558028616852	0.953003815777797	-3.48809816505049	0.948770964593132	0.19630103098561	0.867264176058213	GC00002941	yes	3	rebO_1#1@rebO#1@rebO_2#1	Flavin-dependent L-tryptophan oxidase RebO precursor#3	P5B1#2
4945	None	hypothetical protein	2		2.32	0.0381558028616852	0.953003815777797	-3.48809816505049	0.948770964593132	0.19630103098561	0.867264176058213	GC00002606	yes	3	None#4	hypothetical protein#4	P5B1#3
4950	None	haloacid dehalogenase-like hydrolase	2		2.32	0.0381558028616852	0.953003815777797	-3.48809816505049	0.948770964593132	0.19630103098561	0.867264176058213	GC00002037_r1_1	yes	3	None#4	haloacid dehalogenase-like hydrolase#4	P5B1#2@P1H12C#2
1541	None	Lactate permease	13		2.31	0.308426073131955	0.0307924394356198	7.54130104657856	0.825255124678321	0.298598508626869	0.111828911172242	GC00001714	no	4	None#13	Lactate permease#13
1773	None	D-3-phosphoglycerate dehydrogenase	13		2.31	0.308426073131955	0.0307924394356198	7.49112342349827	0.826772561895465	0.373864943247301	0.102671044458248	GC00000445_r1_r1_1	no	4	None#13	D-3-phosphoglycerate dehydrogenase#11@D-isomer specific 2-hydroxyacid dehydrogenase#2
1788	None	TonB-dependent outer membrane receptor	13		2.31	0.308426073131955	0.0307924394356198	7.49112342349827	0.826772561895465	0.373864943247301	0.102671044458248	GC00001386_r1_1	yes	4	None#14	TonB-dependent outer membrane receptor#14	P1H12C#2
2959	vapC	tRNA(fMet)-specific endonuclease VapC	5		2.31	0.206677265500795	0.900337208270477	3.59576011427381	0.947688348566865	0.254500330545738	0.114491081728636	GC00002235	yes	4	vapC#3@vapC_2#2@vapC_1#2	tRNA(fMet)-specific endonuclease VapC#7	P1H12C#2@P1D12C#2
3699	None	hypothetical protein	3		2.31	0.146263910969793	0.912822788179963	-2.58160640734549	0.98185287070725	0.162756782004385	0.880486289821635	GC00002453_r1_1	no	2	None#3	hypothetical protein#3
3185	yjaB	putative N-acetyltransferase YjaB	4		2.3	0.152623211446741	0.911740172153696	-1.07651929335159	0.99875765374035	0.227581371430891	0.857973200816399	GC00002530_r1_1	no	4	None#2@yjaB#2	putative N-acetyltransferase YjaB#2@Acetyltransferase (GNAT) family protein#1@putative acetyltransferase#1
3264	None	hypothetical protein	4		2.3	0.152623211446741	0.911740172153696	-1.07651929335159	0.99875765374035	0.227581371430891	0.857973200816399	GC00002531	yes	4	None#5	hypothetical protein#5	P1H12C#2
3776	None	IS66 family insertion sequence hypothetical protein	3		2.3	-0.302066772655008	0.0307924394356198	-9.10221704950917	0.0201703789156092	-0.27950210075284	0.113443961309788	GC00002306	yes	3	None#6	IS66 family insertion sequence hypothetical protein#5@transposase#1	PS#4
1710	None	periplasmic binding protein	13		2.29	0.286168521462639	0.0328600585677522	9.36965314229993	0.0201615050137546	-0.104699235902718	0.913994143224776	GC00001744	no	5	None#13	periplasmic binding protein#11@hemin ABC transporter substrate-binding protein#2
1825	None	secretory lipase	12		2.29	0.302066772655008	0.0307924394356198	4.41046606806434	0.932478480788002	0.308817177791252	0.110249356642116	GC00000079_p2_p2_p2	no	5	None#12	secretory lipase#8@Secretory lipase#4
1829	None	Gamma-glutamyltranspeptidase	12		2.29	0.302066772655008	0.0307924394356198	4.41046606806434	0.932478480788002	0.308817177791252	0.110249356642116	GC00000041_4	no	5	None#12	Gamma-glutamyltranspeptidase#12
1844	None	Hydroxamate-type ferrisiderophore receptor	12		2.29	0.302066772655008	0.0307924394356198	4.41046606806434	0.932478480788002	0.308817177791252	0.110249356642116	GC00000011_8	no	5	None#12	Hydroxamate-type ferrisiderophore receptor#8@hydroxamate-type ferrisiderophore receptor#4
1851	None	Hypothetical protein	12		2.29	0.302066772655008	0.0307924394356198	4.41046606806434	0.932478480788002	0.308817177791252	0.110249356642116	GC00001757	no	5	None#12	Hypothetical protein#12
1862	None	LysR family transcriptional regulator	12		2.29	0.302066772655008	0.0307924394356198	4.41046606806434	0.932478480788002	0.308817177791252	0.110249356642116	GC00000003_r1_10	no	5	None#12	LysR family transcriptional regulator#8@Transcriptional regulator LysR family protein#4
1877	None	Hypothetical protein	12		2.29	0.302066772655008	0.0307924394356198	4.41046606806434	0.932478480788002	0.308817177791252	0.110249356642116	GC00001783	no	5	None#12	Hypothetical protein#7@glycosyl transferase#5
1878	None	SnoaL	12		2.29	0.302066772655008	0.0307924394356198	4.41046606806434	0.932478480788002	0.308817177791252	0.110249356642116	GC00001619_2	no	5	None#12	SnoaL#8@Hypothetical protein#4
1886	None	TetR/AcrR family transcriptional regulator	12		2.29	0.302066772655008	0.0307924394356198	4.41046606806434	0.932478480788002	0.308817177791252	0.110249356642116	GC00001081_2	no	5	None#12	TetR/AcrR family transcriptional regulator#8@Transcriptional regulator#4
1887	None	TonB-dependent outer membrane receptor	12		2.29	0.302066772655008	0.0307924394356198	4.41046606806434	0.932478480788002	0.308817177791252	0.110249356642116	GC00000005_20_p2_p2_p2_p2_p1	no	5	None#12	TonB-dependent outer membrane receptor#12
1888	None	hydroxamate-type ferrisiderophore receptor	12		2.29	0.302066772655008	0.0307924394356198	4.41046606806434	0.932478480788002	0.308817177791252	0.110249356642116	GC00000011_r1_r1_3_p1	no	5	None#12	hydroxamate-type ferrisiderophore receptor#8@Hydroxamate-type ferrisiderophore receptor#4
1933	None	vanillate O-demethylase oxygenase subunit	12		2.29	0.302066772655008	0.0307924394356198	4.41046606806434	0.932478480788002	0.308817177791252	0.110249356642116	GC00000052_4	yes	5	None#14	vanillate O-demethylase oxygenase subunit#10@Bacterial ring hydroxylating dioxygenase alpha-subunit#4	DSM2003#2@621H#2
2189	rsgA	Putative ribosome biogenesis GTPase RsgA	8		2.27	0.397456279809221	0.00343420001774786	7.5165905313807	0.826737066288047	0.150281731252103	0.880929984914367	GC00002012_2	no	2	rsgA#8	Putative ribosome biogenesis GTPase RsgA#8
2197	None	mitomycin resistance protein	8		2.27	0.397456279809221	0.00343420001774786	7.5165905313807	0.826737066288047	0.150281731252103	0.880929984914367	GC00002096	no	2	None#8	mitomycin resistance protein#8
2199	None	Hypothetical protein	8		2.27	0.397456279809221	0.00343420001774786	7.5165905313807	0.826737066288047	0.150281731252103	0.880929984914367	GC00000282_3	no	2	None#8	Hypothetical protein#7@SCO1/SenC#1
2237	None	methyltransferase type 12	8		2.27	0.397456279809221	0.00343420001774786	7.5165905313807	0.826737066288047	0.150281731252103	0.880929984914367	GC00002088	no	2	None#8	methyltransferase type 12#8
2246	None	XRE family transcriptional regulator	8		2.27	0.397456279809221	0.00343420001774786	7.5165905313807	0.826737066288047	0.150281731252103	0.880929984914367	GC00002102	no	2	None#8	XRE family transcriptional regulator#8
2251	None	Antibiotic efflux pump outer membrane protein ArpC	8		2.27	0.397456279809221	0.00343420001774786	7.5165905313807	0.826737066288047	0.150281731252103	0.880929984914367	GC00000007_14_p2_p1_p1	no	2	None#8	Antibiotic efflux pump outer membrane protein ArpC#8
2258	None	efflux transporter, RND family, MFP subunit	8		2.27	0.397456279809221	0.00343420001774786	7.5165905313807	0.826737066288047	0.150281731252103	0.880929984914367	GC00000108_3	no	2	None#8	efflux transporter, RND family, MFP subunit#8
2265	None	GntR family regulatory protein 11	8		2.27	0.397456279809221	0.00343420001774786	7.5165905313807	0.826737066288047	0.150281731252103	0.880929984914367	GC00000266_r1_1	no	2	None#8	GntR family regulatory protein 11#8
2276	None	TonB-dependent receptor	8		2.27	0.397456279809221	0.00343420001774786	7.5165905313807	0.826737066288047	0.150281731252103	0.880929984914367	GC00001948	yes	2	None#9	TonB-dependent receptor#9	P1D12C#2
2284	None	PepSY-associated TM helix	8		2.27	0.397456279809221	0.00343420001774786	7.5165905313807	0.826737066288047	0.150281731252103	0.880929984914367	GC00002002	yes	2	None#9	hypothetical protein#8@PepSY-associated TM helix#1	P1D12C#2
2297	None	Lactonase, 7-bladed beta-propeller	8		2.27	0.397456279809221	0.00343420001774786	7.5165905313807	0.826737066288047	0.150281731252103	0.880929984914367	GC00001990	yes	2	None#9	Lactonase, 7-bladed beta-propeller#5@hypothetical protein#3@Cytochrome D1 heme domain protein#1	DSM7148#2
2307	None	transcriptional regulator, LysR family protein	8		2.27	0.397456279809221	0.00343420001774786	7.5165905313807	0.826737066288047	0.150281731252103	0.880929984914367	GC00000003_r1_r1_3	yes	2	None#14	transcriptional regulator, LysR family protein#14	P5H9A#4@P5H9D#4
3824	None	Hypothetical protein	2		2.27	0.0572337042925278	0.951388765640252	-5.56358838893617	0.930322122637324	0.156000025320997	0.880814624190256	GC00001348_1	no	2	None#2	Hypothetical protein#2
4263	None	putative phage repressor	2		2.27	0.0572337042925278	0.951388765640252	-5.56358838893617	0.930322122637324	0.156000025320997	0.880814624190256	GC00000197_3	no	2	None#2	putative phage repressor#2
4589	None	hypothetical protein	2		2.27	0.0572337042925278	0.951388765640252	-5.56358838893617	0.930322122637324	0.156000025320997	0.880814624190256	GC00003616	no	2	None#2	hypothetical protein#2
4727	None	bifunctional antitoxin/transcriptional repressor RelB	2		2.27	0.0572337042925278	0.951388765640252	-5.61376601201646	0.930322122637324	0.231266459941429	0.857964326914544	GC00002510_2	no	2	None#2	bifunctional antitoxin/transcriptional repressor RelB#2
4953	None	hypothetical protein	2		2.27	0.0572337042925278	0.951388765640252	-5.56358838893617	0.930322122637324	0.156000025320997	0.880814624190256	GC00002754	yes	2	None#4	hypothetical protein#4	P5B1#3
2807	None	D-methionine transporter substrate-binding periplasmic protein	5		2.26	0.178060413354531	0.908208359215547	-0.954872744648407	0.999307835655338	0.369435872700443	0.102688792261958	GC00001893_r1_2	no	5	None#5	D-methionine transporter substrate-binding periplasmic protein#5
2819	None	2OG-Fe(II) oxygenase	5		2.26	0.178060413354531	0.908208359215547	-0.954872744648407	0.999307835655338	0.369435872700443	0.102688792261958	GC00002067_r1_1	no	5	None#5	2OG-Fe(II) oxygenase#5
2852	None	Hypothetical protein	5		2.26	0.178060413354531	0.908208359215547	-0.954872744648407	0.999307835655338	0.369435872700443	0.102688792261958	GC00002024_r1_1	no	5	None#5	Hypothetical protein#5
3546	None	phosphoenolpyruvate hydrolase family protein	3		2.26	-0.298887122416534	0.0308101872393292	-8.45253183849225	0.0243322388854379	-0.440201004772074	0.0765285295944627	GC00002998	no	3	None#3	phosphoenolpyruvate hydrolase family protein#2@TIM-barrel signal transduction protein#1
3548	None	UPF0261 family protein	3		2.26	-0.298887122416534	0.0308101872393292	-8.45253183849225	0.0243322388854379	-0.440201004772074	0.0765285295944627	GC00002997	no	3	None#3	UPF0261 family protein#2@hypothetical protein#1
2855	None	hypothetical protein	5		2.24	0.228934817170111	0.101579554530127	5.94775041491304	0.930109148992812	0.354893257304939	0.103567308545568	GC00002526	no	3	None#5	hypothetical protein#5
2954	None	lipase/esterase	5		2.24	0.228934817170111	0.101579554530127	5.94775041491304	0.930109148992812	0.354893257304939	0.103567308545568	GC00000107_r1_1	yes	3	None#7	lipase/esterase#7	P5E10#2@P5E12#2
2960	None	MarR family transcriptional regulator	5		2.24	0.228934817170111	0.101579554530127	5.94775041491304	0.930109148992812	0.354893257304939	0.103567308545568	GC00002236	yes	3	None#7	MarR family transcriptional regulator#7	P5H9A#2@P5H9D#2
1398	None	oligopeptide transporter	14		2.23	0.29570747217806	0.0308279350430384	7.650322781557	0.41063980832372	-0.0270962560029507	0.943712840535984	GC00001501	no	3	None#14	oligopeptide transporter#9@Oligopeptide transporter#4@oligopeptide transporter, OPT family#1
1443	None	Hypothetical protein	14		2.23	0.29570747217806	0.0308279350430384	7.650322781557	0.41063980832372	-0.0270962560029507	0.943712840535984	GC00001533	no	3	None#14	Hypothetical protein#13@DUF2721 domain-containing protein#1
1834	None	hypothetical protein	12		2.23	0.317965023847377	0.0307303221226374	8.41399589353752	0.0248380512911527	-0.280090971070016	0.113443961309788	GC00000370_r1_1_p2	no	4	None#12	hypothetical protein#12
2622	None	hypothetical protein	6		2.22	0.238473767885533	0.101410950394889	-0.357105103665048	0.99986689147218	0.190869690693581	0.880033720827048	GC00002367	no	4	None#6	hypothetical protein#6
2623	None	hypothetical protein	6		2.22	0.238473767885533	0.101410950394889	-0.357105103665048	0.99986689147218	0.190869690693581	0.880033720827048	GC00002366	no	4	None#6	hypothetical protein#6
2643	None	pilus retraction motor protein PilT	6		2.22	0.238473767885533	0.101410950394889	-0.357105103665048	0.99986689147218	0.190869690693581	0.880033720827048	GC00001933_r1_2	no	4	None#6	pilus retraction motor protein PilT#6
2724	None	hypothetical protein	6		2.22	0.238473767885533	0.101410950394889	-0.357105103665048	0.99986689147218	0.190869690693581	0.880033720827048	GC00002234	yes	4	None#7	hypothetical protein#7	P1C6B#2
2725	None	hypothetical protein	6		2.22	0.238473767885533	0.101410950394889	-0.357105103665048	0.99986689147218	0.190869690693581	0.880033720827048	GC00002233	yes	4	None#7	hypothetical protein#7	P1C6B#2
2584	None	transposase	7		2.21	0.225755166931638	0.101632797941255	3.59782558277698	0.947688348566865	0.494645371034212	0.0125565711243234	GC00001581	yes	6	None#14	transposase#14	P1H12C#2@P5E10#2@P5E12#2@P1D12C#5
1918	None	thioredoxin	12		2.2	0.314785373608903	0.0307303221226374	10.1416747704652	0.0198686662525512	-0.236445963902805	0.857893335699707	GC00000167_3_p1	no	4	None#12	thioredoxin#7@Thioredoxin#4@co-chaperone YbbN#1
2095	None	hypothetical protein	9		2.2	0.349761526232114	0.00921111012512199	6.88866431893244	0.903026000532434	0.484062941816389	0.0126453101428698	GC00001976	no	3	None#9	hypothetical protein#9
2096	None	hypothetical protein	9		2.2	0.349761526232114	0.00921111012512199	6.88866431893244	0.903026000532434	0.484062941816389	0.0126453101428698	GC00001979	no	3	None#9	hypothetical protein#9
2097	None	hypothetical protein	9		2.2	0.349761526232114	0.00921111012512199	6.88866431893244	0.903026000532434	0.484062941816389	0.0126453101428698	GC00001978	no	3	None#9	hypothetical protein#9
2098	None	hypothetical protein	9		2.2	0.349761526232114	0.00921111012512199	6.88866431893244	0.903026000532434	0.484062941816389	0.0126453101428698	GC00001977	no	3	None#9	hypothetical protein#9
2124	traW	TraW	9		2.2	0.349761526232114	0.00921111012512199	6.88866431893244	0.903026000532434	0.484062941816389	0.0126453101428698	GC00001966	no	3	traW#9	TraW#9
2130	None	hypothetical protein	9		2.2	0.349761526232114	0.00921111012512199	6.88866431893244	0.903026000532434	0.484062941816389	0.0126453101428698	GC00001975	no	3	None#9	hypothetical protein#9
2134	spo0C	Chromosome-partitioning protein Spo0J	9		2.2	0.349761526232114	0.00921111012512199	6.88866431893244	0.903026000532434	0.484062941816389	0.0126453101428698	GC00001664_p2	no	3	spo0C#7@None#1@noc#1	Chromosome-partitioning protein Spo0J#7@Nucleoid occlusion protein#1@chromosome partitioning protein ParB#1
2136	None	hypothetical protein	9		2.2	0.349761526232114	0.00921111012512199	6.88866431893244	0.903026000532434	0.484062941816389	0.0126453101428698	GC00001735_p2	no	3	None#9	hypothetical protein#9
2138	None	hypothetical protein	9		2.2	0.349761526232114	0.00921111012512199	6.88866431893244	0.903026000532434	0.484062941816389	0.0126453101428698	GC00001982	no	3	None#9	hypothetical protein#9
2139	None	hypothetical protein	9		2.2	0.349761526232114	0.00921111012512199	6.88866431893244	0.903026000532434	0.484062941816389	0.0126453101428698	GC00001983	no	3	None#9	hypothetical protein#9
2140	None	hypothetical protein	9		2.2	0.349761526232114	0.00921111012512199	6.88866431893244	0.903026000532434	0.484062941816389	0.0126453101428698	GC00001980	no	3	None#9	hypothetical protein#9
2141	None	hypothetical protein	9		2.2	0.349761526232114	0.00921111012512199	6.88866431893244	0.903026000532434	0.484062941816389	0.0126453101428698	GC00001981	no	3	None#9	hypothetical protein#9
2151	None	hypothetical protein	9		2.2	0.349761526232114	0.00921111012512199	6.88866431893244	0.903026000532434	0.484062941816389	0.0126453101428698	GC00000535_2	no	3	None#9	hypothetical protein#9
2152	None	hypothetical protein	9		2.2	0.349761526232114	0.00921111012512199	6.88866431893244	0.903026000532434	0.484062941816389	0.0126453101428698	GC00000535_1	no	3	None#9	hypothetical protein#9
2154	None	Endonuclease	9		2.2	0.349761526232114	0.00921111012512199	6.88866431893244	0.903026000532434	0.484062941816389	0.0126453101428698	GC00000250_r1_1_p1	no	3	None#9	Endonuclease#9
2158	None	hypothetical protein	9		2.2	0.349761526232114	0.00921111012512199	6.88866431893244	0.903026000532434	0.484062941816389	0.0126453101428698	GC00001736_p2	no	3	None#9	hypothetical protein#9
2165	None	hypothetical protein	9		2.2	0.349761526232114	0.00921111012512199	6.88866431893244	0.903026000532434	0.484062941816389	0.0126453101428698	GC00001734_p2	no	3	None#9	hypothetical protein#9
2166	None	DNA polymerase III alpha subunit	9		2.2	0.349761526232114	0.00921111012512199	6.88866431893244	0.903026000532434	0.484062941816389	0.0126453101428698	GC00000137_3_p2	no	3	None#9	DNA polymerase III alpha subunit#9
2168	repC	Replicator initiator RepC	9		2.2	0.349761526232114	0.00921111012512199	6.88866431893244	0.903026000532434	0.484062941816389	0.0126453101428698	GC00001888	yes	3	repC#8@repC_2#1@repC_1#1	Replicator initiator RepC#10	P5B12#2
2122	None	hypothetical protein	9		2.18	0.346581875993641	0.00921111012512199	6.9091001473658	0.902963883219452	0.412868658625809	0.0773892980743633	GC00001961	no	3	None#9	hypothetical protein#9
2123	None	Phd YefM	9		2.18	0.346581875993641	0.00921111012512199	6.9091001473658	0.902963883219452	0.412868658625809	0.0773892980743633	GC00001965	no	3	None#9	Phd YefM#9
2648	None	hypothetical protein	6		2.18	0.314785373608903	0.0307303221226374	6.65520015852238	0.913301978880114	0.388313236485532	0.0871772118200372	GC00002232_2	no	2	None#6	hypothetical protein#6
2649	None	EF hand	6		2.18	0.314785373608903	0.0307303221226374	6.65520015852238	0.913301978880114	0.388313236485532	0.0871772118200372	GC00001908_2	no	2	None#6	EF hand#6
2664	None	hypothetical protein	6		2.18	0.314785373608903	0.0307303221226374	6.65520015852238	0.913301978880114	0.388313236485532	0.0871772118200372	GC00002317	no	2	None#6	hypothetical protein#6
2671	None	hypothetical protein	6		2.18	0.314785373608903	0.0307303221226374	6.65520015852238	0.913301978880114	0.388313236485532	0.0871772118200372	GC00001531_2	no	2	None#6	hypothetical protein#6
2679	None	hypothetical protein	6		2.18	0.314785373608903	0.0307303221226374	6.65520015852238	0.913301978880114	0.388313236485532	0.0871772118200372	GC00002370	no	2	None#6	hypothetical protein#6
2692	None	Hypothetical protein	6		2.18	0.314785373608903	0.0307303221226374	6.65520015852238	0.913301978880114	0.388313236485532	0.0871772118200372	GC00000021_2	no	2	None#6	Hypothetical protein#6
2698	None	Hypothetical protein	6		2.18	0.314785373608903	0.0307303221226374	6.65520015852238	0.913301978880114	0.388313236485532	0.0871772118200372	GC00000093_2	no	2	None#6	Hypothetical protein#6
2702	None	hypothetical protein	6		2.18	0.314785373608903	0.0307303221226374	6.65520015852238	0.913301978880114	0.388313236485532	0.0871772118200372	GC00001594_2	no	2	None#6	hypothetical protein#6
2703	tmk	thymidylate kinase	6		2.18	0.314785373608903	0.0307303221226374	6.65520015852238	0.913301978880114	0.388313236485532	0.0871772118200372	GC00001594_1	no	2	None#4@tmk#2	thymidylate kinase#4@Thymidylate kinase#2
3004	None	hypothetical protein	4		2.18	-0.29570747217806	0.0308279350430384	-9.91532961248796	0.0200195225840802	-0.277978706023884	0.113532700328334	GC00002438_r1_1	no	4	None#4	hypothetical protein#4
4527	None	hypothetical protein	2		2.17	-0.273449920508744	0.0792173218564203	-9.92520609569976	0.0200106486822256	0.0206198025775937	0.944112166119443	GC00003173	no	2	None#2	hypothetical protein#2
4530	None	hypothetical protein	2		2.17	-0.273449920508744	0.0792173218564203	-9.92520609569976	0.0200106486822256	0.0206198025775937	0.944112166119443	GC00003174	no	2	None#2	hypothetical protein#2
4915	None	Hypothetical protein	2		2.17	-0.273449920508744	0.0792173218564203	-9.92520609569976	0.0200106486822256	0.0206198025775937	0.944112166119443	GC00000004_r1_r1_1_p2_p1	yes	2	None#3	Hypothetical protein#2@hypothetical protein#1	DSM2003#2
2977	None	Glycosyl hydrolase family 92	4		2.15	-0.317965023847377	0.0307303221226374	-10.7951360690039	0.0124057147927944	-0.229454473426058	0.857973200816399	GC00002061_2	no	3	None#4	Glycosyl hydrolase family 92#3@glycoside hydrolase family 92 protein#1
2978	None	Glycosyl hydrolase family 92	4		2.15	-0.317965023847377	0.0307303221226374	-10.7951360690039	0.0124057147927944	-0.229454473426058	0.857973200816399	GC00002061_1	no	3	None#4	Glycosyl hydrolase family 92#3@glycoside hydrolase family 92 protein#1
3035	None	alkanesulfonate monooxygenase	4		2.15	0.200317965023847	0.902156358150679	3.01777683472149	0.962614251486379	0.28813344966657	0.11300914011891	GC00000042_r1_r1_3_p2_p1	no	2	None#4	alkanesulfonate monooxygenase#4
3041	None	putative nitrate transport protein NrtA	4		2.15	0.200317965023847	0.902156358150679	3.01777683472149	0.962614251486379	0.28813344966657	0.11300914011891	GC00001927_r1_2	no	2	None#4	putative nitrate transport protein NrtA#4
3048	None	ABC transporter aliphatic sulfonate-binding protein	4		2.15	0.200317965023847	0.902156358150679	3.01777683472149	0.962614251486379	0.28813344966657	0.11300914011891	GC00000442_1	no	2	None#4	ABC transporter aliphatic sulfonate-binding protein#4
3049	None	putative alkanesulfonate ABC transporter periplasmic binding protein	4		2.15	0.200317965023847	0.902156358150679	3.01777683472149	0.962614251486379	0.28813344966657	0.11300914011891	GC00000442_2	no	2	None#4	putative alkanesulfonate ABC transporter periplasmic binding protein#4
3054	None	glyoxylate reductase (NADP+)	4		2.15	0.200317965023847	0.902156358150679	3.01777683472149	0.962614251486379	0.28813344966657	0.11300914011891	GC00000058_6	no	2	None#4	glyoxylate reductase (NADP+)#4
3061	None	TonB-dependent siderophore receptor family protein 20	4		2.15	0.200317965023847	0.902156358150679	3.01777683472149	0.962614251486379	0.28813344966657	0.11300914011891	GC00000090_1	no	2	None#4	TonB-dependent siderophore receptor family protein 20#4
3077	None	peroxiredoxin, thioredoxin-like fold protein	4		2.15	0.200317965023847	0.902156358150679	3.01777683472149	0.962614251486379	0.28813344966657	0.11300914011891	GC00001958_1	no	2	None#4	peroxiredoxin, thioredoxin-like fold protein#4
3100	None	TonB-dependent receptor	4		2.15	0.200317965023847	0.902156358150679	3.01777683472149	0.962614251486379	0.28813344966657	0.11300914011891	GC00000040_1	no	2	None#4	TonB-dependent receptor#4
3132	None	succinate dehydrogenase/fumarate reductase flavoprotein subunit	4		2.15	0.200317965023847	0.902156358150679	3.01777683472149	0.962614251486379	0.28813344966657	0.11300914011891	GC00002660	no	2	None#4	succinate dehydrogenase/fumarate reductase flavoprotein subunit#4
3166	None	hypothetical protein	4		2.15	-0.317965023847377	0.0307303221226374	-10.7951360690039	0.0124057147927944	-0.229454473426058	0.857973200816399	GC00002616	no	3	None#4	hypothetical protein#4
3204	None	SSuB1	4		2.15	0.200317965023847	0.902156358150679	3.01777683472149	0.962614251486379	0.28813344966657	0.11300914011891	GC00000001_r1_r1_5	no	2	None#4	SSuB1#4
3206	None	hypothetical protein	4		2.15	0.200317965023847	0.902156358150679	3.01777683472149	0.962614251486379	0.28813344966657	0.11300914011891	GC00002733	no	2	None#4	hypothetical protein#4
3223	None	Alkanesulfonate monooxygenase	4		2.15	0.200317965023847	0.902156358150679	3.01777683472149	0.962614251486379	0.28813344966657	0.11300914011891	GC00000042_r1_r1_3_p1	no	2	None#4	Alkanesulfonate monooxygenase#4
3253	None	ferredoxin	4		2.15	0.200317965023847	0.902156358150679	3.01777683472149	0.962614251486379	0.28813344966657	0.11300914011891	GC00002730	no	2	None#4	ferredoxin#4
3254	None	rhodanese domain-containing protein	4		2.15	0.200317965023847	0.902156358150679	3.01777683472149	0.962614251486379	0.28813344966657	0.11300914011891	GC00002731	no	2	None#4	rhodanese domain-containing protein#4
3255	None	cysteine dioxygenase type I	4		2.15	0.200317965023847	0.902156358150679	3.01777683472149	0.962614251486379	0.28813344966657	0.11300914011891	GC00002732	no	2	None#4	cysteine dioxygenase type I#4
3274	None	hypothetical protein	4		2.15	0.200317965023847	0.902156358150679	3.01777683472149	0.962614251486379	0.28813344966657	0.11300914011891	GC00002527	yes	2	None#5	hypothetical protein#5	P5B12#2
1227	None	Glutamate synthase [NADPH] large chain	15		2.14	0.235294117647059	0.101410950394889	9.59926594093952	0.0201437572100452	0.195917239502921	0.879927234004792	GC00001456	no	4	None#15	Glutamate synthase [NADPH] large chain#12@glutamate synthase large subunit#3
2779	None	hypothetical protein	5		2.14	0.216216216216216	0.837279261691366	5.85482478254412	0.93016239240394	0.332119543696165	0.109051379891738	GC00002489	no	3	None#5	hypothetical protein#5
2880	None	hypothetical protein	5		2.14	0.216216216216216	0.837279261691366	5.85482478254412	0.93016239240394	0.332119543696165	0.109051379891738	GC00002490	no	3	None#5	hypothetical protein#5
2029	None	XRE family transcriptional regulator	10		2.12	0.311605723370429	0.0307391960244919	5.70870995228043	0.930215635815068	0.133690702798288	0.906096370574141	GC00001892	no	4	None#10	XRE family transcriptional regulator#9@transcriptional regulator#1
3674	None	hypothetical protein	3		2.12	-0.286168521462639	0.0328600585677522	-10.6227977403606	0.0126630579465791	-0.221716896592962	0.861194427189635	GC00002778	no	3	None#3	hypothetical protein#3
2749	None	transposase	6		2.11	0.16852146263911	0.90851894578046	-3.25995838138256	0.96246339515485	0.389691513646285	0.0871772118200372	GC00001490_r1_1	yes	7	None#14	transposase#14	P1H12C#6@DSM27644#2@P5B1#2@P5B12#2
2331	None	Aspartate aminotransferase A	7		2.1	0.257551669316375	0.0922974531901677	4.25449083411557	0.93254947200284	0.578378342243103	0.00923773183068599	GC00002111	no	4	None#7	Aspartate aminotransferase A#4@aspartate aminotransferase#2@aspartate 4-decarboxylase#1
3117	None	DNA integration/recombination/inversion protein	4		2.1	0.114467408585056	0.921297364451149	-2.8797936732078	0.962747360014198	0.256817266194546	0.114491081728636	GC00000026_9	no	5	None#4	DNA integration/recombination/inversion protein#4
3126	None	ParA-like protein	4		2.1	0.114467408585056	0.921297364451149	-2.8797936732078	0.962747360014198	0.256817266194546	0.114491081728636	GC00001113_2	no	5	None#4	ParA-like protein#4
3263	None	RepA	4		2.1	0.114467408585056	0.921297364451149	-2.8797936732078	0.962747360014198	0.256817266194546	0.114491081728636	GC00000533_4	no	5	None#4	RepA#4
3308	None	hypothetical protein	4		2.1	0.114467408585056	0.921297364451149	-2.92997129628809	0.962649747093797	0.332083700814978	0.109051379891738	GC00002149	yes	5	None#7	hypothetical protein#7	DSM2003#2@P1H12C#2@P5B1#2
2601	None	transcriptional regulator, AraC family	6		2.09	0.222575516693164	0.101996627917295	0.196011734178893	0.999955630490727	-0.047693486150768	0.939781702014376	GC00001815_5	no	4	None#6	transcriptional regulator, AraC family#6
2720	None	hypothetical protein	6		2.09	0.254372019077901	0.0922974531901677	1.74620023301948	0.997825894045612	0.221618359527941	0.861194427189635	GC00002159	yes	3	None#7	hypothetical protein#7	P5E10#2
2728	None	hypothetical protein	6		2.09	0.254372019077901	0.0922974531901677	1.74620023301948	0.997825894045612	0.221618359527941	0.861194427189635	GC00002160	yes	3	None#7	hypothetical protein#7	P5E10#2
2945	None	AraC family transcriptional regulator	5		2.09	-0.302066772655008	0.0307924394356198	-10.563737377097	0.0188836631466855	-0.373849808583675	0.102688792261958	GC00000288_r1_r1_2	yes	4	None#6	AraC family transcriptional regulator#5@GlxA family transcriptional regulator#1	P1C6B#2
2116	None	cobaltochelatase subunit CobN	9		2.08	0.330683624801272	0.0141982429674328	11.3189660559496	0.00733871683379184	0.214602824289503	0.863687993610791	GC00002005	no	3	None#9	cobaltochelatase subunit CobN#9
2147	None	siderophore-interacting iron utilization protein	9		2.08	0.330683624801272	0.0141982429674328	7.00096330873916	0.900177478037093	0.0723712138630561	0.923950661105688	GC00001899_2	no	3	None#9	siderophore-interacting iron utilization protein#9
3742	None	hypothetical protein	3		2.08	-0.311605723370429	0.0307391960244919	-8.82117865155283	0.0205874523027775	-0.269048452576648	0.113816665187683	GC00002545	yes	2	None#4	hypothetical protein#4	621H#2
2632	None	transposase	6		2.07	0.21939586645469	0.837252639985802	5.8486051631464	0.93016239240394	0.381989513333281	0.10263554885083	GC00002256	no	4	None#6	transposase#6
2668	None	Hypothetical protein	6		2.07	-0.282988871224165	0.0785251575117579	-10.9829675609177	0.0104712041884817	-0.110492458729352	0.9121306238353	GC00002134_r1_1	no	5	None#6	Hypothetical protein#5@hypothetical protein#1
2689	None	Glutathione S-transferase	6		2.07	-0.282988871224165	0.0785251575117579	-10.9829675609177	0.0104712041884817	-0.110492458729352	0.9121306238353	GC00002267	no	5	None#6	Glutathione S-transferase#5@glutathione S-transferase#1
2711	None	Hypothetical protein	6		2.07	-0.282988871224165	0.0785251575117579	-10.9829675609177	0.0104712041884817	-0.110492458729352	0.9121306238353	GC00002244	no	5	None#6	Hypothetical protein#5@hypothetical protein#1
2889	None	hypothetical protein	5		2.07	0.206677265500795	0.900337208270477	-0.0353869577279867	1	0.0967018490068487	0.91702014375721	GC00002124_r1_1	no	3	None#5	hypothetical protein#5
2195	None	acetyltransferase, GNAT family	8		2.06	0.359300476947536	0.0091578667139941	6.98780957069908	0.901650545744964	0.456966685788047	0.0750288401810276	GC00002095	no	2	None#8	acetyltransferase, GNAT family#8
2198	None	hypothetical protein	8		2.06	0.359300476947536	0.0091578667139941	6.98780957069908	0.901650545744964	0.456966685788047	0.0750288401810276	GC00000946_2	no	2	None#8	hypothetical protein#8
2216	None	Aldo/keto reductase	8		2.06	0.359300476947536	0.0091578667139941	6.98780957069908	0.901650545744964	0.456966685788047	0.0750288401810276	GC00001750_p2	no	2	None#8	Aldo/keto reductase#8
2229	None	lipid A biosynthesis acyltransferase	8		2.06	0.359300476947536	0.0091578667139941	6.98780957069908	0.901650545744964	0.456966685788047	0.0750288401810276	GC00000248_4	no	2	None#8	lipid A biosynthesis acyltransferase#8
2233	None	hypothetical protein	8		2.06	0.359300476947536	0.0091578667139941	6.98780957069908	0.901650545744964	0.456966685788047	0.0750288401810276	GC00002082	no	2	None#8	hypothetical protein#8
2235	None	hypothetical protein	8		2.06	0.359300476947536	0.0091578667139941	6.98780957069908	0.901650545744964	0.456966685788047	0.0750288401810276	GC00002087	no	2	None#8	hypothetical protein#8
2245	None	hypothetical protein	8		2.06	0.359300476947536	0.0091578667139941	6.98780957069908	0.901650545744964	0.456966685788047	0.0750288401810276	GC00002103	no	2	None#8	hypothetical protein#8
2259	None	two component transcriptional regulator	8		2.06	0.359300476947536	0.0091578667139941	6.98780957069908	0.901650545744964	0.456966685788047	0.0750288401810276	GC00000006_r1_r1_r1_1_p2_p2_p1	no	2	None#8	two component transcriptional regulator#8
2260	None	Protein imuB	8		2.06	0.359300476947536	0.0091578667139941	6.98780957069908	0.901650545744964	0.456966685788047	0.0750288401810276	GC00001588_p2	no	2	None#8	Protein imuB#8
2266	None	type 11 methyltransferase	8		2.06	0.359300476947536	0.0091578667139941	6.98780957069908	0.901650545744964	0.456966685788047	0.0750288401810276	GC00000215_3	no	2	None#8	type 11 methyltransferase#7@Methyltransferase type 11#1
1871	None	Formamidopyrimidine-DNA glycosylase	12		2.05	0.365659777424483	0.00714349099298961	11.041375897125	0.00965480521785433	0.303645636506769	0.11100363829976	GC00001739_r1_1	no	2	None#12	Formamidopyrimidine-DNA glycosylase#10@bifunctional DNA-formamidopyrimidine glycosylase/DNA-(apurinic or apyrimidinic site) lyase#2
3008	None	Transcriptional regulator	4		2.05	-0.282988871224165	0.0785251575117579	-11.0973320192276	0.00809299849143663	0.061054228735507	0.923977282811252	GC00000003_23	no	4	None#4	Transcriptional regulator#3@LysR family transcriptional regulator#1
3053	None	D-3-phosphoglycerate dehydrogenase	4		2.05	-0.282988871224165	0.0785251575117579	-11.0973320192276	0.00809299849143663	0.061054228735507	0.923977282811252	GC00000058_5	no	4	None#4	D-3-phosphoglycerate dehydrogenase#3@3-phosphoglycerate dehydrogenase#1
3070	None	N-methylhydantoinase B	4		2.05	-0.282988871224165	0.0785251575117579	-11.0973320192276	0.00809299849143663	0.061054228735507	0.923977282811252	GC00001859_r1_1	no	4	None#4	N-methylhydantoinase B#3@5-oxoprolinase#1
3085	None	Hypothetical protein	4		2.05	-0.282988871224165	0.0785251575117579	-11.0973320192276	0.00809299849143663	0.061054228735507	0.923977282811252	GC00002566	no	4	None#4	Hypothetical protein#3@hypothetical protein#1
3095	None	N-methylhydantoinase A	4		2.05	-0.282988871224165	0.0785251575117579	-11.0973320192276	0.00809299849143663	0.061054228735507	0.923977282811252	GC00001858_r1_1	no	4	None#4	N-methylhydantoinase A#3@hydantoinase/oxoprolinase family protein#1
3146	None	Hypothetical protein	4		2.05	-0.282988871224165	0.0785251575117579	-11.0973320192276	0.00809299849143663	0.061054228735507	0.923977282811252	GC00002375_2	no	4	None#4	Hypothetical protein#3@hypothetical protein#1
3181	None	Biotin carboxyl carrier protein of acetyl-CoA carboxylase	4		2.05	-0.282988871224165	0.0785251575117579	-11.0973320192276	0.00809299849143663	0.061054228735507	0.923977282811252	GC00000254_r1_r1_1	no	4	None#4	Biotin carboxyl carrier protein of acetyl-CoA carboxylase#3@acetyl-CoA carboxylase biotin carboxyl carrier protein subunit#1
2023	None	UDP-galactopyranose mutase	10		2.04	0.276629570747218	0.0785429053154673	8.84120224104012	0.0205874523027775	0.444138999810481	0.076519655692608	GC00001874	no	5	None#10	UDP-galactopyranose mutase#10
2185	None	hypothetical protein	8		2.04	0.356120826709062	0.0091844884195581	7.00824539913244	0.900159730233384	0.385772402597467	0.102591179341556	GC00000392_r1_r1_2	no	2	None#8	hypothetical protein#8
2200	None	Sorbitol dehydrogenase small subunit	8		2.04	0.356120826709062	0.0091844884195581	7.00824539913244	0.900159730233384	0.385772402597467	0.102591179341556	GC00001470_4	no	2	None#8	Sorbitol dehydrogenase small subunit#8
2202	None	aldo/keto reductase	8		2.04	0.356120826709062	0.0091844884195581	7.00824539913244	0.900159730233384	0.385772402597467	0.102591179341556	GC00000010_16	no	2	None#8	aldo/keto reductase#8
2217	None	arabinose efflux permease family protein	8		2.04	0.356120826709062	0.0091844884195581	7.00824539913244	0.900159730233384	0.385772402597467	0.102591179341556	GC00001792_3	no	2	None#8	arabinose efflux permease family protein#8
2230	None	putative YtrA (Transcriptional regulator YtrA)	8		2.04	0.356120826709062	0.0091844884195581	7.00824539913244	0.900159730233384	0.385772402597467	0.102591179341556	GC00002068	no	2	None#8	putative YtrA (Transcriptional regulator YtrA)#8
2231	None	SPFH domain / Band 7 family protein	8		2.04	0.356120826709062	0.0091844884195581	7.00824539913244	0.900159730233384	0.385772402597467	0.102591179341556	GC00002069	no	2	None#8	SPFH domain / Band 7 family protein#8
2232	None	hypothetical protein	8		2.04	0.356120826709062	0.0091844884195581	7.00824539913244	0.900159730233384	0.385772402597467	0.102591179341556	GC00002062	no	2	None#8	hypothetical protein#8
2238	None	carbohydrate-selective porin B	8		2.04	0.356120826709062	0.0091844884195581	7.00824539913244	0.900159730233384	0.385772402597467	0.102591179341556	GC00000019_r1_2	no	2	None#8	carbohydrate-selective porin B#8
2239	None	hypothetical protein	8		2.04	0.356120826709062	0.0091844884195581	7.00824539913244	0.900159730233384	0.385772402597467	0.102591179341556	GC00001984_r1_1	no	2	None#8	hypothetical protein#8
2254	None	monooxygenase	8		2.04	0.356120826709062	0.0091844884195581	7.00824539913244	0.900159730233384	0.385772402597467	0.102591179341556	GC00000042_r1_r1_2	no	2	None#8	monooxygenase#8
2298	None	translation repressor RelE/RelB/StbE	8		2.04	0.356120826709062	0.0091844884195581	7.00824539913244	0.900159730233384	0.385772402597467	0.102591179341556	GC00001994	yes	2	None#9	translation repressor RelE/RelB/StbE#9	P5B12#2
3930	None	putative alcohol/aldehyde dehydrogenase	2		2.04	-0.263910969793323	0.0840003549560742	-7.93585899086913	0.0327358239417872	-0.380188666374161	0.102653296654539	GC00000022_1	no	2	None#2	putative alcohol/aldehyde dehydrogenase#1@glutathione-dependent formaldehyde dehydrogenase#1
2401	None	D-methionine ABC transporter ATP-binding protein metN	7		2.03	0.190779014308426	0.905350962818351	1.80912156955254	0.997692785517792	0.209803083775753	0.866083947111545	GC00000001_r1_23	no	7	None#7	D-methionine ABC transporter ATP-binding protein metN#6@D-methionine transport ATP-binding protein metN#1
2598	None	Hypothetical protein	6		2.03	-0.375198728139905	0.00450794214215988	-11.7796009814542	0.00312361345283518	-0.0912180036002037	0.920977903984382	GC00001062_r1_2	no	2	None#6	Hypothetical protein#5@hypothetical protein#1
2602	None	Sensory box/GGDEF family protein	6		2.03	-0.375198728139905	0.00450794214215988	-11.7796009814542	0.00312361345283518	-0.0912180036002037	0.920977903984382	GC00000095_r1_1_p1	no	2	None#6	Sensory box/GGDEF family protein#5@bifunctional diguanylate cyclase/phosphodiesterase#1
2607	None	Putative oxidoreductase	6		2.03	-0.375198728139905	0.00450794214215988	-11.7796009814542	0.00312361345283518	-0.0912180036002037	0.920977903984382	GC00000010_3	no	2	None#6	Putative oxidoreductase#5@oxidoreductase#1
2609	None	Histidine ammonia-lyase	6		2.03	-0.375198728139905	0.00450794214215988	-11.7796009814542	0.00312361345283518	-0.0912180036002037	0.920977903984382	GC00001870_3	no	2	None#6	Histidine ammonia-lyase#5@histidine ammonia-lyase#1
2624	None	Hypothetical protein	6		2.03	-0.375198728139905	0.00450794214215988	-11.7796009814542	0.00312361345283518	-0.0912180036002037	0.920977903984382	GC00000337_2_p1	no	2	None#6	Hypothetical protein#5@hypothetical protein#1
2625	None	Putative lactate dehydrogenase	6		2.03	-0.375198728139905	0.00450794214215988	-11.7796009814542	0.00312361345283518	-0.0912180036002037	0.920977903984382	GC00000112_r1_1_p1	no	2	None#6	Putative lactate dehydrogenase#5@FAD-binding protein#1
2631	None	Hypothetical protein	6		2.03	-0.375198728139905	0.00450794214215988	-11.7796009814542	0.00312361345283518	-0.0912180036002037	0.920977903984382	GC00002251	no	2	None#6	Hypothetical protein#5@hypothetical protein#1
2633	None	Hypothetical protein	6		2.03	-0.375198728139905	0.00450794214215988	-11.7796009814542	0.00312361345283518	-0.0912180036002037	0.920977903984382	GC00002254	no	2	None#6	Hypothetical protein#5@hypothetical protein#1
2639	None	Pantoate--beta-alanine ligase	6		2.03	-0.375198728139905	0.00450794214215988	-11.7796009814542	0.00312361345283518	-0.0912180036002037	0.920977903984382	GC00001876_r1_1	no	2	None#6	Pantoate--beta-alanine ligase#5@pantoate--beta-alanine ligase#1
2640	None	Histidinol-phosphate aminotransferase	6		2.03	-0.375198728139905	0.00450794214215988	-11.7796009814542	0.00312361345283518	-0.0912180036002037	0.920977903984382	GC00000051_2	no	2	None#6	Histidinol-phosphate aminotransferase#5@histidinol-phosphate aminotransferase#1
2646	None	Hypothetical protein	6		2.03	-0.375198728139905	0.00450794214215988	-11.7796009814542	0.00312361345283518	-0.0912180036002037	0.920977903984382	GC00001951_3	no	2	None#6	Hypothetical protein#5@hypothetical protein#1
2667	None	Putative lipopolysaccharide modification acyltransferase	6		2.03	-0.375198728139905	0.00450794214215988	-11.7796009814542	0.00312361345283518	-0.0912180036002037	0.920977903984382	GC00002253	no	2	None#6	Putative lipopolysaccharide modification acyltransferase#5@acyltransferase#1
2680	None	Hypothetical protein	6		2.03	-0.375198728139905	0.00450794214215988	-11.7796009814542	0.00312361345283518	-0.0912180036002037	0.920977903984382	GC00002270	no	2	None#6	Hypothetical protein#5@hypothetical protein#1
2685	None	Hypothetical protein	6		2.03	-0.375198728139905	0.00450794214215988	-11.7796009814542	0.00312361345283518	-0.0912180036002037	0.920977903984382	GC00002263	no	2	None#6	Hypothetical protein#5@hypothetical protein#1
2687	None	DUF3309 domain-containing protein	6		2.03	-0.375198728139905	0.00450794214215988	-11.7796009814542	0.00312361345283518	-0.0912180036002037	0.920977903984382	GC00002261	no	2	None#6	hypothetical protein#5@DUF3309 domain-containing protein#1
2688	None	hypothetical protein	6		2.03	-0.375198728139905	0.00450794214215988	-11.7796009814542	0.00312361345283518	-0.0912180036002037	0.920977903984382	GC00002266	no	2	None#6	hypothetical protein#6
2690	None	Hypothetical protein	6		2.03	-0.375198728139905	0.00450794214215988	-11.7796009814542	0.00312361345283518	-0.0912180036002037	0.920977903984382	GC00002265	no	2	None#6	Hypothetical protein#5@hypothetical protein#1
2694	None	hypothetical protein	6		2.03	-0.375198728139905	0.00450794214215988	-11.7796009814542	0.00312361345283518	-0.0912180036002037	0.920977903984382	GC00002248	no	2	None#6	hypothetical protein#6
2695	None	DUF2474 domain-containing protein	6		2.03	-0.375198728139905	0.00450794214215988	-11.7796009814542	0.00312361345283518	-0.0912180036002037	0.920977903984382	GC00002241	no	2	None#6	hypothetical protein#5@DUF2474 domain-containing protein#1
2697	None	hypothetical protein	6		2.03	-0.375198728139905	0.00450794214215988	-11.7796009814542	0.00312361345283518	-0.0912180036002037	0.920977903984382	GC00002243	no	2	None#6	hypothetical protein#6
2704	None	Sensory box/GGDEF family protein	6		2.03	-0.375198728139905	0.00450794214215988	-11.7796009814542	0.00312361345283518	-0.0912180036002037	0.920977903984382	GC00000095_r1_1_p2_p2	no	2	None#6	Sensory box/GGDEF family protein#5@phosphodiesterase#1
2706	None	hypothetical protein	6		2.03	-0.375198728139905	0.00450794214215988	-11.7796009814542	0.00312361345283518	-0.0912180036002037	0.920977903984382	GC00000336_1	no	2	None#6	hypothetical protein#6
2709	None	Hypothetical protein	6		2.03	-0.375198728139905	0.00450794214215988	-11.7796009814542	0.00312361345283518	-0.0912180036002037	0.920977903984382	GC00000081_r1_r1_1_p2_p1	no	2	None#6	Hypothetical protein#5@tetratricopeptide repeat protein#1
2710	None	Hypothetical protein	6		2.03	-0.375198728139905	0.00450794214215988	-11.7796009814542	0.00312361345283518	-0.0912180036002037	0.920977903984382	GC00002249	no	2	None#6	Hypothetical protein#5@heme-binding protein#1
2730	None	Hypothetical protein	6		2.03	-0.375198728139905	0.00450794214215988	-11.7796009814542	0.00312361345283518	-0.0912180036002037	0.920977903984382	GC00000255_r1_1	yes	2	None#7	Hypothetical protein#6@hypothetical protein#1	621H#2
1961	None	Hypothetical protein	11		2.0	0.327503974562798	0.0218564202679918	4.17840482097245	0.93929363741237	0.559336199677027	0.00923773183068599	GC00001835	no	3	None#11	Hypothetical protein#11
1978	None	Putative sugar transporter	11		2.0	0.327503974562798	0.0218564202679918	4.17840482097245	0.93929363741237	0.559336199677027	0.00923773183068599	GC00001680_1	no	3	None#11	Putative sugar transporter#11
2691	None	hypothetical protein	6		2.0	0.241653418124006	0.101393202591179	4.59666652743353	0.932150146419381	0.354492062152187	0.103567308545568	GC00001895_p2	no	3	None#6	hypothetical protein#6
3010	None	Phosphotransferase enzyme family protein	4		2.0	0.181240063593005	0.908199485313692	-0.157033506431168	0.999955630490727	-0.0451526522627035	0.939781702014376	GC00002752	no	2	None#4	hypothetical protein#3@Phosphotransferase enzyme family protein#1
3163	None	hypothetical protein	4		2.0	0.181240063593005	0.908199485313692	-0.157033506431168	0.999955630490727	-0.0451526522627035	0.939781702014376	GC00002751	no	2	None#4	hypothetical protein#4
3209	None	hypothetical protein	4		2.0	0.181240063593005	0.908199485313692	-0.157033506431168	0.999955630490727	-0.0451526522627035	0.939781702014376	GC00002753	no	2	None#4	hypothetical protein#4
3319	None	class III aminotransferase	3		2.0	0.114467408585056	0.921297364451149	-2.84261425605617	0.962765107817908	0.148863149665007	0.880965480521785	GC00000056_4	no	2	None#3	class III aminotransferase#3
3324	None	acetylornithine deacetylase	3		2.0	0.114467408585056	0.921297364451149	-2.84261425605617	0.962765107817908	0.148863149665007	0.880965480521785	GC00000146_4	no	2	None#3	acetylornithine deacetylase#3
3377	None	Histidine ammonia-lyase	3		2.0	0.114467408585056	0.921297364451149	-2.84261425605617	0.962765107817908	0.148863149665007	0.880965480521785	GC00001870_1	no	2	None#3	Histidine ammonia-lyase#3
3383	None	TonB-dependent outer membrane receptor	3		2.0	0.114467408585056	0.921297364451149	-2.84261425605617	0.962765107817908	0.148863149665007	0.880965480521785	GC00000005_16	no	2	None#3	TonB-dependent outer membrane receptor#3
3384	None	alcohol dehydrogenase GroES domain-containing protein	3		2.0	0.114467408585056	0.921297364451149	-2.84261425605617	0.962765107817908	0.148863149665007	0.880965480521785	GC00000022_6	no	2	None#3	alcohol dehydrogenase GroES domain-containing protein#3
3403	nfdA	N-substituted formamide deformylase precursor	3		2.0	0.114467408585056	0.921297364451149	-2.84261425605617	0.962765107817908	0.148863149665007	0.880965480521785	GC00002734_2	no	2	nfdA#3	N-substituted formamide deformylase precursor#3
3471	None	D-isomer specific 2-hydroxyacid dehydrogenase	3		2.0	0.114467408585056	0.921297364451149	-2.84261425605617	0.962765107817908	0.148863149665007	0.880965480521785	GC00000445_r1_1	no	2	None#3	D-isomer specific 2-hydroxyacid dehydrogenase#3
3498	None	Purine-cytosine permease	3		2.0	0.114467408585056	0.921297364451149	-2.84261425605617	0.962765107817908	0.148863149665007	0.880965480521785	GC00001407_3	no	2	None#3	Purine-cytosine permease#3
3505	None	LysR family transcriptional regulator	3		2.0	0.114467408585056	0.921297364451149	-2.84261425605617	0.962765107817908	0.148863149665007	0.880965480521785	GC00000139_3	no	2	None#3	LysR family transcriptional regulator#3
3511	None	Major Facilitator Superfamily protein	3		2.0	0.114467408585056	0.921297364451149	-2.84261425605617	0.962765107817908	0.148863149665007	0.880965480521785	GC00003005	no	2	None#3	Major Facilitator Superfamily protein#3
3513	None	hypothetical protein	3		2.0	0.114467408585056	0.921297364451149	-2.84261425605617	0.962765107817908	0.148863149665007	0.880965480521785	GC00003007	no	2	None#3	hypothetical protein#3
3514	None	Bacterial regulatory proteins, luxR family	3		2.0	0.114467408585056	0.921297364451149	-2.84261425605617	0.962765107817908	0.148863149665007	0.880965480521785	GC00003006	no	2	None#3	Bacterial regulatory proteins, luxR family#3
3561	None	major facilitator superfamily transporter	3		2.0	0.0667726550079491	0.949578489661904	-3.38688744478067	0.961469518147129	0.409349815445743	0.0773892980743633	GC00000375_r1_1_p1	no	4	None#3	major facilitator superfamily transporter#3
3573	None	Gluconate 5-dehydrogenase	3		2.0	0.114467408585056	0.921297364451149	-2.84261425605617	0.962765107817908	0.148863149665007	0.880965480521785	GC00000002_32	no	2	None#3	Gluconate 5-dehydrogenase#3
3594	None	TonB-dependent outer membrane receptor	3		2.0	0.114467408585056	0.921297364451149	-2.84261425605617	0.962765107817908	0.148863149665007	0.880965480521785	GC00000005_14	no	2	None#3	TonB-dependent outer membrane receptor#3
3599	czcO	putative oxidoreductase CzcO	3		2.0	0.114467408585056	0.921297364451149	-2.84261425605617	0.962765107817908	0.148863149665007	0.880965480521785	GC00001941_r1_1	no	2	czcO#3	putative oxidoreductase CzcO#3
3610	None	Putative translation initiation inhibitor	3		2.0	0.114467408585056	0.921297364451149	-2.84261425605617	0.962765107817908	0.148863149665007	0.880965480521785	GC00000145_4	no	2	None#3	Putative translation initiation inhibitor#3
3622	None	L-sorbose 1-dehydrogenase, FAD dependent	3		2.0	0.114467408585056	0.921297364451149	-2.84261425605617	0.962765107817908	0.148863149665007	0.880965480521785	GC00001492_2	no	2	None#3	L-sorbose 1-dehydrogenase, FAD dependent#3
3633	novR_2	Decarboxylase NovR	3		2.0	0.114467408585056	0.921297364451149	-2.84261425605617	0.962765107817908	0.148863149665007	0.880965480521785	GC00001738_2	no	2	novR_2#2@novR_3#1	Decarboxylase NovR#3
3646	None	L-sorbosone dehydrogenase, NAD(P) dependent	3		2.0	0.114467408585056	0.921297364451149	-2.84261425605617	0.962765107817908	0.148863149665007	0.880965480521785	GC00000012_r1_2	no	2	None#3	L-sorbosone dehydrogenase, NAD(P) dependent#3
3680	None	hypothetical protein	3		2.0	0.0667726550079491	0.949578489661904	-3.38688744478067	0.961469518147129	0.409349815445743	0.0773892980743633	GC00002325_2	no	4	None#3	hypothetical protein#3
3730	None	GTP cyclohydrolase I	3		2.0	0.0667726550079491	0.949578489661904	-3.38688744478067	0.961469518147129	0.409349815445743	0.0773892980743633	GC00000427_r1_r1_1	yes	4	None#4	GTP cyclohydrolase I#4	P1H12C#2
3779	None	hypothetical protein	3		2.0	0.114467408585056	0.921297364451149	-2.84261425605617	0.962765107817908	0.148863149665007	0.880965480521785	GC00002109	yes	2	None#8	hypothetical protein#8	P1D12C#6
3997	None	major capsid protein	2		2.0	-0.260731319554849	0.086733516727305	-7.76231199958074	0.410355843464371	-0.599968612766199	0.00904250598988376	GC00003141	no	2	None#2	major capsid protein#1@Putative capsid protein of prophage#1
3998	None	Putative phage protein	2		2.0	-0.260731319554849	0.086733516727305	-7.76231199958074	0.410355843464371	-0.599968612766199	0.00904250598988376	GC00003142	no	2	None#2	Putative phage protein#1@hypothetical protein#1
4617	None	Putative phage protein	2		2.0	-0.260731319554849	0.086733516727305	-7.76231199958074	0.410355843464371	-0.599968612766199	0.00904250598988376	GC00003137	no	2	None#2	Putative phage protein#1@hypothetical protein#1
4621	None	Bacteriophage capsid structural protein	2		2.0	-0.260731319554849	0.086733516727305	-7.76231199958074	0.410355843464371	-0.599968612766199	0.00904250598988376	GC00003138	no	2	None#2	Bacteriophage capsid structural protein#1@phage portal protein#1
1647	None	shikimate 5-dehydrogenase	13		1.99	0.276629570747218	0.0785429053154673	7.28029319786787	0.891179341556482	0.284704876287491	0.11300914011891	GC00000225_r1_1_p1	no	4	None#13	shikimate 5-dehydrogenase#8@Shikimate 5-dehydrogenase#5
1785	None	Tricorn protease-like protein	13		1.99	0.276629570747218	0.0785429053154673	7.28029319786787	0.891179341556482	0.284704876287491	0.11300914011891	GC00001436_3	no	4	None#13	Tricorn protease-like protein#8@hypothetical protein#5
2179	None	hypothetical protein	8		1.99	0.267090620031797	0.0795190345194782	6.17244810276513	0.92691454432514	0.504333212013291	0.0123613452835212	GC00002057	no	4	None#8	hypothetical protein#8
2181	None	hypothetical protein	8		1.99	0.267090620031797	0.0795190345194782	6.17244810276513	0.92691454432514	0.504333212013291	0.0123613452835212	GC00002053	no	4	None#8	hypothetical protein#8
2306	None	Hypothetical protein	8		1.99	0.209856915739269	0.899716035140651	-0.185993400165883	0.999955630490727	0.5503594132641	0.0109060253793593	GC00000426_2	yes	7	None#13	Hypothetical protein#12@hypothetical protein#1	DSM2003#3@P5B1#2@P5E10#2@P5E12#2
2576	None	filamentation induced by cAMP protein Fic	7		1.99	0.273449920508744	0.0792616913656935	6.33053745017003	0.924074895731653	0.348280271987022	0.103567308545568	GC00001677_2	yes	3	None#9	filamentation induced by cAMP protein Fic#9	P5H9A#2@P5H9D#2
2951	None	sulfotransferase	5		1.99	0.197138314785374	0.9023870795989	0.0743651854757114	1	-0.18954798742032	0.880069216434466	GC00002354	yes	3	None#6	sulfotransferase#6	P5B12#2
2783	None	transport ATP-binding protein CydD	5		1.98	0.16852146263911	0.90851894578046	0.380723850657276	0.99986689147218	0.152085482646955	0.880850119797675	GC00000001_r1_2	no	4	None#5	transport ATP-binding protein CydD#3@Transport ATP-binding protein CydD#2
2854	None	glyoxalase family protein family protein	5		1.98	0.16852146263911	0.908332593841512	3.06697915359218	0.962605377584524	0.561185285081683	0.00923773183068599	GC00002524	no	4	None#5	glyoxalase family protein family protein#5
2874	None	glutathione S-transferase protein	5		1.98	0.16852146263911	0.908332593841512	3.06697915359218	0.962605377584524	0.561185285081683	0.00923773183068599	GC00001460_3_p1	no	4	None#5	glutathione S-transferase protein#5
2877	None	hypothetical protein	5		1.98	0.16852146263911	0.90851894578046	0.380723850657276	0.99986689147218	0.152085482646955	0.880850119797675	GC00002494	no	4	None#5	hypothetical protein#5
2895	None	LysR family transcriptional regulator	5		1.98	0.16852146263911	0.908332593841512	3.06697915359218	0.962605377584524	0.561185285081683	0.00923773183068599	GC00000003_78	no	4	None#5	LysR family transcriptional regulator#5
2089	None	Putative iron-dependent peroxidase	9		1.97	-0.263910969793323	0.0849232407489573	-6.62896642061661	0.913461709113497	0.220984805304463	0.861194427189635	GC00001939	no	4	None#9	Putative iron-dependent peroxidase#5@peroxidase#2@Putative protein YfeX#2
2184	icmT	IcmT	8		1.97	0.263910969793323	0.0849232407489573	6.23139219840339	0.926870174815867	0.375376528015364	0.102671044458248	GC00002055	no	4	icmT#6@None#2	IcmT#8
2220	None	DotC	8		1.97	0.263910969793323	0.0849232407489573	6.23139219840339	0.926870174815867	0.375376528015364	0.102671044458248	GC00002047	no	4	None#8	DotC#6@conjugal transfer protein TraI#2
2221	None	DotO	8		1.97	0.263910969793323	0.0849232407489573	6.23139219840339	0.926870174815867	0.375376528015364	0.102671044458248	GC00002044	no	4	None#8	DotO#6@secretion system type IV protein IcmB/DotO#2
2277	None	hypothetical protein	8		1.97	0.263910969793323	0.0849232407489573	6.23139219840339	0.926870174815867	0.375376528015364	0.102671044458248	GC00001974	yes	4	None#9	hypothetical protein#9	P5B12#2
2278	None	Response regulator	8		1.97	0.263910969793323	0.0849232407489573	6.23139219840339	0.926870174815867	0.375376528015364	0.102671044458248	GC00001973	yes	4	None#9	Response regulator#9	P5B12#2
2279	None	hypothetical protein	8		1.97	0.263910969793323	0.0849232407489573	6.23139219840339	0.926870174815867	0.375376528015364	0.102671044458248	GC00001972	yes	4	None#9	hypothetical protein#9	P5B12#2
2280	None	hypothetical protein	8		1.97	0.263910969793323	0.0849232407489573	6.23139219840339	0.926870174815867	0.375376528015364	0.102671044458248	GC00001971	yes	4	None#9	hypothetical protein#9	P5B12#2
2282	None	hypothetical protein	8		1.97	0.263910969793323	0.0849232407489573	6.23139219840339	0.926870174815867	0.375376528015364	0.102671044458248	GC00001732_p2	yes	4	None#9	hypothetical protein#9	P5B12#2
2288	None	hypothetical protein	8		1.97	0.263910969793323	0.0849232407489573	6.23139219840339	0.926870174815867	0.375376528015364	0.102671044458248	GC00001964	yes	4	None#9	hypothetical protein#9	P5B12#2
2291	None	Sugar-specific transcriptional regulator TrmB	8		1.97	0.263910969793323	0.0849232407489573	6.23139219840339	0.926870174815867	0.375376528015364	0.102671044458248	GC00001970	yes	4	None#9	hypothetical protein#8@Sugar-specific transcriptional regulator TrmB#1	P5B12#2
2295	None	hypothetical protein	8		1.97	0.263910969793323	0.0849232407489573	6.23139219840339	0.926870174815867	0.375376528015364	0.102671044458248	GC00001969	yes	4	None#9	hypothetical protein#9	P5B12#2
2296	None	hypothetical protein	8		1.97	0.263910969793323	0.0849232407489573	6.23139219840339	0.926870174815867	0.375376528015364	0.102671044458248	GC00001962	yes	4	None#9	hypothetical protein#9	P5B12#2
2043	None	glycogen branching enzyme	10		1.96	0.267090620031797	0.0795190345194782	10.2483730207186	0.0191942497115982	0.540110732812679	0.0109060253793593	GC00001928	no	5	None#10	glycogen branching enzyme#8@1,4-alpha-glucan branching protein GlgB#2
3005	ygbM	Putative hydroxypyruvate isomerase YgbM	4		1.96	-0.273449920508744	0.0792173218564203	-9.44538033921643	0.0201526311118999	-0.22273676687368	0.861185553287781	GC00002609	no	4	None#2@ygbM#2	Putative hydroxypyruvate isomerase YgbM#2@hydroxypyruvate isomerase#1@hypothetical protein#1
3437	podJ	Localization factor PodJL	3		1.96	0.0635930047694753	0.949640606974887	-3.36645161634731	0.962090691276954	0.338155532255163	0.107019256367025	GC00002871	no	4	None#2@podJ#1	hypothetical protein#2@Localization factor PodJL#1
3452	None	hypothetical protein	3		1.96	0.0635930047694753	0.949640606974887	-3.36645161634731	0.962090691276954	0.338155532255163	0.107019256367025	GC00002460_p2	no	4	None#3	hypothetical protein#3
3499	None	hypothetical protein	3		1.96	0.0635930047694753	0.949640606974887	-3.36645161634731	0.962090691276954	0.338155532255163	0.107019256367025	GC00002329_3	no	4	None#3	hypothetical protein#3
[truncated: 9,612 more rows]
