# Supplementary material for: Horizontal gene transfer-mediated bacterial strain variation affects host fitness in Drosophila
Source: BMC Biol. 2021 Sep 27;19:187. doi: 10.1186/s12915-021-01124-y (PMC8474910; doi:10.1186/s12915-021-01124-y)
Supplement: Supplementary file 5 — Additional file 5: Table S3. Blast results for HGT operon. [file 12915_2021_1124_MOESM5_ESM.txt]

RID: KAEH6ER8016	
Job Title:Nucleotide Sequence 				
Program: BLASTN 
Query: None ID: lcl|Query_65101(dna) Length: 5999
Database: nt Nucleotide collection (nt)
	
Sequences producing significant alignments:
                                                                  Max    Total Query   E   Per.                  
Description                                                       Score  Score cover Value Ident  Accession        
Gluconobacter oxydans 621H isolate WT-DSMZ genome assembly,...    8605   8605  100%  0.0   91.83  LT900338.1       
Gluconobacter oxydans 621H, complete genome                       8605   8605  100%  0.0   91.83  CP000009.1       
Gluconobacter albidus strain TMW2.1191, complete genome           5280   5280  99%   0.0   79.79  CP014689.1       
Rhodobacteraceae bacterium SH-1 chromosome, complete genome       2804   2804  81%   0.0   73.16  CP027665.1       
Pelagibaca abyssi strain JLT2014 plasmid pPABY5, complete...      2775   2775  79%   0.0   73.37  CP015089.1       
Celeribacter indicus strain P73, complete genome                  2749   2749  82%   0.0   72.63  CP004393.1       
Mameliella alba KU6B plasmid pKUB257 DNA, complete genome         2467   2467  80%   0.0   72.01  AP022338.1       
Celeribacter ethanolicus strain TSPH2 chromosome, complete genome 2427   2427  71%   0.0   72.95  CP022196.1       
Thioclava nitratireducens strain 25B10_4 chromosome, complete...  1849   1849  66%   0.0   71.34  CP019437.1       
Sinorhizobium fredii USDA 257, complete genome                    1534   1534  68%   0.0   69.07  CP003563.1       
Martelella sp. AD-3, complete genome                              1411   1411  25%   0.0   80.89  CP014275.1       
Mesorhizobium sp. M4B.F.Ca.ET.058.02.1.1 chromosome               1388   3386  51%   0.0   79.03  CP034450.1       
Agrobacterium fabrum strain 1D132 chromosome circular, complet... 1375   1693  39%   0.0   79.24  CP033022.1       
Agrobacterium tumefaciens str. C58 circular chromosome, comple... 1375   1685  37%   0.0   79.24  AE007869.2       
Agrobacterium sp. CGMCC 11546 chromosome 1, complete sequence     1363   1678  35%   0.0   80.18  CP047387.1       
Agrobacterium fabrum strain 12D13 chromosome circular, complet... 1352   1670  36%   0.0   80.21  CP033034.1       
Agrobacterium tumefaciens strain CFBP5877 chromosome circular,... 1349   1653  38%   0.0   80.57  CP039897.1       
Agrobacterium tumefaciens strain CFBP5499 chromosome circular,... 1349   1653  38%   0.0   80.57  CP039888.1       
Roseovarius indicus strain DSM 26383 chromosome, complete genome  1347   1347  24%   0.0   80.16  CP031598.1       
Mesorhizobium loti R88b chromosome, complete genome               1332   1699  50%   0.0   79.13  CP033367.1       
Mesorhizobium japonicum strain R7AstarV2 chromosome, complete...  1332   1699  50%   0.0   79.13  CP052769.1       
Mesorhizobium japonicum strain R7Astar chromosome, complete...    1332   1699  50%   0.0   79.13  CP051773.1       
Mesorhizobium japonicum R7A chromosome, complete genome           1332   1699  50%   0.0   79.13  CP051772.1       
Mesorhizobium japonicum R7A chromosome, complete genome           1332   1699  50%   0.0   79.13  CP033366.1       
Mesorhizobium loti R7A symbiosis island; segment 4/4              1332   1699  50%   0.0   79.13  AL672115.1       
Paracoccus pantotrophus strain DSM 2944 chromosome 1, complete... 1328   1882  57%   0.0   78.16  CP044426.1       
Paracoccus pantotrophus strain ACCC10489 chromosome 2, complet... 1328   1893  56%   0.0   78.16  CP058690.1       
Mesorhizobium sp. NZP2077 chromosome, complete genome             1326   1626  56%   0.0   80.81  CP051293.1       
Agrobacterium rhizogenes strain K599 chromosome 1, complete...    1325   1679  41%   0.0   78.21  CP019701.2       
Rhizobium etli 8C-3 plasmid pRsp8C3c, complete sequence           1323   1643  59%   0.0   72.66  CP017244.1       
Rhizobium leguminosarum bv. trifolii WSM2304 plasmid pRLG204,...  1322   1615  41%   0.0   78.97  CP001194.1       
Mesorhizobium sp. NIBRBAC000500504 chromosome, complete genome    1321   1765  54%   0.0   79.02  CP044218.1       
Rhizobium gallicum strain IE4872 plasmid pRgalIE4872d, complet... 1315   1600  56%   0.0   73.48  CP017105.1       
Agrobacterium tumefaciens strain CFBP6625 chromosome circular,... 1315   1617  38%   0.0   79.84  CP039910.1       
Roseovarius sp. THAF27 chromosome, complete genome                1314   1535  35%   0.0   77.74  CP045393.1       
Sinorhizobium fredii CCBAU 25509 plasmid pSF25509b, complete...   1314   1626  49%   0.0   78.79  CP029452.1       
Sinorhizobium fredii CCBAU 83666 plasmid pSF83666b, complete...   1314   1631  49%   0.0   78.79  CP023071.1       
Neorhizobium galegae, complete genome                             1314   1314  23%   0.0   80.50  HG938355.1       
Agrobacterium sp. RAC06, complete genome                          1312   1813  51%   0.0   80.51  CP016499.1       
Mesorhizobium sp. M9A.F.Ca.ET.002.03.1.2 chromosome, complete...  1311   1725  46%   0.0   80.92  CP034443.1       
Marinovum algicola DG 898 plasmid pMaD7, partial sequence         1311   1948  64%   0.0   77.55  CP010862.1       
Sinorhizobium americanum CCGM7 plasmid C, complete sequence       1308   1662  57%   0.0   76.70  CP013054.1       
Rhizobium sp. N941 plasmid pRspN941b, complete sequence           1306   1613  41%   0.0   78.53  CP013645.1       
Rhizobium sp. N541 plasmid pRspN541b, complete sequence           1306   1613  41%   0.0   78.53  CP013638.1       
Sinorhizobium americanum strain CFNEI 73 plasmid C, complete...   1305   1669  55%   0.0   77.74  CP013110.1       
Sinorhizobium fredii HH103 plasmid pSfHH103e complete sequence    1305   1671  49%   0.0   78.73  HE616899.1       
Sinorhizobium fredii CCBAU 45436 plasmid pSF45436b, complete...   1304   1633  46%   0.0   78.61  CP029232.1       
Rhizobium sp. NIBRBAC000502774 chromosome, complete genome        1303   1683  38%   0.0   79.76  CP041204.1       
Mesorhizobium sp. M1B.F.Ca.ET.045.04.1.1 chromosome, complete...  1303   4883  62%   0.0   77.68  CP034448.1       
Mesorhizobium sp. NZP2298 chromosome, complete genome             1301   1686  50%   0.0   80.43  CP033365.1       
Agrobacterium tumefaciens strain 1D1108 chromosome circular,...   1300   1671  38%   0.0   79.60  CP032921.1       
Neorhizobium galegae, complete genome                             1300   1300  23%   0.0   80.48  HG938353.1       
Sinorhizobium fredii NGR234 plasmid pNGR234b, complete sequence   1300   1737  52%   0.0   78.76  CP000874.1       
Ensifer adhaerens strain Corn53 plasmid AA, complete sequence     1299   1730  55%   0.0   78.53  CP030263.1       
Agrobacterium larrymoorei strain CFBP5473 chromosome circular,... 1297   1622  37%   0.0   79.24  CP039691.1       
Rhizobium gallicum bv. gallicum R602 plasmid pRgalR602c,...       1297   1605  59%   0.0   72.21  CP006880.1       
Rhizobium tropici CIAT 899 plasmid pRtrCIAT899c, complete...      1297   1611  50%   0.0   78.42  CP004018.1       
Mesorhizobium sp. M3A.F.Ca.ET.080.04.2.1 chromosome, complete...  1297   5062  51%   0.0   78.78  CP034451.1       
Agrobacterium sp. 33MFTa1.1 chromosome circular, complete...      1296   1581  39%   0.0   78.70  CP036358.1       
Rhizobium sp. Y9 chromosome 1, complete sequence                  1296   1581  39%   0.0   78.70  CP017999.1       
Ensifer adhaerens strain Casida A plasmid pCasidaAA, complete...  1295   1635  50%   0.0   78.46  CP015881.1       
Rhizobium sp. WL3 chromosome, complete genome                     1294   1745  47%   0.0   80.23  CP042826.1       
Rhizobium oryzihabitans strain M15 chromosome M15-11, complete... 1293   1600  36%   0.0   79.63  CP048632.1       
Agrobacterium tumefaciens strain CFBP6626 chromosome circular,... 1293   1600  36%   0.0   79.63  CP039916.1       
Agrobacterium tumefaciens strain 12D1 chromosome circular,...     1292   1598  39%   0.0   78.78  CP033031.1       
Rhizobium pusense strain 76 chromosome R76C1, complete sequence   1291   1577  37%   0.0   78.64  CP053856.1       
Rhizobium pusense strain CFBP5875 chromosome circular, complet... 1291   1568  35%   0.0   79.43  CP039894.1       
Agrobacterium tumefaciens strain S33 chromosome linear, comple... 1291   1575  35%   0.0   79.43  CP014260.1       
Martelella sp. NC20 chromosome, complete genome                   1290   1290  23%   0.0   80.31  CP054861.1       
Martelella sp. NC18 chromosome, complete genome                   1290   1290  23%   0.0   80.31  CP054858.1       
Stappia sp. ES.058 genome assembly, chromosome: I                 1289   1756  51%   0.0   79.12  LT629784.1       
Rhizobium sp. S41 chromosome 1, complete sequence                 1289   1570  35%   0.0   79.39  CP016320.1       
Agrobacterium sp. T29 chromosome circular, complete sequence      1288   1608  37%   0.0   79.21  CP040640.1       
Agrobacterium tumefaciens strain 183 chromosome 1                 1287   1594  39%   0.0   78.72  CP029044.1       
Yangia sp. CCB-MM3 chromosome 1, complete sequence                1287   1287  23%   0.0   80.31  CP014595.1       
Sulfitobacter sp. THAF37 plasmid pTHAF37_e, complete sequence     1286   1286  25%   0.0   79.14  CP045377.1       
Martelella mediterranea DSM 17316 strain MACL11, complete genome  1286   1286  23%   0.0   80.03  CP020330.1       
Rhizobium pusense strain FDAARGOS_633 chromosome 1                1285   1566  35%   0.0   79.33  CP050898.1       
Rhizobium leguminosarum strain Norway plasmid pRLN1, complete...  1285   1543  45%   0.0   78.83  CP025013.1       
Hartmannibacter diazotrophicus strain E19T genome assembly,...    1285   1741  47%   0.0   80.18  LT960614.1       
Rhizobium pusense strain IRBG74 genome assembly, CHRI             1284   1565  37%   0.0   78.36  HG518322.1       
Agrobacterium tumefaciens strain 1D1460 chromosome circular,...   1283   1603  39%   0.0   78.65  CP032926.1       
Shinella sp. HZN7, complete genome                                1283   1735  49%   0.0   80.25  CP015736.1       
Agrobacterium tumefaciens strain EML4 chromosome circular,...     1283   1603  39%   0.0   78.65  CP058525.1       
Rhizobium sp. JKLM19E plasmid pPR19E01, complete sequence         1282   1581  40%   0.0   79.35  CP054028.1       
Agrobacterium tumefaciens strain A6 chromosome circular,...       1282   1653  38%   0.0   79.33  CP033027.1       
Agrobacterium tumefaciens strain 15955 chromosome circular,...    1282   1653  38%   0.0   79.33  CP032917.1       
Agrobacterium tumefaciens strain Ach5 chromosome circular,...     1282   1653  38%   0.0   79.33  CP011246.1       
Agrobacterium tumefaciens LBA4213 (Ach5) circular chromosome      1282   1653  38%   0.0   79.33  CP007225.1       
Rhizobium sp. ADMK78 chromosome, complete genome                  1279   1756  54%   0.0   77.51  CP058350.1       
Agrobacterium sp. MA01 chromosome, complete genome                1276   1758  47%   0.0   79.94  CP045854.1       
Rhizobium sp. 11515TR plasmid p11515TR-A, complete sequence       1274   1618  50%   0.0   78.05  CP022999.1       
Agrobacterium sp. H13-3 circular chromosome, complete sequence    1273   1664  38%   0.0   79.20  CP002248.1       
Rhizobium grahamii strain BG7 chromosome, complete genome         1271   1613  48%   0.0   78.99  CP043498.1       
Rhizobium leguminosarum strain ATCC 14479 plasmid unnamed2,...    1271   1446  46%   0.0   72.33  CP030762.1       
Rhizobium sp. LPU83 main chrosome complete genome                 1271   1524  47%   0.0   78.24  HG916852.1       
Rhizobium acidisoli strain FH23 plasmid pRapFH23d, complete...    1270   1611  37%   0.0   79.05  CP035002.1       
Ensifer sojae CCBAU 05684 plasmid pSJ05684b, complete sequence    1269   1621  62%   0.0   77.16  CP023068.1       
Rhizobium rhizoryzae strain DSM 29514 chromosome, complete genome 1268   1420  37%   0.0   76.32  CP049250.1       
Rhizobium jaguaris strain CCGE525 plasmid pRCCGE525b, complete... 1265   1663  48%   0.0   78.12  CP032696.1       

Alignments:
>Gluconobacter oxydans 621H isolate WT-DSMZ genome assembly, chromosome: 1
Sequence ID: LT900338.1 Length: 2704625 
Range 1: 2443616 to 2449614

Score:8605 bits(9542), Expect:0.0, 
Identities:5510/6000(92%),  Gaps:2/6000(0%), Strand: Plus/Plus

Query  1        ATGAACGCTTCCATTCCGGCCATTACGACAGGTCCTCTGCCGGCTTCCAGCAAGGTCCAT  60
                |||||||||||||||||||||||||||||||| |||||||||||||||||||||||||||
Sbjct  2443616  ATGAACGCTTCCATTCCGGCCATTACGACAGGCCCTCTGCCGGCTTCCAGCAAGGTCCAT  2443675

Query  61       GTTCAGGGCACGTTCCATGACATCAAAGTGCCCATGCGGCAGATTGAGGTTTCGGACGAA  120
                || ||||||||| ||||||| ||||||||||||||||||||||||||| |||||||||||
Sbjct  2443676  GTCCAGGGCACGCTCCATGATATCAAAGTGCCCATGCGGCAGATTGAGATTTCGGACGAA  2443735

Query  121      TGCCCGCTGAACGTCTATGATAGTTCTGGGCCCTATACCGACACCGCCATCAGCATCGAC  180
                |||||||||||||||||||| ||||| |||||||||||||||||||||||||||||||||
Sbjct  2443736  TGCCCGCTGAACGTCTATGACAGTTCCGGGCCCTATACCGACACCGCCATCAGCATCGAC  2443795

Query  181      ATTGCGAAAGGTCTTGCGGACAGTCGCGGCGACTGGCTGCGTCGTCGCGATGATGTGGAG  240
                ||||||||||||||||||||||||||||||  |||||| ||  |||| |  |||||||||
Sbjct  2443796  ATTGCGAAAGGTCTTGCGGACAGTCGCGGCATCTGGCTTCGCAGTCGTGGCGATGTGGAG  2443855

Query  241      GAGTATGACGGTCGCACGATCACGGCAGCCGATAACGGTTTTGCAGAAGGGGATCGGCTG  300
                |||||||||||||||||||| ||||| | ||||||||||||||| || || || ||||||
Sbjct  2443856  GAGTATGACGGTCGCACGATTACGGCGGTCGATAACGGTTTTGCGGAGGGAGAACGGCTG  2443915

Query  301      ACACCTGCATTTCCGAACCAGCGCCGCCCCCTGCGGGCGGTCGGGGATCGTGCTGTGACC  360
                || |||||||| ||||||||||||||||||||||||||||| ||||||||||| ||||||
Sbjct  2443916  ACGCCTGCATTCCCGAACCAGCGCCGCCCCCTGCGGGCGGTAGGGGATCGTGCGGTGACC  2443975

Query  361      CAGCTGGCTTATGCCCGTGCCGGCGTCATTACGCCCGAGATGGAATTCGTCGCCATCCGG  420
                ||| |||| |||||||| || ||  |||| || || || |||||||||||||| ||||||
Sbjct  2443976  CAGATGGCGTATGCCCGCGCTGGAATCATCACACCTGAAATGGAATTCGTCGCTATCCGG  2444035

Query  421      GAAAATATCGGCCGGACGCAGGCCCTGAAGGAAGAGCGGGATGGCGAGGATTTCGGAGCC  480
                ||||||||||||||||||||||||||||||||||||||||||||||||||||||||||||
Sbjct  2444036  GAAAATATCGGCCGGACGCAGGCCCTGAAGGAAGAGCGGGATGGCGAGGATTTCGGAGCC  2444095

Query  481      AGCATTCCGGATTTCGTAACGCCGGAATTCGTGCGGCAGGAAATTGCTTTAGGACGGGCA  540
                ||||||||||| ||||||||||||||||||||||||||||||||||||| |||||| || 
Sbjct  2444096  AGCATTCCGGACTTCGTAACGCCGGAATTCGTGCGGCAGGAAATTGCTTCAGGACGAGCG  2444155

Query  541      ATCATTCCCGCCAATATCAATCACCGTGAGCTTGAGCCGATGATTATCGGGCGCAACTTT  600
                |||||||||||||||||||||||||||||||||||||||||||| ||||| ||||| |||
Sbjct  2444156  ATCATTCCCGCCAATATCAATCACCGTGAGCTTGAGCCGATGATCATCGGACGCAATTTT  2444215

Query  601      CTGGTGAAGATCAATGCCAATATCGGCAATTCGGCCGTGACATCTTCGATGGAAGAAGAG  660
                ||||| ||||||||||||||||||||||||||||| || || ||||| |||||||| || 
Sbjct  2444216  CTGGTAAAGATCAATGCCAATATCGGCAATTCGGCTGTCACGTCTTCCATGGAAGAGGAA  2444275

Query  661      GTCGAGAAGATGGTGTGGTCCATCCGCTGGGGCGCGGATACGGTCATGGATCTTTCGACG  720
                ||||| || |||||||||||||||||||||||||||||||| ||||||||||| || || 
Sbjct  2444276  GTCGAAAAAATGGTGTGGTCCATCCGCTGGGGCGCGGATACCGTCATGGATCTCTCAACA  2444335

Query  721      GGACGCAACATCCATAACATCCGCGACTGGATCATCCGGAATGCTCCTGTGCCGATCGGA  780
                || ||||| || ||||||||||| |||||||||||||| ||||||||||||||||| || 
Sbjct  2444336  GGTCGCAATATTCATAACATCCGGGACTGGATCATCCGCAATGCTCCTGTGCCGATTGGG  2444395

Query  781      ACGGTGCCGCTTTATCAGGCGCTGGAAAAGGTGGGCGGGATTGCGGAAGACCTGACATGG  840
                ||||| || || |||||||||||||||||||| ||||| |||||||||||||||||||||
Sbjct  2444396  ACGGTTCCACTGTATCAGGCGCTGGAAAAGGTCGGCGGTATTGCGGAAGACCTGACATGG  2444455

Query  841      GAAGTTTTCCGCGACACGCTGATTGAGCAGGCGGAGCAGGGGGTGGATTACTTTACCATC  900
                ||  ||||||||||||||||||| ||||||||||||||||| ||||||||||| ||||||
Sbjct  2444456  GAGATTTTCCGCGACACGCTGATCGAGCAGGCGGAGCAGGGCGTGGATTACTTCACCATC  2444515

Query  901      CACGCTGGTGTCCGGCTGCACATGATCCCGCTGACGGCCCGACGGGTGACGGGTATCGTG  960
                || || ||||||||||||||||||||||||||||||||||||||||||||||| ||||||
Sbjct  2444516  CATGCCGGTGTCCGGCTGCACATGATCCCGCTGACGGCCCGACGGGTGACGGGCATCGTG  2444575

Query  961      TCGCGCGGCGGTTCCATCATGGCGAAATGGTGCCTGCATCATCACCGCGAAAGCTTCCTG  1020
                |||||||| || |||||||||||||||||||||||||||||||||||||| |||||||||
Sbjct  2444576  TCGCGCGGTGGGTCCATCATGGCGAAATGGTGCCTGCATCATCACCGCGAGAGCTTCCTG  2444635

Query  1021     TACGAGCATTTCGAGGAGATCTGCGACATCTGCCGTCGTTATGACGTGTCGTTCTCGCTT  1080
                || ||||||||||||||||||||||| |||||||| || |||||||||||||||||||| 
Sbjct  2444636  TATGAGCATTTCGAGGAGATCTGCGATATCTGCCGCCGCTATGACGTGTCGTTCTCGCTC  2444695

Query  1081     GGGGATGGGTTGCGTCCGGGCTCGATCGCCGATGCCAACGATGCGGCGCAGTTTGCAGAG  1140
                ||||| ||  ||||||||||||| || ||||| || |||||||||||||||||||| |||
Sbjct  2444696  GGGGACGGTCTGCGTCCGGGCTCAATTGCCGACGCTAACGATGCGGCGCAGTTTGCGGAG  2444755

Query  1141     CTTGAGACGCTTGGCGAGCTGACGAAAATTGCCTGGGCCAAGGACTGTCAGGTCATGATC  1200
                || || ||||| || || ||||||||||||||||||||||||||||||||||||||||||
Sbjct  2444756  CTGGAAACGCTCGGTGAACTGACGAAAATTGCCTGGGCCAAGGACTGTCAGGTCATGATC  2444815

Query  1201     GAAGGGCCGGGTCATGTGCCGATGCATAAGATCAAGGCCAACATGGACAAGCAGCTTGAG  1260
                ||||| |||||||||||||||||||| ||||||||| |||||||||||||||||||||||
Sbjct  2444816  GAAGGTCCGGGTCATGTGCCGATGCACAAGATCAAGACCAACATGGACAAGCAGCTTGAG  2444875

Query  1261     CACTGCCACGAAGCGCCGTTCTATACGCTTGGACCGCTGACGACGGATATCGCGCCCGGT  1320
                |||||||| ||||||||||| ||||||||||| ||||||||||| |||||||||||||||
Sbjct  2444876  CACTGCCATGAAGCGCCGTTTTATACGCTTGGCCCGCTGACGACCGATATCGCGCCCGGT  2444935

Query  1321     TACGACCACATTACCTCCGCCATTGGGGCTGCTATGATCGGCTGGTTCGGCACGGCGATG  1380
                ||||| ||||| || || |||||||| ||||| ||||||||||||||||||||||| |||
Sbjct  2444936  TACGATCACATCACTTCGGCCATTGGTGCTGCCATGATCGGCTGGTTCGGCACGGCCATG  2444995

Query  1381     CTCTGCTATGTCACGCCCAAAGAGCATCTGGGTCTGCCGGACCGGAACGACGTCAAGACG  1440
                |||||||| ||||| || || || |||||||| |||||||||||||| ||||||||||||
Sbjct  2444996  CTCTGCTACGTCACACCAAAGGAACATCTGGGCCTGCCGGACCGGAATGACGTCAAGACG  2445055

Query  1441     GGTGTCATCACCTACAAGCTCGCAGCTCATGCTGCGGATCTGGCGAAGGGCCATCCGGGC  1500
                |||||||||||||||||||| ||||| ||||| |||||||| ||||| ||||||||||||
Sbjct  2445056  GGTGTCATCACCTACAAGCTTGCAGCCCATGCGGCGGATCTCGCGAAAGGCCATCCGGGC  2445115

Query  1501     GCGCAGATGCGGGATGACGCGCTATCGCGGGCGCGGTTCGAGTTCCGGTGGGAGGATCAG  1560
                |||||||||||||||||||| || ||||||||||||||||||||||||||||| ||||||
Sbjct  2445116  GCGCAGATGCGGGATGACGCCCTGTCGCGGGCGCGGTTCGAGTTCCGGTGGGAAGATCAG  2445175

Query  1561     TTCAATCTGGGTCTCGATCCTGATACGGCCCGTGCCATGCATGATGAAACACTGCCCAAG  1620
                ||||||||||| |||||||| ||||| || ||||||||||||||||||||  ||||||||
Sbjct  2445176  TTCAATCTGGGGCTCGATCCCGATACCGCTCGTGCCATGCATGATGAAACGTTGCCCAAG  2445235

Query  1621     CAGGCGCACAAGGTGTCCCATTTCTGCTCGATGTGTGGGCCGAAGTTCTGCTCGATGAAG  1680
                |||||||||||||||||||||||||||||||||||||||||||| |||||||||||||||
Sbjct  2445236  CAGGCGCACAAGGTGTCCCATTTCTGCTCGATGTGTGGGCCGAAATTCTGCTCGATGAAG  2445295

Query  1681     ATTTCGCATGACATCCGTGCTGCAGCGGAAAAGCAGGACGGTATGGAGCAGATGGCGGAG  1740
                |||||||||||||||||||| || ||||||||||||||||| ||||||||||||||||||
Sbjct  2445296  ATTTCGCATGACATCCGTGCCGCGGCGGAAAAGCAGGACGGCATGGAGCAGATGGCGGAG  2445355

Query  1741     AAATTCCGTGAAGGCGGGCAGCTCTATGTTCCCGTGACGGAACCGGCGGAATGATCCATT  1800
                ||||||||||||||||||||||||||||| || |||||||||||||||||||||||||||
Sbjct  2445356  AAATTCCGTGAAGGCGGGCAGCTCTATGTGCCTGTGACGGAACCGGCGGAATGATCCATT  2445415

Query  1801     CCGTCCTGGGGGGAGGGGTTACGGCACTGTGTTGTGCCATGGCCCTTTCCGACCGGGGCC  1860
                ||||||| ||||||||||||||||||||||||||||||| ||||||||||||||||||||
Sbjct  2445416  CCGTCCTAGGGGGAGGGGTTACGGCACTGTGTTGTGCCACGGCCCTTTCCGACCGGGGCC  2445475

Query  1861     TTGACGTGGAAGTCATCGTCCCGGATGGCGCCCCGGAACCGGCGTCACGGTTTGCGGGAG  1920
                |||||||||||||||||||||||||||||||||||||||||||||||||||||||||| |
Sbjct  2445476  TTGACGTGGAAGTCATCGTCCCGGATGGCGCCCCGGAACCGGCGTCACGGTTTGCGGGGG  2445535

Query  1921     GAATGCTGGCGCCTTTTTGCGAGGGGGAAAGTGCGCCGGAACTGATCGTGGCAAAAGGGC  1980
                |||||||||| ||||| |||||||| |||||||||||||| |||||||||||||||||||
Sbjct  2445536  GAATGCTGGCACCTTTCTGCGAGGGAGAAAGTGCGCCGGATCTGATCGTGGCAAAAGGGC  2445595

Query  1981     AGACTTCCGTGAACTGGTGGGCTGCGCATGTGCCCGACGTCGTGCGACGTGGCACGCTTG  2040
                ||  |||||||||||||||||| || |||||||||| ||| ||||| |||||||||||||
Sbjct  2445596  AGGATTCCGTGAACTGGTGGGCCGCCCATGTGCCCGGCGTTGTGCGGCGTGGCACGCTTG  2445655

Query  2041     TTGTCGCACCGCCGCGGGATGTTTCCGAACTGGAGCGCTTTGCACGGGCGACGCGGCAAC  2100
                ||||||||||||||||||||||||||||| |||||||||||||||||||||||||| |||
Sbjct  2445656  TTGTCGCACCGCCGCGGGATGTTTCCGAATTGGAGCGCTTTGCACGGGCGACGCGGGAAC  2445715

Query  2101     ATGACTGGGTAGCGCCGGGTGATCTGGAGCCGGATCTGGCAGGACGTTTTGCACGGGGGC  2160
                |||| ||||| | |||||||||||||||||||||||||||||| ||||| ||||||||||
Sbjct  2445716  ATGAGTGGGTTGTGCCGGGTGATCTGGAGCCGGATCTGGCAGGGCGTTTCGCACGGGGGC  2445775

Query  2161     TGTTCTTTTCGAGCGAAGCGCATCTGGATCCGCGTCAGGCACTGGCCATCCTGCGAAGCC  2220
                |||||||||| | ||||||||||||||||||||||||||||||| | | |||||| ||||
Sbjct  2445776  TGTTCTTTTCAATCGAAGCGCATCTGGATCCGCGTCAGGCACTGACTAGCCTGCGGAGCC  2445835

Query  2221     GTCTGGAAAGCAGAGGTGTGTCGTTCCGAACCGAGGCGCCACGGGGCCGGATCGTGGACT  2280
                |||||||  ||||||| || ||||| || |||| ||||||||||||||||||||||||||
Sbjct  2445836  GTCTGGAGTGCAGAGGCGTATCGTTTCGGACCGGGGCGCCACGGGGCCGGATCGTGGACT  2445895

Query  2281     GTCGGGGGCTGGCGTCCCGGGAGGATCTGGCCGATCTGCGCGGTGTCCGGGGCGAAATGC  2340
                ||||||||||||| |||||||||||||||||||||||||||||||| |||||||||||||
Sbjct  2445896  GTCGGGGGCTGGCATCCCGGGAGGATCTGGCCGATCTGCGCGGTGTGCGGGGCGAAATGC  2445955

Query  2341     TGATCGTGCACGCGCCGGACGTGACGCTGACGCGGCCTGTTCGCCTGCTGCATCCGCGCT  2400
                ||||||||||||||||||||||||||||||| ||||||||||| ||||||||||| || |
Sbjct  2445956  TGATCGTGCACGCGCCGGACGTGACGCTGACTCGGCCTGTTCGTCTGCTGCATCCACGTT  2446015

Query  2401     TCCCCTGCTACATCGTGCCACGCGAAAACGGGCGCTACATGATCGGTGCGACCATGGTGG  2460
                | |||||||| ||||| |||||||||||||||||||| |||||||| |||||||||||||
Sbjct  2446016  TTCCCTGCTATATCGTTCCACGCGAAAACGGGCGCTATATGATCGGCGCGACCATGGTGG  2446075

Query  2461     AAAGTGCGCATCGCGGAGGTGTGACGGCGCGGGCTGCGATGGAGCTGCTTTCGGCGGCCT  2520
                |||| || |  |||||||||||||||||||| ||||||||||||||||||||||||||||
Sbjct  2446076  AAAGCGCCCGCCGCGGAGGTGTGACGGCGCGCGCTGCGATGGAGCTGCTTTCGGCGGCCT  2446135

Query  2521     ATACGCTTCATCCCGGTTTTGCCGAAGCGGAAATTCTTGAACTGGGCGCAGGGCTGCGTC  2580
                ||||||||||||||||||||||||||||||||||||||||||||||||||||||||||||
Sbjct  2446136  ATACGCTTCATCCCGGTTTTGCCGAAGCGGAAATTCTTGAACTGGGCGCAGGGCTGCGTC  2446195

Query  2581     CGTCCTTTCCTGACAACATTCCGGCCATCCGGCACGCTGCAGACCGCATCCATGTGAACG  2640
                |||| ||||||||||| ||||||||||| || |||||||| |||||||||||||||||||
Sbjct  2446196  CGTCTTTTCCTGACAATATTCCGGCCATTCGCCACGCTGCGGACCGCATCCATGTGAACG  2446255

Query  2641     GGATGTATCGCCACGGTTTCCTGATGGCGCCTGTCTGCGCGGAGCAACTAGCCACGGAAC  2700
                |||||||||||||||| || |||||||||||||||||||| |||||||| ||||||||||
Sbjct  2446256  GGATGTATCGCCACGGCTTTCTGATGGCGCCTGTCTGCGCAGAGCAACTGGCCACGGAAC  2446315

Query  2701     TTGCGGAGCTTTACGCCCATGCGGATTGATCTGAACGGCCAGACCATCGAAACGCAGGCC  2760
                ||||||||||| |||  |||||||||||||||||||||||||||||||||||||||||||
Sbjct  2446316  TTGCGGAGCTTCACGTTCATGCGGATTGATCTGAACGGCCAGACCATCGAAACGCAGGCC  2446375

Query  2761     CGGACACTGGCGGATCTGCTGACGGAGCAGGGCTTTGAATCCCCCTGTGTGGCCACCGCC  2820
                ||||| ||||| || |||||||||||||||||||||||||||||||| || ||||| |||
Sbjct  2446376  CGGACGCTGGCCGACCTGCTGACGGAGCAGGGCTTTGAATCCCCCTGCGTAGCCACGGCC  2446435

Query  2821     GTAGATGGTGATTTCATTGCCCGTCCCCTTCGTCCCGGAACGCTGCTGAATGATGGCGTG  2880
                || |||||||||||||||||||| ||||||||| ||||||| ||| ||||||||||||||
Sbjct  2446436  GTGGATGGTGATTTCATTGCCCGGCCCCTTCGTTCCGGAACACTGTTGAATGATGGCGTG  2446495

Query  2881     AAGGTTGAGGTCCTCTCACCAATGCAGGGAGGCTGACCATGTTCTATGGTGTCGATCTGA  2940
                |||||||||||||||||||| ||||||||||| |||||||||||||||||||||||||||
Sbjct  2446496  AAGGTTGAGGTCCTCTCACCGATGCAGGGAGGGTGACCATGTTCTATGGTGTCGATCTGA  2446555

Query  2941     AATCCCGTCTGATGCTCGGGACTGCGCAATATCGCTCACCGCAGGTTTTGCTGGAGGCGA  3000
                  |||||||||||||||||||||||||||||||  || ||||||||| ||||||| || |
Sbjct  2446556  CGTCCCGTCTGATGCTCGGGACTGCGCAATATCCGTCGCCGCAGGTTCTGCTGGAAGCCA  2446615

Query  3001     TTGAAGCATCCGGCGCCGAGGTCATTACTGTCTCGCTGAGGCGGGAAGGGGCGGCCGGGG  3060
                | || || ||||||||  |||||||||||||||||||||||||||||||||||||||| |
Sbjct  2446616  TCGAGGCGTCCGGCGCGCAGGTCATTACTGTCTCGCTGAGGCGGGAAGGGGCGGCCGGAG  2446675

Query  3061     GAGCGTTTCGTGACCTTCTGGCGAAAAGCCGGTGCCGCCTGCTGCCCAACACGGCAGGCT  3120
                | |||||||||| ||||||||||||||||||||| || |||||||||||||| || ||||
Sbjct  2446676  GGGCGTTTCGTGCCCTTCTGGCGAAAAGCCGGTGTCGTCTGCTGCCCAACACCGCGGGCT  2446735

Query  3121     GCCACACCGTTCGGGAAGCCGTAACCACGGCCCGGATGGCGCGTGAAGTGTTTGGAACTT  3180
                | |||||||||||||||||||| ||||||||||| ||||| |||||||| || ||||| |
Sbjct  2446736  GTCACACCGTTCGGGAAGCCGTGACCACGGCCCGAATGGCACGTGAAGTCTTCGGAACCT  2446795

Query  3181     CATGGATCAAGCTGGAAGTCATCGGTCATGCCGACACGCTGCAACCCGACCCGTTTGCGC  3240
                ||||||||||||||||||| ||||||||||||||||||| ||||||||||||||| ||||
Sbjct  2446796  CATGGATCAAGCTGGAAGTGATCGGTCATGCCGACACGCAGCAACCCGACCCGTTCGCGC  2446855

Query  3241     TCGTCGAGGCCGCGCGGGTGCTGTGTGCGGAGGGGTTTGATGTCTTTCCCTACACGACCG  3300
                |||||||||||||||| |||||||||||||| || |||||||||||||||||||||||||
Sbjct  2446856  TCGTCGAGGCCGCGCGTGTGCTGTGTGCGGAAGGATTTGATGTCTTTCCCTACACGACCG  2446915

Query  3301     AGGACCTGATCGTGGGCGAAAAGCTGCTTGAGGCCGGTTGCAAAGTCCTGATGCCCTGGG  3360
                |||||||||||||||| |||||||||||||||||||||||||||||||||||||||||||
Sbjct  2446916  AGGACCTGATCGTGGGTGAAAAGCTGCTTGAGGCCGGTTGCAAAGTCCTGATGCCCTGGG  2446975

Query  3361     GCGCGCCCATTGGTTCAGGACAGGGTCTCCGAAATCTGGCGGGATTGCGCAGCATGAGGG  3420
                |||||||||| ||||| || |||||  | |||||||||||||||||||| ||||||||||
Sbjct  2446976  GCGCGCCCATCGGTTCGGGGCAGGGATTGCGAAATCTGGCGGGATTGCGGAGCATGAGGG  2447035

Query  3421     CACATTTCCGGGATGTTCCGCTGGTCGTGGATGCGGGGATCGGTGCCCCCAGCCAAGCCG  3480
                | |||||||| ||||| || ||||| |||||||||||||||||||| ||||| || ||||
Sbjct  2447036  CGCATTTCCGCGATGTACCACTGGTTGTGGATGCGGGGATCGGTGCGCCCAGTCAGGCCG  2447095

Query  3481     CGCAGACCATGGAACTTGGGTTTGATGCCGTGTTGCTCAATACTGCGGTGGCGAAGGCAG  3540
                ||||| ||||||||||||||||||| |||||| ||||||||||||| || |||||||| |
Sbjct  2447096  CGCAGGCCATGGAACTTGGGTTTGACGCCGTGCTGCTCAATACTGCCGTTGCGAAGGCGG  2447155

Query  3541     TCGATCCTGTGGGAATGGCGCGGGCCTTTGGGCGCGCCATACAGGCGGGACGGGAAGGCT  3600
                ||||||||||||| ||||||||||| ||||||||||||||||||||||| | ||| || |
Sbjct  2447156  TCGATCCTGTGGGGATGGCGCGGGCTTTTGGGCGCGCCATACAGGCGGGGCAGGAGGGTT  2447215

Query  3601     ATCAGGCCGGACTGATGCCGGAGCGGGATATGGCCAGTGCCTCGACGCCCGTTTTCGGTC  3660
                 |  ||| || || ||||| || |||||||||||||||||||||||||||||||||||||
Sbjct  2447216  TTGTGGCTGGCCTCATGCCCGAACGGGATATGGCCAGTGCCTCGACGCCCGTTTTCGGTC  2447275

Query  3661     TGGCGGAGCTGGCATGATGACGCTTGATCCGTTCTATCTTCTGGTCGGGGAAGTCGGACT  3720
                |||||||| |||||||||||||||||||||||||||||||||||||||||||||||| ||
Sbjct  2447276  TGGCGGAGTTGGCATGATGACGCTTGATCCGTTCTATCTTCTGGTCGGGGAAGTCGGGCT  2447335

Query  3721     TCTTGAAACGCTGCTGCCCTGGGGTGTGCGGCTGGTGCAGCTTCGCCTCAAGGACAAACC  3780
                ||||||||||||||||||||| |||||||||||||||||||| || ||||||||||||||
Sbjct  2447336  TCTTGAAACGCTGCTGCCCTGTGGTGTGCGGCTGGTGCAGCTGCGTCTCAAGGACAAACC  2447395

Query  3781     GGAAGCGGAAATCCGCCGTCAGATCTGTCATGCCCGTGATCTGTGTGAGCGGCATGGCGC  3840
                |||||||||||||||  | |||||| ||||||||||||||||||||||||||||||||||
Sbjct  2447396  GGAAGCGGAAATCCGTTGCCAGATCCGTCATGCCCGTGATCTGTGTGAGCGGCATGGCGC  2447455

Query  3841     CCAGCTTGTCGTCAACGACTACTGGCGCCTTGCGATGGAACTGGGGTGCGATTTCGTCCA  3900
                |||||||||| ||||||||||||||||||||||| |||||||||| ||||||||||||||
Sbjct  2447456  CCAGCTTGTCATCAACGACTACTGGCGCCTTGCGCTGGAACTGGGATGCGATTTCGTCCA  2447515

Query  3901     TCTGGGTCAGGAAGACATTGAAACGGCGGATTTTGCCGCGCTTCGAGACGCTGGGATCCG  3960
                |||||||||||||||||| |||||||||||||||||||| ||||||||||| || |||||
Sbjct  2447516  TCTGGGTCAGGAAGACATGGAAACGGCGGATTTTGCCGCTCTTCGAGACGCCGGAATCCG  2447575

Query  3961     GTTCGGGCTGTCCACCCATGATCCGGCGGAACTCGAACGGGCCCTGTCTTACGAACCAGC  4020
                ||| || |||||||| ||||| ||||||||||||||||||||||||||||| ||||| ||
Sbjct  2447576  GTTTGGACTGTCCACTCATGACCCGGCGGAACTCGAACGGGCCCTGTCTTATGAACCGGC  2447635

Query  4021     TTACGTTGCTCTCGGTCCAGTTTATCCGACCCTTCTGaaaaaaaTGAAATGGGGGCCTCA  4080
                ||| || ||||| ||||| || |||||||||||||||||||||||||||||||| || ||
Sbjct  2447636  TTATGTCGCTCTTGGTCCCGTCTATCCGACCCTTCTGAAAAAAATGAAATGGGGTCCGCA  2447695

Query  4081     GGGGCTGGAGCGGGTGGCTGACTGGAAGAAACGGGCCGGTCAGACACCGCTTGTCGCCAT  4140
                |||| |||||||||||||||||||||| || |||||||||||||| ||||||||||||||
Sbjct  2447696  GGGGTTGGAGCGGGTGGCTGACTGGAAAAAGCGGGCCGGTCAGACGCCGCTTGTCGCCAT  2447755

Query  4141     TGGGGGCCTGACGCCCGAGCGCCTCCCGGGGGTCTTTTCCGCAGGTGCGGACAGCGCCGC  4200
                |||||||||||||||||||||||||||||||||||||| |||||||||||||||||||||
Sbjct  2447756  TGGGGGCCTGACGCCCGAGCGCCTCCCGGGGGTCTTTTTCGCAGGTGCGGACAGCGCCGC  2447815

Query  4201     TGTGGTGACGGATATCCAGATGGCGGACGACCCGGTTGCCCGCTGCCGGGAATGGGTCGC  4260
                 |||||||||||||||||||||||||||||||||||||||||||||||||||||||||||
Sbjct  2447816  CGTGGTGACGGATATCCAGATGGCGGACGACCCGGTTGCCCGCTGCCGGGAATGGGTCGC  2447875

Query  4261     CGCGACGCGGGCTTATGTACGATGAGCCGGTACTTGCGGCAGCTCGACTTCTTCCCGCGG  4320
                |||||||||||| ||||| |||||| |||||| | ||||||| ||  | ||||||||| |
Sbjct  2447876  CGCGACGCGGGCATATGTGCGATGAACCGGTATTCGCGGCAGGTCAGCCTCTTCCCGCAG  2447935

Query  4321     GGTGAGGCTGACCAGAAACGTCTTTTGGATGCTCATGTTCTGGTTGTCGGTGCTGGTGGG  4380
                |||||||| ||||||||||||||| ||||||| |||||||||||||||||||||||||||
Sbjct  2447936  GGTGAGGCCGACCAGAAACGTCTTCTGGATGCCCATGTTCTGGTTGTCGGTGCTGGTGGG  2447995

Query  4381     TTGGGGGCGACCGTGCTGCCAGCACTCGCAGGAGCCGGGTGCGGCAGGATCACGGTGGTG  4440
                ||||||||||||||||||||||||||||||||||||||||||||||||||||||||||||
Sbjct  2447996  TTGGGGGCGACCGTGCTGCCAGCACTCGCAGGAGCCGGGTGCGGCAGGATCACGGTGGTG  2448055

Query  4441     GATCATGACCGCGTGGATGAAAGCAATCTTCATCGGCAGACCCTGTTCCGCATGGAAGAC  4500
                |||||||||||||||||||||||||||||||||||||||||||||||||||||||| |||
Sbjct  2448056  GATCATGACCGCGTGGATGAAAGCAATCTTCATCGGCAGACCCTGTTCCGCATGGAGGAC  2448115

Query  4501     ATCGGCAGACTGAAAGTCTCCTGCGTGGCAGAGCGATTGGAGGGCCTGAATCCGGATTGC  4560
                |||||||||| |||||||||||||| ||| || ||| |||| || |||||||| ||||||
Sbjct  2448116  ATCGGCAGACCGAAAGTCTCCTGCGCGGCGGAACGACTGGAAGGGCTGAATCCTGATTGC  2448175

Query  4561     CGGATCATACCCGTCGCCCGGCATCTGCAACCTGCTTCGGCACGCAGTCTTCTGCCGGGT  4620
                |||||||||||||||||||||| |||| |||| || || |||||| ||||||||||||||
Sbjct  2448176  CGGATCATACCCGTCGCCCGGCGTCTGGAACCGGCCTCTGCACGCTGTCTTCTGCCGGGT  2448235

Query  4621     ATTTCCGTTGTGGTTGATGCGGCGGACAGTGTGGCTGTGACCTATATGCTGTCAGATCTT  4680
                | |||||||||||||||||| |||||||||||||| ||||||||||||||||| ||||||
Sbjct  2448236  AGTTCCGTTGTGGTTGATGCAGCGGACAGTGTGGCCGTGACCTATATGCTGTCTGATCTT  2448295

Query  4681     TGCCTTGAGGCAGATGTGCCTCTCGTCAGTGCCTCGGTGCTGGGGCAGTCCGGTTATGTG  4740
                ||||||||||||| ||||||||||||||| |||||||||||||| |||||||||||||||
Sbjct  2448296  TGCCTTGAGGCAGGTGTGCCTCTCGTCAGCGCCTCGGTGCTGGGACAGTCCGGTTATGTG  2448355

Query  4741     GGGGGATTCTGTGGTGGGGCACCCGGTTATCGTGCTGTTTTCCCCGATATCCCTGCCAGT  4800
                || |||||||||||||| || ||||||||||| || ||||| |||||||| |||||| | 
Sbjct  2448356  GGAGGATTCTGTGGTGGAGCGCCCGGTTATCGCGCCGTTTTTCCCGATATTCCTGCCGGC  2448415

Query  4801     TTTCCAACCTGCTCGGAGGCCGGAGTGCTGGGGCCAGCCGTGGCGGCGCTGGGTGCCATA  4860
                ||||| ||||||||||||||||||||||||||||||||||||||||||||||||||||||
Sbjct  2448416  TTTCCCACCTGCTCGGAGGCCGGAGTGCTGGGGCCAGCCGTGGCGGCGCTGGGTGCCATA  2448475

Query  4861     CAGGCGCAGATGACGCTGTCGATCCTGCTTGAAATGCAGCCTTCCCCACTGGGTCAGATG  4920
                |||||||||||||||||||||||||||||  |||||||||||||||||||||||||||||
Sbjct  2448476  CAGGCGCAGATGACGCTGTCGATCCTGCTGCAAATGCAGCCTTCCCCACTGGGTCAGATG  2448535

Query  4921     ATCAGTCTGGATCTGGAACACTGGCGGAGTTCTTCCTTCCGTTTTGATGGCGCGCCCGCG  4980
                |||||||||||  || |||||||||||||||||||||| || ||||| | ||||||| | 
Sbjct  2448536  ATCAGTCTGGACATGAAACACTGGCGGAGTTCTTCCTTTCGCTTTGACGACGCGCCCCCA  2448595

Query  4981     CCAGAAGAGGAGGGGCCCTTTATTCTCGGCCTTGAAGAGATCACTGAGGCTGATCGTGTC  5040
                || ||||| ||||| ||||| |||||||||||||||||||||||||| || |||||||| 
Sbjct  2448596  CCGGAAGAAGAGGGTCCCTTCATTCTCGGCCTTGAAGAGATCACTGAAGCCGATCGTGTG  2448655

Query  5041     TTTGATCT-CCGGAGCAGGGATGAAAAGGGAACGGCCTCCGTGGAGTGGGCTGTCCGTGG  5099
                || || || | ||||| ||||||| | ||||  | |||||||||| ||||| || || ||
Sbjct  2448656  TTCGACCTGCGGGAGC-GGGATGAGACGGGACTGCCCTCCGTGGACTGGGCGGTTCGCGG  2448714

Query  5100     GCCGATCGAGCGTCCGGAAATGCTGGATGTGGAGGCGGGACGAACCGTGTTTATCTGTGC  5159
                ||||||||||| ||||||||||||||||||| || ||||| |||||||||| ||||||||
Sbjct  2448715  GCCGATCGAGCATCCGGAAATGCTGGATGTGAAGACGGGAAGAACCGTGTTCATCTGTGC  2448774

Query  5160     CAGCGGGTTGCGGGCCTGGCGGGCTGCAAAACGCTTTTCCGGGCAGAGCGGCGCTGTCGC  5219
                ||| || ||||||||||||||||| || |||||||||||||||||||||||||  |  ||
Sbjct  2448775  CAGTGGTTTGCGGGCCTGGCGGGCGGCGAAACGCTTTTCCGGGCAGAGCGGCGTCGATGC  2448834

Query  5220     GTTTATTGCGACAACAGGGCGATGACATGTCCCGTTCTGCTGATCGGCGGGCTGGATTCC  5279
                ||| ||||||||||||||||||||||| | || |||||||||||||||||||||||||||
Sbjct  2448835  GTTCATTGCGACAACAGGGCGATGACACGCCCTGTTCTGCTGATCGGCGGGCTGGATTCC  2448894

Query  5280     AGCGGAGGGGCCGGCATTGCCCGTGACTTACTCGCTGTCCATGACGCTGGTCTGACAACA  5339
                |||||||| |||||||||||||||||| | |||||||||||||| ||||| |||||  ||
Sbjct  2448895  AGCGGAGGCGCCGGCATTGCCCGTGACCTGCTCGCTGTCCATGATGCTGGCCTGACGGCA  2448954

Query  5340     CGCATTGCCGCTACGGCCGTCACTGCCCAGACGGATCGCAGGGTGCTGGCTGTGAATCCT  5399
                |||||||||| |||||| ||||| || ||||||||||||  |||||||||| || |||||
Sbjct  2448955  CGCATTGCCGTTACGGCAGTCACGGCGCAGACGGATCGCGCGGTGCTGGCTATGGATCCT  2449014

Query  5400     GTCTCACCAGATCTGCTTGCGGCCCAGATCGAGGCTGCGCTGGAGGATGGGGTCGGGGCC  5459
                ||| ||||||||||||||||||||||||||||||||||||||||||||||| | || |||
Sbjct  2449015  GTCGCACCAGATCTGCTTGCGGCCCAGATCGAGGCTGCGCTGGAGGATGGGATTGGAGCC  2449074

Query  5460     GTCAAGATTGGTGCTCTATGCAATGCAGGGCTTGTCCGGACTGTGGCAGCCCGTCTTCCC  5519
                ||||||||||||||||| ||||| ||||||||||||||||||||||||| ||||||||||
Sbjct  2449075  GTCAAGATTGGTGCTCTGTGCAACGCAGGGCTTGTCCGGACTGTGGCAGACCGTCTTCCC  2449134

Query  5520     GATGTGCCAGTCGTTCTGGATCCGGTTCTCTGTTCCAGTTCAGGACATGCCCTGCTGGAG  5579
                ||| ||||||||||||||||||||||||||||||||||||||||||||||||||||||||
Sbjct  2449135  GATATGCCAGTCGTTCTGGATCCGGTTCTCTGTTCCAGTTCAGGACATGCCCTGCTGGAG  2449194

Query  5580     TCAGAAGGGATTCAAGCTCTTCTGGACCTGCTTTTGCCCCGGACGACTGTTTTGACGCCA  5639
                 ||||||||||||| ||||||||||||||||||||||| || ||||||||||||||||||
Sbjct  2449195  CCAGAAGGGATTCAGGCTCTTCTGGACCTGCTTTTGCCTCGAACGACTGTTTTGACGCCA  2449254

Query  5640     AACCTGCCGGAACTGGCAGCATTGAAATCGGCACTGAATCTGGATCCGGCTACTGAGCAG  5699
                ||| ||||||||||||||||||||||||||||||||   ||| ||| ||||||| | | |
Sbjct  2449255  AACTTGCCGGAACTGGCAGCATTGAAATCGGCACTGGGGCTGCATCAGGCTACTAAACCG  2449314

Query  5700     GATGACGTTGCGGGAGCGCTGCTGGATCGAGGCTGCCAGAGCGTTCTGTTGAAGGGGGGA  5759
                ||||||||||| ||||| || ||||||||||||||||||||| |||| ||||| || |||
Sbjct  2449315  GATGACGTTGCAGGAGCACTTCTGGATCGAGGCTGCCAGAGCATTCTATTGAAAGGAGGA  2449374

Query  5760     CATAACGGCCACTCAACATATTCGACCGATATTCTTTATCAGGCGAACTGCTCTCCTTTG  5819
                |||||||||||||||||||||||||||||||||||||||||||||||||||||| |||||
Sbjct  2449375  CATAACGGCCACTCAACATATTCGACCGATATTCTTTATCAGGCGAACTGCTCTTCTTTG  2449434

Query  5820     TCTTTCCGTTCCATGCGCTATCCGTTCGATCTCAGGGGAACAGGATGTCAGCTGGCGAGC  5879
                || |||||||||||||||||||| |||||||||||||||||||||||||||||||| || 
Sbjct  2449435  TCCTTCCGTTCCATGCGCTATCCATTCGATCTCAGGGGAACAGGATGTCAGCTGGCCAGT  2449494

Query  5880     GGCGTGGCTGCGGCACTGGCCGATGGAAGATCTACATCGGATGCTATCAGGGCCGCGCGT  5939
                ||| |||||||||||||||| ||  ||    |     |||| ||| ||| |||||| || 
Sbjct  2449495  GGCCTGGCTGCGGCACTGGCAGACAGACAGCCGTTGCCGGACGCTGTCAAGGCCGCTCGA  2449554

Query  5940     CGCAGCCTTGAGGAACGCTTCCAGAAAGTAGGTGAAGGCTGTGCAATGGCTTCAGCCTGA  5999
                 || ||||||||||||| |||| ||||  ||| |  | |||||||| |||||| ||||||
Sbjct  2449555  TGCGGCCTTGAGGAACGATTCCGGAAAACAGGCGGTGACTGTGCAACGGCTTCTGCCTGA  2449614


>Gluconobacter oxydans 621H, complete genome
Sequence ID: CP000009.1 Length: 2702173 
Range 1: 2443597 to 2449595

Score:8605 bits(9542), Expect:0.0, 
Identities:5510/6000(92%),  Gaps:2/6000(0%), Strand: Plus/Plus

Query  1        ATGAACGCTTCCATTCCGGCCATTACGACAGGTCCTCTGCCGGCTTCCAGCAAGGTCCAT  60
                |||||||||||||||||||||||||||||||| |||||||||||||||||||||||||||
Sbjct  2443597  ATGAACGCTTCCATTCCGGCCATTACGACAGGCCCTCTGCCGGCTTCCAGCAAGGTCCAT  2443656

Query  61       GTTCAGGGCACGTTCCATGACATCAAAGTGCCCATGCGGCAGATTGAGGTTTCGGACGAA  120
                || ||||||||| ||||||| ||||||||||||||||||||||||||| |||||||||||
Sbjct  2443657  GTCCAGGGCACGCTCCATGATATCAAAGTGCCCATGCGGCAGATTGAGATTTCGGACGAA  2443716

Query  121      TGCCCGCTGAACGTCTATGATAGTTCTGGGCCCTATACCGACACCGCCATCAGCATCGAC  180
                |||||||||||||||||||| ||||| |||||||||||||||||||||||||||||||||
Sbjct  2443717  TGCCCGCTGAACGTCTATGACAGTTCCGGGCCCTATACCGACACCGCCATCAGCATCGAC  2443776

Query  181      ATTGCGAAAGGTCTTGCGGACAGTCGCGGCGACTGGCTGCGTCGTCGCGATGATGTGGAG  240
                ||||||||||||||||||||||||||||||  |||||| ||  |||| |  |||||||||
Sbjct  2443777  ATTGCGAAAGGTCTTGCGGACAGTCGCGGCATCTGGCTTCGCAGTCGTGGCGATGTGGAG  2443836

Query  241      GAGTATGACGGTCGCACGATCACGGCAGCCGATAACGGTTTTGCAGAAGGGGATCGGCTG  300
                |||||||||||||||||||| ||||| | ||||||||||||||| || || || ||||||
Sbjct  2443837  GAGTATGACGGTCGCACGATTACGGCGGTCGATAACGGTTTTGCGGAGGGAGAACGGCTG  2443896

Query  301      ACACCTGCATTTCCGAACCAGCGCCGCCCCCTGCGGGCGGTCGGGGATCGTGCTGTGACC  360
                || |||||||| ||||||||||||||||||||||||||||| ||||||||||| ||||||
Sbjct  2443897  ACGCCTGCATTCCCGAACCAGCGCCGCCCCCTGCGGGCGGTAGGGGATCGTGCGGTGACC  2443956

Query  361      CAGCTGGCTTATGCCCGTGCCGGCGTCATTACGCCCGAGATGGAATTCGTCGCCATCCGG  420
                ||| |||| |||||||| || ||  |||| || || || |||||||||||||| ||||||
Sbjct  2443957  CAGATGGCGTATGCCCGCGCTGGAATCATCACACCTGAAATGGAATTCGTCGCTATCCGG  2444016

Query  421      GAAAATATCGGCCGGACGCAGGCCCTGAAGGAAGAGCGGGATGGCGAGGATTTCGGAGCC  480
                ||||||||||||||||||||||||||||||||||||||||||||||||||||||||||||
Sbjct  2444017  GAAAATATCGGCCGGACGCAGGCCCTGAAGGAAGAGCGGGATGGCGAGGATTTCGGAGCC  2444076

Query  481      AGCATTCCGGATTTCGTAACGCCGGAATTCGTGCGGCAGGAAATTGCTTTAGGACGGGCA  540
                ||||||||||| ||||||||||||||||||||||||||||||||||||| |||||| || 
Sbjct  2444077  AGCATTCCGGACTTCGTAACGCCGGAATTCGTGCGGCAGGAAATTGCTTCAGGACGAGCG  2444136

Query  541      ATCATTCCCGCCAATATCAATCACCGTGAGCTTGAGCCGATGATTATCGGGCGCAACTTT  600
                |||||||||||||||||||||||||||||||||||||||||||| ||||| ||||| |||
Sbjct  2444137  ATCATTCCCGCCAATATCAATCACCGTGAGCTTGAGCCGATGATCATCGGACGCAATTTT  2444196

Query  601      CTGGTGAAGATCAATGCCAATATCGGCAATTCGGCCGTGACATCTTCGATGGAAGAAGAG  660
                ||||| ||||||||||||||||||||||||||||| || || ||||| |||||||| || 
Sbjct  2444197  CTGGTAAAGATCAATGCCAATATCGGCAATTCGGCTGTCACGTCTTCCATGGAAGAGGAA  2444256

Query  661      GTCGAGAAGATGGTGTGGTCCATCCGCTGGGGCGCGGATACGGTCATGGATCTTTCGACG  720
                ||||| || |||||||||||||||||||||||||||||||| ||||||||||| || || 
Sbjct  2444257  GTCGAAAAAATGGTGTGGTCCATCCGCTGGGGCGCGGATACCGTCATGGATCTCTCAACA  2444316

Query  721      GGACGCAACATCCATAACATCCGCGACTGGATCATCCGGAATGCTCCTGTGCCGATCGGA  780
                || ||||| || ||||||||||| |||||||||||||| ||||||||||||||||| || 
Sbjct  2444317  GGTCGCAATATTCATAACATCCGGGACTGGATCATCCGCAATGCTCCTGTGCCGATTGGG  2444376

Query  781      ACGGTGCCGCTTTATCAGGCGCTGGAAAAGGTGGGCGGGATTGCGGAAGACCTGACATGG  840
                ||||| || || |||||||||||||||||||| ||||| |||||||||||||||||||||
Sbjct  2444377  ACGGTTCCACTGTATCAGGCGCTGGAAAAGGTCGGCGGTATTGCGGAAGACCTGACATGG  2444436

Query  841      GAAGTTTTCCGCGACACGCTGATTGAGCAGGCGGAGCAGGGGGTGGATTACTTTACCATC  900
                ||  ||||||||||||||||||| ||||||||||||||||| ||||||||||| ||||||
Sbjct  2444437  GAGATTTTCCGCGACACGCTGATCGAGCAGGCGGAGCAGGGCGTGGATTACTTCACCATC  2444496

Query  901      CACGCTGGTGTCCGGCTGCACATGATCCCGCTGACGGCCCGACGGGTGACGGGTATCGTG  960
                || || ||||||||||||||||||||||||||||||||||||||||||||||| ||||||
Sbjct  2444497  CATGCCGGTGTCCGGCTGCACATGATCCCGCTGACGGCCCGACGGGTGACGGGCATCGTG  2444556

Query  961      TCGCGCGGCGGTTCCATCATGGCGAAATGGTGCCTGCATCATCACCGCGAAAGCTTCCTG  1020
                |||||||| || |||||||||||||||||||||||||||||||||||||| |||||||||
Sbjct  2444557  TCGCGCGGTGGGTCCATCATGGCGAAATGGTGCCTGCATCATCACCGCGAGAGCTTCCTG  2444616

Query  1021     TACGAGCATTTCGAGGAGATCTGCGACATCTGCCGTCGTTATGACGTGTCGTTCTCGCTT  1080
                || ||||||||||||||||||||||| |||||||| || |||||||||||||||||||| 
Sbjct  2444617  TATGAGCATTTCGAGGAGATCTGCGATATCTGCCGCCGCTATGACGTGTCGTTCTCGCTC  2444676

Query  1081     GGGGATGGGTTGCGTCCGGGCTCGATCGCCGATGCCAACGATGCGGCGCAGTTTGCAGAG  1140
                ||||| ||  ||||||||||||| || ||||| || |||||||||||||||||||| |||
Sbjct  2444677  GGGGACGGTCTGCGTCCGGGCTCAATTGCCGACGCTAACGATGCGGCGCAGTTTGCGGAG  2444736

Query  1141     CTTGAGACGCTTGGCGAGCTGACGAAAATTGCCTGGGCCAAGGACTGTCAGGTCATGATC  1200
                || || ||||| || || ||||||||||||||||||||||||||||||||||||||||||
Sbjct  2444737  CTGGAAACGCTCGGTGAACTGACGAAAATTGCCTGGGCCAAGGACTGTCAGGTCATGATC  2444796

Query  1201     GAAGGGCCGGGTCATGTGCCGATGCATAAGATCAAGGCCAACATGGACAAGCAGCTTGAG  1260
                ||||| |||||||||||||||||||| ||||||||| |||||||||||||||||||||||
Sbjct  2444797  GAAGGTCCGGGTCATGTGCCGATGCACAAGATCAAGACCAACATGGACAAGCAGCTTGAG  2444856

Query  1261     CACTGCCACGAAGCGCCGTTCTATACGCTTGGACCGCTGACGACGGATATCGCGCCCGGT  1320
                |||||||| ||||||||||| ||||||||||| ||||||||||| |||||||||||||||
Sbjct  2444857  CACTGCCATGAAGCGCCGTTTTATACGCTTGGCCCGCTGACGACCGATATCGCGCCCGGT  2444916

Query  1321     TACGACCACATTACCTCCGCCATTGGGGCTGCTATGATCGGCTGGTTCGGCACGGCGATG  1380
                ||||| ||||| || || |||||||| ||||| ||||||||||||||||||||||| |||
Sbjct  2444917  TACGATCACATCACTTCGGCCATTGGTGCTGCCATGATCGGCTGGTTCGGCACGGCCATG  2444976

Query  1381     CTCTGCTATGTCACGCCCAAAGAGCATCTGGGTCTGCCGGACCGGAACGACGTCAAGACG  1440
                |||||||| ||||| || || || |||||||| |||||||||||||| ||||||||||||
Sbjct  2444977  CTCTGCTACGTCACACCAAAGGAACATCTGGGCCTGCCGGACCGGAATGACGTCAAGACG  2445036

Query  1441     GGTGTCATCACCTACAAGCTCGCAGCTCATGCTGCGGATCTGGCGAAGGGCCATCCGGGC  1500
                |||||||||||||||||||| ||||| ||||| |||||||| ||||| ||||||||||||
Sbjct  2445037  GGTGTCATCACCTACAAGCTTGCAGCCCATGCGGCGGATCTCGCGAAAGGCCATCCGGGC  2445096

Query  1501     GCGCAGATGCGGGATGACGCGCTATCGCGGGCGCGGTTCGAGTTCCGGTGGGAGGATCAG  1560
                |||||||||||||||||||| || ||||||||||||||||||||||||||||| ||||||
Sbjct  2445097  GCGCAGATGCGGGATGACGCCCTGTCGCGGGCGCGGTTCGAGTTCCGGTGGGAAGATCAG  2445156

Query  1561     TTCAATCTGGGTCTCGATCCTGATACGGCCCGTGCCATGCATGATGAAACACTGCCCAAG  1620
                ||||||||||| |||||||| ||||| || ||||||||||||||||||||  ||||||||
Sbjct  2445157  TTCAATCTGGGGCTCGATCCCGATACCGCTCGTGCCATGCATGATGAAACGTTGCCCAAG  2445216

Query  1621     CAGGCGCACAAGGTGTCCCATTTCTGCTCGATGTGTGGGCCGAAGTTCTGCTCGATGAAG  1680
                |||||||||||||||||||||||||||||||||||||||||||| |||||||||||||||
Sbjct  2445217  CAGGCGCACAAGGTGTCCCATTTCTGCTCGATGTGTGGGCCGAAATTCTGCTCGATGAAG  2445276

Query  1681     ATTTCGCATGACATCCGTGCTGCAGCGGAAAAGCAGGACGGTATGGAGCAGATGGCGGAG  1740
                |||||||||||||||||||| || ||||||||||||||||| ||||||||||||||||||
Sbjct  2445277  ATTTCGCATGACATCCGTGCCGCGGCGGAAAAGCAGGACGGCATGGAGCAGATGGCGGAG  2445336

Query  1741     AAATTCCGTGAAGGCGGGCAGCTCTATGTTCCCGTGACGGAACCGGCGGAATGATCCATT  1800
                ||||||||||||||||||||||||||||| || |||||||||||||||||||||||||||
Sbjct  2445337  AAATTCCGTGAAGGCGGGCAGCTCTATGTGCCTGTGACGGAACCGGCGGAATGATCCATT  2445396

Query  1801     CCGTCCTGGGGGGAGGGGTTACGGCACTGTGTTGTGCCATGGCCCTTTCCGACCGGGGCC  1860
                ||||||| ||||||||||||||||||||||||||||||| ||||||||||||||||||||
Sbjct  2445397  CCGTCCTAGGGGGAGGGGTTACGGCACTGTGTTGTGCCACGGCCCTTTCCGACCGGGGCC  2445456

Query  1861     TTGACGTGGAAGTCATCGTCCCGGATGGCGCCCCGGAACCGGCGTCACGGTTTGCGGGAG  1920
                |||||||||||||||||||||||||||||||||||||||||||||||||||||||||| |
Sbjct  2445457  TTGACGTGGAAGTCATCGTCCCGGATGGCGCCCCGGAACCGGCGTCACGGTTTGCGGGGG  2445516

Query  1921     GAATGCTGGCGCCTTTTTGCGAGGGGGAAAGTGCGCCGGAACTGATCGTGGCAAAAGGGC  1980
                |||||||||| ||||| |||||||| |||||||||||||| |||||||||||||||||||
Sbjct  2445517  GAATGCTGGCACCTTTCTGCGAGGGAGAAAGTGCGCCGGATCTGATCGTGGCAAAAGGGC  2445576

Query  1981     AGACTTCCGTGAACTGGTGGGCTGCGCATGTGCCCGACGTCGTGCGACGTGGCACGCTTG  2040
                ||  |||||||||||||||||| || |||||||||| ||| ||||| |||||||||||||
Sbjct  2445577  AGGATTCCGTGAACTGGTGGGCCGCCCATGTGCCCGGCGTTGTGCGGCGTGGCACGCTTG  2445636

Query  2041     TTGTCGCACCGCCGCGGGATGTTTCCGAACTGGAGCGCTTTGCACGGGCGACGCGGCAAC  2100
                ||||||||||||||||||||||||||||| |||||||||||||||||||||||||| |||
Sbjct  2445637  TTGTCGCACCGCCGCGGGATGTTTCCGAATTGGAGCGCTTTGCACGGGCGACGCGGGAAC  2445696

Query  2101     ATGACTGGGTAGCGCCGGGTGATCTGGAGCCGGATCTGGCAGGACGTTTTGCACGGGGGC  2160
                |||| ||||| | |||||||||||||||||||||||||||||| ||||| ||||||||||
Sbjct  2445697  ATGAGTGGGTTGTGCCGGGTGATCTGGAGCCGGATCTGGCAGGGCGTTTCGCACGGGGGC  2445756

Query  2161     TGTTCTTTTCGAGCGAAGCGCATCTGGATCCGCGTCAGGCACTGGCCATCCTGCGAAGCC  2220
                |||||||||| | ||||||||||||||||||||||||||||||| | | |||||| ||||
Sbjct  2445757  TGTTCTTTTCAATCGAAGCGCATCTGGATCCGCGTCAGGCACTGACTAGCCTGCGGAGCC  2445816

Query  2221     GTCTGGAAAGCAGAGGTGTGTCGTTCCGAACCGAGGCGCCACGGGGCCGGATCGTGGACT  2280
                |||||||  ||||||| || ||||| || |||| ||||||||||||||||||||||||||
Sbjct  2445817  GTCTGGAGTGCAGAGGCGTATCGTTTCGGACCGGGGCGCCACGGGGCCGGATCGTGGACT  2445876

Query  2281     GTCGGGGGCTGGCGTCCCGGGAGGATCTGGCCGATCTGCGCGGTGTCCGGGGCGAAATGC  2340
                ||||||||||||| |||||||||||||||||||||||||||||||| |||||||||||||
Sbjct  2445877  GTCGGGGGCTGGCATCCCGGGAGGATCTGGCCGATCTGCGCGGTGTGCGGGGCGAAATGC  2445936

Query  2341     TGATCGTGCACGCGCCGGACGTGACGCTGACGCGGCCTGTTCGCCTGCTGCATCCGCGCT  2400
                ||||||||||||||||||||||||||||||| ||||||||||| ||||||||||| || |
Sbjct  2445937  TGATCGTGCACGCGCCGGACGTGACGCTGACTCGGCCTGTTCGTCTGCTGCATCCACGTT  2445996

Query  2401     TCCCCTGCTACATCGTGCCACGCGAAAACGGGCGCTACATGATCGGTGCGACCATGGTGG  2460
                | |||||||| ||||| |||||||||||||||||||| |||||||| |||||||||||||
Sbjct  2445997  TTCCCTGCTATATCGTTCCACGCGAAAACGGGCGCTATATGATCGGCGCGACCATGGTGG  2446056

Query  2461     AAAGTGCGCATCGCGGAGGTGTGACGGCGCGGGCTGCGATGGAGCTGCTTTCGGCGGCCT  2520
                |||| || |  |||||||||||||||||||| ||||||||||||||||||||||||||||
Sbjct  2446057  AAAGCGCCCGCCGCGGAGGTGTGACGGCGCGCGCTGCGATGGAGCTGCTTTCGGCGGCCT  2446116

Query  2521     ATACGCTTCATCCCGGTTTTGCCGAAGCGGAAATTCTTGAACTGGGCGCAGGGCTGCGTC  2580
                ||||||||||||||||||||||||||||||||||||||||||||||||||||||||||||
Sbjct  2446117  ATACGCTTCATCCCGGTTTTGCCGAAGCGGAAATTCTTGAACTGGGCGCAGGGCTGCGTC  2446176

Query  2581     CGTCCTTTCCTGACAACATTCCGGCCATCCGGCACGCTGCAGACCGCATCCATGTGAACG  2640
                |||| ||||||||||| ||||||||||| || |||||||| |||||||||||||||||||
Sbjct  2446177  CGTCTTTTCCTGACAATATTCCGGCCATTCGCCACGCTGCGGACCGCATCCATGTGAACG  2446236

Query  2641     GGATGTATCGCCACGGTTTCCTGATGGCGCCTGTCTGCGCGGAGCAACTAGCCACGGAAC  2700
                |||||||||||||||| || |||||||||||||||||||| |||||||| ||||||||||
Sbjct  2446237  GGATGTATCGCCACGGCTTTCTGATGGCGCCTGTCTGCGCAGAGCAACTGGCCACGGAAC  2446296

Query  2701     TTGCGGAGCTTTACGCCCATGCGGATTGATCTGAACGGCCAGACCATCGAAACGCAGGCC  2760
                ||||||||||| |||  |||||||||||||||||||||||||||||||||||||||||||
Sbjct  2446297  TTGCGGAGCTTCACGTTCATGCGGATTGATCTGAACGGCCAGACCATCGAAACGCAGGCC  2446356

Query  2761     CGGACACTGGCGGATCTGCTGACGGAGCAGGGCTTTGAATCCCCCTGTGTGGCCACCGCC  2820
                ||||| ||||| || |||||||||||||||||||||||||||||||| || ||||| |||
Sbjct  2446357  CGGACGCTGGCCGACCTGCTGACGGAGCAGGGCTTTGAATCCCCCTGCGTAGCCACGGCC  2446416

Query  2821     GTAGATGGTGATTTCATTGCCCGTCCCCTTCGTCCCGGAACGCTGCTGAATGATGGCGTG  2880
                || |||||||||||||||||||| ||||||||| ||||||| ||| ||||||||||||||
Sbjct  2446417  GTGGATGGTGATTTCATTGCCCGGCCCCTTCGTTCCGGAACACTGTTGAATGATGGCGTG  2446476

Query  2881     AAGGTTGAGGTCCTCTCACCAATGCAGGGAGGCTGACCATGTTCTATGGTGTCGATCTGA  2940
                |||||||||||||||||||| ||||||||||| |||||||||||||||||||||||||||
Sbjct  2446477  AAGGTTGAGGTCCTCTCACCGATGCAGGGAGGGTGACCATGTTCTATGGTGTCGATCTGA  2446536

Query  2941     AATCCCGTCTGATGCTCGGGACTGCGCAATATCGCTCACCGCAGGTTTTGCTGGAGGCGA  3000
                  |||||||||||||||||||||||||||||||  || ||||||||| ||||||| || |
Sbjct  2446537  CGTCCCGTCTGATGCTCGGGACTGCGCAATATCCGTCGCCGCAGGTTCTGCTGGAAGCCA  2446596

Query  3001     TTGAAGCATCCGGCGCCGAGGTCATTACTGTCTCGCTGAGGCGGGAAGGGGCGGCCGGGG  3060
                | || || ||||||||  |||||||||||||||||||||||||||||||||||||||| |
Sbjct  2446597  TCGAGGCGTCCGGCGCGCAGGTCATTACTGTCTCGCTGAGGCGGGAAGGGGCGGCCGGAG  2446656

Query  3061     GAGCGTTTCGTGACCTTCTGGCGAAAAGCCGGTGCCGCCTGCTGCCCAACACGGCAGGCT  3120
                | |||||||||| ||||||||||||||||||||| || |||||||||||||| || ||||
Sbjct  2446657  GGGCGTTTCGTGCCCTTCTGGCGAAAAGCCGGTGTCGTCTGCTGCCCAACACCGCGGGCT  2446716

Query  3121     GCCACACCGTTCGGGAAGCCGTAACCACGGCCCGGATGGCGCGTGAAGTGTTTGGAACTT  3180
                | |||||||||||||||||||| ||||||||||| ||||| |||||||| || ||||| |
Sbjct  2446717  GTCACACCGTTCGGGAAGCCGTGACCACGGCCCGAATGGCACGTGAAGTCTTCGGAACCT  2446776

Query  3181     CATGGATCAAGCTGGAAGTCATCGGTCATGCCGACACGCTGCAACCCGACCCGTTTGCGC  3240
                ||||||||||||||||||| ||||||||||||||||||| ||||||||||||||| ||||
Sbjct  2446777  CATGGATCAAGCTGGAAGTGATCGGTCATGCCGACACGCAGCAACCCGACCCGTTCGCGC  2446836

Query  3241     TCGTCGAGGCCGCGCGGGTGCTGTGTGCGGAGGGGTTTGATGTCTTTCCCTACACGACCG  3300
                |||||||||||||||| |||||||||||||| || |||||||||||||||||||||||||
Sbjct  2446837  TCGTCGAGGCCGCGCGTGTGCTGTGTGCGGAAGGATTTGATGTCTTTCCCTACACGACCG  2446896

Query  3301     AGGACCTGATCGTGGGCGAAAAGCTGCTTGAGGCCGGTTGCAAAGTCCTGATGCCCTGGG  3360
                |||||||||||||||| |||||||||||||||||||||||||||||||||||||||||||
Sbjct  2446897  AGGACCTGATCGTGGGTGAAAAGCTGCTTGAGGCCGGTTGCAAAGTCCTGATGCCCTGGG  2446956

Query  3361     GCGCGCCCATTGGTTCAGGACAGGGTCTCCGAAATCTGGCGGGATTGCGCAGCATGAGGG  3420
                |||||||||| ||||| || |||||  | |||||||||||||||||||| ||||||||||
Sbjct  2446957  GCGCGCCCATCGGTTCGGGGCAGGGATTGCGAAATCTGGCGGGATTGCGGAGCATGAGGG  2447016

Query  3421     CACATTTCCGGGATGTTCCGCTGGTCGTGGATGCGGGGATCGGTGCCCCCAGCCAAGCCG  3480
                | |||||||| ||||| || ||||| |||||||||||||||||||| ||||| || ||||
Sbjct  2447017  CGCATTTCCGCGATGTACCACTGGTTGTGGATGCGGGGATCGGTGCGCCCAGTCAGGCCG  2447076

Query  3481     CGCAGACCATGGAACTTGGGTTTGATGCCGTGTTGCTCAATACTGCGGTGGCGAAGGCAG  3540
                ||||| ||||||||||||||||||| |||||| ||||||||||||| || |||||||| |
Sbjct  2447077  CGCAGGCCATGGAACTTGGGTTTGACGCCGTGCTGCTCAATACTGCCGTTGCGAAGGCGG  2447136

Query  3541     TCGATCCTGTGGGAATGGCGCGGGCCTTTGGGCGCGCCATACAGGCGGGACGGGAAGGCT  3600
                ||||||||||||| ||||||||||| ||||||||||||||||||||||| | ||| || |
Sbjct  2447137  TCGATCCTGTGGGGATGGCGCGGGCTTTTGGGCGCGCCATACAGGCGGGGCAGGAGGGTT  2447196

Query  3601     ATCAGGCCGGACTGATGCCGGAGCGGGATATGGCCAGTGCCTCGACGCCCGTTTTCGGTC  3660
                 |  ||| || || ||||| || |||||||||||||||||||||||||||||||||||||
Sbjct  2447197  TTGTGGCTGGCCTCATGCCCGAACGGGATATGGCCAGTGCCTCGACGCCCGTTTTCGGTC  2447256

Query  3661     TGGCGGAGCTGGCATGATGACGCTTGATCCGTTCTATCTTCTGGTCGGGGAAGTCGGACT  3720
                |||||||| |||||||||||||||||||||||||||||||||||||||||||||||| ||
Sbjct  2447257  TGGCGGAGTTGGCATGATGACGCTTGATCCGTTCTATCTTCTGGTCGGGGAAGTCGGGCT  2447316

Query  3721     TCTTGAAACGCTGCTGCCCTGGGGTGTGCGGCTGGTGCAGCTTCGCCTCAAGGACAAACC  3780
                ||||||||||||||||||||| |||||||||||||||||||| || ||||||||||||||
Sbjct  2447317  TCTTGAAACGCTGCTGCCCTGTGGTGTGCGGCTGGTGCAGCTGCGTCTCAAGGACAAACC  2447376

Query  3781     GGAAGCGGAAATCCGCCGTCAGATCTGTCATGCCCGTGATCTGTGTGAGCGGCATGGCGC  3840
                |||||||||||||||  | |||||| ||||||||||||||||||||||||||||||||||
Sbjct  2447377  GGAAGCGGAAATCCGTTGCCAGATCCGTCATGCCCGTGATCTGTGTGAGCGGCATGGCGC  2447436

Query  3841     CCAGCTTGTCGTCAACGACTACTGGCGCCTTGCGATGGAACTGGGGTGCGATTTCGTCCA  3900
                |||||||||| ||||||||||||||||||||||| |||||||||| ||||||||||||||
Sbjct  2447437  CCAGCTTGTCATCAACGACTACTGGCGCCTTGCGCTGGAACTGGGATGCGATTTCGTCCA  2447496

Query  3901     TCTGGGTCAGGAAGACATTGAAACGGCGGATTTTGCCGCGCTTCGAGACGCTGGGATCCG  3960
                |||||||||||||||||| |||||||||||||||||||| ||||||||||| || |||||
Sbjct  2447497  TCTGGGTCAGGAAGACATGGAAACGGCGGATTTTGCCGCTCTTCGAGACGCCGGAATCCG  2447556

Query  3961     GTTCGGGCTGTCCACCCATGATCCGGCGGAACTCGAACGGGCCCTGTCTTACGAACCAGC  4020
                ||| || |||||||| ||||| ||||||||||||||||||||||||||||| ||||| ||
Sbjct  2447557  GTTTGGACTGTCCACTCATGACCCGGCGGAACTCGAACGGGCCCTGTCTTATGAACCGGC  2447616

Query  4021     TTACGTTGCTCTCGGTCCAGTTTATCCGACCCTTCTGaaaaaaaTGAAATGGGGGCCTCA  4080
                ||| || ||||| ||||| || |||||||||||||||||||||||||||||||| || ||
Sbjct  2447617  TTATGTCGCTCTTGGTCCCGTCTATCCGACCCTTCTGAAAAAAATGAAATGGGGTCCGCA  2447676

Query  4081     GGGGCTGGAGCGGGTGGCTGACTGGAAGAAACGGGCCGGTCAGACACCGCTTGTCGCCAT  4140
                |||| |||||||||||||||||||||| || |||||||||||||| ||||||||||||||
Sbjct  2447677  GGGGTTGGAGCGGGTGGCTGACTGGAAAAAGCGGGCCGGTCAGACGCCGCTTGTCGCCAT  2447736

Query  4141     TGGGGGCCTGACGCCCGAGCGCCTCCCGGGGGTCTTTTCCGCAGGTGCGGACAGCGCCGC  4200
                |||||||||||||||||||||||||||||||||||||| |||||||||||||||||||||
Sbjct  2447737  TGGGGGCCTGACGCCCGAGCGCCTCCCGGGGGTCTTTTTCGCAGGTGCGGACAGCGCCGC  2447796

Query  4201     TGTGGTGACGGATATCCAGATGGCGGACGACCCGGTTGCCCGCTGCCGGGAATGGGTCGC  4260
                 |||||||||||||||||||||||||||||||||||||||||||||||||||||||||||
Sbjct  2447797  CGTGGTGACGGATATCCAGATGGCGGACGACCCGGTTGCCCGCTGCCGGGAATGGGTCGC  2447856

Query  4261     CGCGACGCGGGCTTATGTACGATGAGCCGGTACTTGCGGCAGCTCGACTTCTTCCCGCGG  4320
                |||||||||||| ||||| |||||| |||||| | ||||||| ||  | ||||||||| |
Sbjct  2447857  CGCGACGCGGGCATATGTGCGATGAACCGGTATTCGCGGCAGGTCAGCCTCTTCCCGCAG  2447916

Query  4321     GGTGAGGCTGACCAGAAACGTCTTTTGGATGCTCATGTTCTGGTTGTCGGTGCTGGTGGG  4380
                |||||||| ||||||||||||||| ||||||| |||||||||||||||||||||||||||
Sbjct  2447917  GGTGAGGCCGACCAGAAACGTCTTCTGGATGCCCATGTTCTGGTTGTCGGTGCTGGTGGG  2447976

Query  4381     TTGGGGGCGACCGTGCTGCCAGCACTCGCAGGAGCCGGGTGCGGCAGGATCACGGTGGTG  4440
                ||||||||||||||||||||||||||||||||||||||||||||||||||||||||||||
Sbjct  2447977  TTGGGGGCGACCGTGCTGCCAGCACTCGCAGGAGCCGGGTGCGGCAGGATCACGGTGGTG  2448036

Query  4441     GATCATGACCGCGTGGATGAAAGCAATCTTCATCGGCAGACCCTGTTCCGCATGGAAGAC  4500
                |||||||||||||||||||||||||||||||||||||||||||||||||||||||| |||
Sbjct  2448037  GATCATGACCGCGTGGATGAAAGCAATCTTCATCGGCAGACCCTGTTCCGCATGGAGGAC  2448096

Query  4501     ATCGGCAGACTGAAAGTCTCCTGCGTGGCAGAGCGATTGGAGGGCCTGAATCCGGATTGC  4560
                |||||||||| |||||||||||||| ||| || ||| |||| || |||||||| ||||||
Sbjct  2448097  ATCGGCAGACCGAAAGTCTCCTGCGCGGCGGAACGACTGGAAGGGCTGAATCCTGATTGC  2448156

Query  4561     CGGATCATACCCGTCGCCCGGCATCTGCAACCTGCTTCGGCACGCAGTCTTCTGCCGGGT  4620
                |||||||||||||||||||||| |||| |||| || || |||||| ||||||||||||||
Sbjct  2448157  CGGATCATACCCGTCGCCCGGCGTCTGGAACCGGCCTCTGCACGCTGTCTTCTGCCGGGT  2448216

Query  4621     ATTTCCGTTGTGGTTGATGCGGCGGACAGTGTGGCTGTGACCTATATGCTGTCAGATCTT  4680
                | |||||||||||||||||| |||||||||||||| ||||||||||||||||| ||||||
Sbjct  2448217  AGTTCCGTTGTGGTTGATGCAGCGGACAGTGTGGCCGTGACCTATATGCTGTCTGATCTT  2448276

Query  4681     TGCCTTGAGGCAGATGTGCCTCTCGTCAGTGCCTCGGTGCTGGGGCAGTCCGGTTATGTG  4740
                ||||||||||||| ||||||||||||||| |||||||||||||| |||||||||||||||
Sbjct  2448277  TGCCTTGAGGCAGGTGTGCCTCTCGTCAGCGCCTCGGTGCTGGGACAGTCCGGTTATGTG  2448336

Query  4741     GGGGGATTCTGTGGTGGGGCACCCGGTTATCGTGCTGTTTTCCCCGATATCCCTGCCAGT  4800
                || |||||||||||||| || ||||||||||| || ||||| |||||||| |||||| | 
Sbjct  2448337  GGAGGATTCTGTGGTGGAGCGCCCGGTTATCGCGCCGTTTTTCCCGATATTCCTGCCGGC  2448396

Query  4801     TTTCCAACCTGCTCGGAGGCCGGAGTGCTGGGGCCAGCCGTGGCGGCGCTGGGTGCCATA  4860
                ||||| ||||||||||||||||||||||||||||||||||||||||||||||||||||||
Sbjct  2448397  TTTCCCACCTGCTCGGAGGCCGGAGTGCTGGGGCCAGCCGTGGCGGCGCTGGGTGCCATA  2448456

Query  4861     CAGGCGCAGATGACGCTGTCGATCCTGCTTGAAATGCAGCCTTCCCCACTGGGTCAGATG  4920
                |||||||||||||||||||||||||||||  |||||||||||||||||||||||||||||
Sbjct  2448457  CAGGCGCAGATGACGCTGTCGATCCTGCTGCAAATGCAGCCTTCCCCACTGGGTCAGATG  2448516

Query  4921     ATCAGTCTGGATCTGGAACACTGGCGGAGTTCTTCCTTCCGTTTTGATGGCGCGCCCGCG  4980
                |||||||||||  || |||||||||||||||||||||| || ||||| | ||||||| | 
Sbjct  2448517  ATCAGTCTGGACATGAAACACTGGCGGAGTTCTTCCTTTCGCTTTGACGACGCGCCCCCA  2448576

Query  4981     CCAGAAGAGGAGGGGCCCTTTATTCTCGGCCTTGAAGAGATCACTGAGGCTGATCGTGTC  5040
                || ||||| ||||| ||||| |||||||||||||||||||||||||| || |||||||| 
Sbjct  2448577  CCGGAAGAAGAGGGTCCCTTCATTCTCGGCCTTGAAGAGATCACTGAAGCCGATCGTGTG  2448636

Query  5041     TTTGATCT-CCGGAGCAGGGATGAAAAGGGAACGGCCTCCGTGGAGTGGGCTGTCCGTGG  5099
                || || || | ||||| ||||||| | ||||  | |||||||||| ||||| || || ||
Sbjct  2448637  TTCGACCTGCGGGAGC-GGGATGAGACGGGACTGCCCTCCGTGGACTGGGCGGTTCGCGG  2448695

Query  5100     GCCGATCGAGCGTCCGGAAATGCTGGATGTGGAGGCGGGACGAACCGTGTTTATCTGTGC  5159
                ||||||||||| ||||||||||||||||||| || ||||| |||||||||| ||||||||
Sbjct  2448696  GCCGATCGAGCATCCGGAAATGCTGGATGTGAAGACGGGAAGAACCGTGTTCATCTGTGC  2448755

Query  5160     CAGCGGGTTGCGGGCCTGGCGGGCTGCAAAACGCTTTTCCGGGCAGAGCGGCGCTGTCGC  5219
                ||| || ||||||||||||||||| || |||||||||||||||||||||||||  |  ||
Sbjct  2448756  CAGTGGTTTGCGGGCCTGGCGGGCGGCGAAACGCTTTTCCGGGCAGAGCGGCGTCGATGC  2448815

Query  5220     GTTTATTGCGACAACAGGGCGATGACATGTCCCGTTCTGCTGATCGGCGGGCTGGATTCC  5279
                ||| ||||||||||||||||||||||| | || |||||||||||||||||||||||||||
Sbjct  2448816  GTTCATTGCGACAACAGGGCGATGACACGCCCTGTTCTGCTGATCGGCGGGCTGGATTCC  2448875

Query  5280     AGCGGAGGGGCCGGCATTGCCCGTGACTTACTCGCTGTCCATGACGCTGGTCTGACAACA  5339
                |||||||| |||||||||||||||||| | |||||||||||||| ||||| |||||  ||
Sbjct  2448876  AGCGGAGGCGCCGGCATTGCCCGTGACCTGCTCGCTGTCCATGATGCTGGCCTGACGGCA  2448935

Query  5340     CGCATTGCCGCTACGGCCGTCACTGCCCAGACGGATCGCAGGGTGCTGGCTGTGAATCCT  5399
                |||||||||| |||||| ||||| || ||||||||||||  |||||||||| || |||||
Sbjct  2448936  CGCATTGCCGTTACGGCAGTCACGGCGCAGACGGATCGCGCGGTGCTGGCTATGGATCCT  2448995

Query  5400     GTCTCACCAGATCTGCTTGCGGCCCAGATCGAGGCTGCGCTGGAGGATGGGGTCGGGGCC  5459
                ||| ||||||||||||||||||||||||||||||||||||||||||||||| | || |||
Sbjct  2448996  GTCGCACCAGATCTGCTTGCGGCCCAGATCGAGGCTGCGCTGGAGGATGGGATTGGAGCC  2449055

Query  5460     GTCAAGATTGGTGCTCTATGCAATGCAGGGCTTGTCCGGACTGTGGCAGCCCGTCTTCCC  5519
                ||||||||||||||||| ||||| ||||||||||||||||||||||||| ||||||||||
Sbjct  2449056  GTCAAGATTGGTGCTCTGTGCAACGCAGGGCTTGTCCGGACTGTGGCAGACCGTCTTCCC  2449115

Query  5520     GATGTGCCAGTCGTTCTGGATCCGGTTCTCTGTTCCAGTTCAGGACATGCCCTGCTGGAG  5579
                ||| ||||||||||||||||||||||||||||||||||||||||||||||||||||||||
Sbjct  2449116  GATATGCCAGTCGTTCTGGATCCGGTTCTCTGTTCCAGTTCAGGACATGCCCTGCTGGAG  2449175

Query  5580     TCAGAAGGGATTCAAGCTCTTCTGGACCTGCTTTTGCCCCGGACGACTGTTTTGACGCCA  5639
                 ||||||||||||| ||||||||||||||||||||||| || ||||||||||||||||||
Sbjct  2449176  CCAGAAGGGATTCAGGCTCTTCTGGACCTGCTTTTGCCTCGAACGACTGTTTTGACGCCA  2449235

Query  5640     AACCTGCCGGAACTGGCAGCATTGAAATCGGCACTGAATCTGGATCCGGCTACTGAGCAG  5699
                ||| ||||||||||||||||||||||||||||||||   ||| ||| ||||||| | | |
Sbjct  2449236  AACTTGCCGGAACTGGCAGCATTGAAATCGGCACTGGGGCTGCATCAGGCTACTAAACCG  2449295

Query  5700     GATGACGTTGCGGGAGCGCTGCTGGATCGAGGCTGCCAGAGCGTTCTGTTGAAGGGGGGA  5759
                ||||||||||| ||||| || ||||||||||||||||||||| |||| ||||| || |||
Sbjct  2449296  GATGACGTTGCAGGAGCACTTCTGGATCGAGGCTGCCAGAGCATTCTATTGAAAGGAGGA  2449355

Query  5760     CATAACGGCCACTCAACATATTCGACCGATATTCTTTATCAGGCGAACTGCTCTCCTTTG  5819
                |||||||||||||||||||||||||||||||||||||||||||||||||||||| |||||
Sbjct  2449356  CATAACGGCCACTCAACATATTCGACCGATATTCTTTATCAGGCGAACTGCTCTTCTTTG  2449415

Query  5820     TCTTTCCGTTCCATGCGCTATCCGTTCGATCTCAGGGGAACAGGATGTCAGCTGGCGAGC  5879
                || |||||||||||||||||||| |||||||||||||||||||||||||||||||| || 
Sbjct  2449416  TCCTTCCGTTCCATGCGCTATCCATTCGATCTCAGGGGAACAGGATGTCAGCTGGCCAGT  2449475

Query  5880     GGCGTGGCTGCGGCACTGGCCGATGGAAGATCTACATCGGATGCTATCAGGGCCGCGCGT  5939
                ||| |||||||||||||||| ||  ||    |     |||| ||| ||| |||||| || 
Sbjct  2449476  GGCCTGGCTGCGGCACTGGCAGACAGACAGCCGTTGCCGGACGCTGTCAAGGCCGCTCGA  2449535

Query  5940     CGCAGCCTTGAGGAACGCTTCCAGAAAGTAGGTGAAGGCTGTGCAATGGCTTCAGCCTGA  5999
                 || ||||||||||||| |||| ||||  ||| |  | |||||||| |||||| ||||||
Sbjct  2449536  TGCGGCCTTGAGGAACGATTCCGGAAAACAGGCGGTGACTGTGCAACGGCTTCTGCCTGA  2449595


>Gluconobacter albidus strain TMW2.1191, complete genome
Sequence ID: CP014689.1 Length: 3107922 
Range 1: 182654 to 188616

Score:5280 bits(5855), Expect:0.0, 
Identities:4768/5976(80%),  Gaps:28/5976(0%), Strand: Plus/Plus

Query  1       ATGAACGCTTCCATTCCGGCCATTACGACAGGTCCTCTGCCGGCTTCCAGCAAGGTCCAT  60
               ||||||||||||||||| || |||||||| || ||||||||||| ||||||||| |||||
Sbjct  182654  ATGAACGCTTCCATTCCCGCTATTACGACCGGCCCTCTGCCGGCCTCCAGCAAGATCCAT  182713

Query  61      GTTCAGGGCACGTTCCATGACATCAAAGTGCCCATGCGGCAGATTGAGGTTTCGGACGAA  120
               || | ||||| |   |||||||||   |||||  | |||||||||| ||||||||  |||
Sbjct  182714  GTCCGGGGCATGCATCATGACATCGCGGTGCCGCTCCGGCAGATTGCGGTTTCGGGTGAA  182773

Query  121     TGCCCGCTGAACGTCTATGATAGTTCTGGGCCCTATACCGACACCGCCATCAGCATCGAC  180
               || |||||||| |||||||| ||||| || |||||||||||  || || |||||||||||
Sbjct  182774  TGTCCGCTGAATGTCTATGACAGTTCAGGCCCCTATACCGATCCCTCCGTCAGCATCGAC  182833

Query  181     ATTGCGAAAGGTCTTGCGGACAGTCGCGGCGACTGGCTGCGTCGTCGCGATGATGTGGAG  240
               || || || || ||  ||||||| || ||  ||||||| ||   ||| |  || ||||| 
Sbjct  182834  ATCGCAAAGGGCCTGTCGGACAGCCGGGGAAACTGGCTTCGCGATCGTGGGGACGTGGAA  182893

Query  241     GAGTATGACGGTCGCACGATCACGGCAGCCGATAACGGTTTTGCAGAAGGGGATCGGCTG  300
               |||||||| || || |||||||||||||| ||||||||||||||| | || || ||||||
Sbjct  182894  GAGTATGAAGGGCGGACGATCACGGCAGCTGATAACGGTTTTGCACAGGGTGACCGGCTG  182953

Query  301     ACACCTGCATTTCCGAACCAGCGCCGCCCCCTGCGGGCGGTCGGGGATCGTGCTGTGACC  360
               |||||    |||||| | ||||| || ||||||||||| || || ||||| ||||| || 
Sbjct  182954  ACACCGAGCTTTCCGCAGCAGCGTCGTCCCCTGCGGGCTGTTGGAGATCGCGCTGTCACA  183013

Query  361     CAGCTGGCTTATGCCCGTGCCGGCGTCATTACGCCCGAGATGGAATTCGTCGCCATCCGG  420
               ||| |||| ||||||||||| ||  |||| ||||| || |||||||||||||||||||| 
Sbjct  183014  CAGATGGCCTATGCCCGTGCGGGGATCATCACGCCGGAAATGGAATTCGTCGCCATCCGC  183073

Query  421     GAAAATATCGGCCGGACGCAGGCCCTGAAGGAAGAGCGGGATGGCGAGGATTTCGGAGCC  480
               || ||||||||||||||| | |||||||| |||| ||| || ||||||||||||||||||
Sbjct  183074  GAGAATATCGGCCGGACGGAAGCCCTGAAAGAAGCGCGCGACGGCGAGGATTTCGGAGCC  183133

Query  481     AGCATTCCGGATTTCGTAACGCCGGAATTCGTGCGGCAGGAAATTGCTTTAGGACGGGCA  540
               ||||||||||||||||| ||||||||||||||||||||||||||||| |  || || || 
Sbjct  183134  AGCATTCCGGATTTCGTGACGCCGGAATTCGTGCGGCAGGAAATTGCCTCGGGTCGCGCC  183193

Query  541     ATCATTCCCGCCAATATCAATCACCGTGAGCTTGAGCCGATGATTATCGGGCGCAACTTT  600
               || ||||||||||||||||||||||| || || || ||||||||||| || || ||||| 
Sbjct  183194  ATTATTCCCGCCAATATCAATCACCGCGAACTCGAACCGATGATTATTGGCCGTAACTTC  183253

Query  601     CTGGTGAAGATCAATGCCAATATCGGCAATTCGGCCGTGACATCTTCGATGGAAGAAGAG  660
               || ||||||||||||||||||||||| || ||||||||||| ||||||||||||||||| 
Sbjct  183254  CTTGTGAAGATCAATGCCAATATCGGTAACTCGGCCGTGACGTCTTCGATGGAAGAAGAA  183313

Query  661     GTCGAGAAGATGGTGTGGTCCATCCGCTGGGGCGCGGATACGGTCATGGATCTTTCGACG  720
               |||||||| |||||||||||||||||||||||||||||||||||||||||||| ||||| 
Sbjct  183314  GTCGAGAAAATGGTGTGGTCCATCCGCTGGGGCGCGGATACGGTCATGGATCTCTCGACA  183373

Query  721     GGACGCAACATCCATAACATCCGCGACTGGATCATCCGGAATGCTCCTGTGCCGATCGGA  780
               || ||||| || || |||||||||||||||||||| || || || || ||||||||||| 
Sbjct  183374  GGCCGCAATATTCACAACATCCGCGACTGGATCATTCGCAACGCGCCCGTGCCGATCGGG  183433

Query  781     ACGGTGCCGCTTTATCAGGCGCTGGAAAAGGTGGGCGGGATTGCGGAAGACCTGACATGG  840
               ||||| ||||| |||||||||||||| ||||| ||||| |||||||||||||||||||||
Sbjct  183434  ACGGTTCCGCTCTATCAGGCGCTGGAGAAGGTTGGCGGAATTGCGGAAGACCTGACATGG  183493

Query  841     GAAGTTTTCCGCGACACGCTGATTGAGCAGGCGGAGCAGGGGGTGGATTACTTTACCATC  900
               ||| | |||||||| |||||||| || ||||||||||||||||||||||| |||||||||
Sbjct  183494  GAAATCTTCCGCGATACGCTGATCGAACAGGCGGAGCAGGGGGTGGATTATTTTACCATC  183553

Query  901     CACGCTGGTGTCCGGCTGCACATGATCCCGCTGACGGCCCGACGGGTGACGGGTATCGTG  960
               || || |||||||| ||||||||||||||||||||||| || || |||||||| || || 
Sbjct  183554  CATGCCGGTGTCCGCCTGCACATGATCCCGCTGACGGCGCGTCGCGTGACGGGCATTGTC  183613

Query  961     TCGCGCGGCGGTTCCATCATGGCGAAATGGTGCCTGCATCATCACCGCGAAAGCTTCCTG  1020
               || || || || ||||||||||| |||||||||||||||||||| ||||| |||||||||
Sbjct  183614  TCCCGTGGTGGCTCCATCATGGCAAAATGGTGCCTGCATCATCATCGCGAGAGCTTCCTG  183673

Query  1021    TACGAGCATTTCGAGGAGATCTGCGACATCTGCCGTCGTTATGACGTGTCGTTCTCGCTT  1080
               ||||| ||||| || || ||||||||||||||||| ||||||||||||||||| ||||| 
Sbjct  183674  TACGAACATTTTGATGAAATCTGCGACATCTGCCGCCGTTATGACGTGTCGTTTTCGCTG  183733

Query  1081    GGGGATGGGTTGCGTCCGGGCTCGATCGCCGATGCCAACGATGCGGCGCAGTTTGCAGAG  1140
               || || ||  |||| || || ||||| || |||||||| || || |||||||| || |||
Sbjct  183734  GGAGACGGACTGCGCCCCGGTTCGATTGCGGATGCCAATGACGCCGCGCAGTTCGCGGAG  183793

Query  1141    CTTGAGACGCTTGGCGAGCTGACGAAAATTGCCTGGGCCAAGGACTGTCAGGTCATGATC  1200
               || || || |||||||| ||||||||||| |||||||| |||||||||||||||||||||
Sbjct  183794  CTGGAAACCCTTGGCGAACTGACGAAAATCGCCTGGGCGAAGGACTGTCAGGTCATGATC  183853

Query  1201    GAAGGGCCGGGTCATGTGCCGATGCATAAGATCAAGGCCAACATGGACAAGCAGCTTGAG  1260
               |||||||| || |||||||||||||| |||||||||||||||||||||||||||||||||
Sbjct  183854  GAAGGGCCAGGGCATGTGCCGATGCACAAGATCAAGGCCAACATGGACAAGCAGCTTGAG  183913

Query  1261    CACTGCCACGAAGCGCCGTTCTATACGCTTGGACCGCTGACGACGGATATCGCGCCCGGT  1320
               ||||||||||| || |||||||| |||||||| ||||||||||| ||||| ||||| |||
Sbjct  183914  CACTGCCACGAGGCACCGTTCTACACGCTTGGCCCGCTGACGACCGATATTGCGCCGGGT  183973

Query  1321    TACGACCACATTACCTCCGCCATTGGGGCTGCTATGATCGGCTGGTTCGGCACGGCGATG  1380
               ||||||||||| |||||||||||||| || || |||||||||||||||||||||||||||
Sbjct  183974  TACGACCACATCACCTCCGCCATTGGTGCGGCCATGATCGGCTGGTTCGGCACGGCGATG  184033

Query  1381    CTCTGCTATGTCACGCCCAAAGAGCATCTGGGTCTGCCGGACCGGAACGACGTCAAGACG  1440
               ||||| ||||| |||||||| || |||||||| ||||||||||| || |||||||| || 
Sbjct  184034  CTCTGTTATGTGACGCCCAAGGAACATCTGGGCCTGCCGGACCGCAATGACGTCAAAACC  184093

Query  1441    GGTGTCATCACCTACAAGCTCGCAGCTCATGCTGCGGATCTGGCGAAGGGCCATCCGGGC  1500
               || ||||||||||||||||| ||||| ||||| ||||||||||||||||| ||||| |||
Sbjct  184094  GGCGTCATCACCTACAAGCTTGCAGCCCATGCAGCGGATCTGGCGAAGGGGCATCCAGGC  184153

Query  1501    GCGCAGATGCGGGATGACGCGCTATCGCGGGCGCGGTTCGAGTTCCGGTGGGAGGATCAG  1560
               ||||||||||| || || ||||| || || ||||||||||||||||||||||| || |||
Sbjct  184154  GCGCAGATGCGTGACGATGCGCTGTCCCGCGCGCGGTTCGAGTTCCGGTGGGAAGACCAG  184213

Query  1561    TTCAATCTGGGTCTCGATCCTGATACGGCCCGTGCCATGCATGATGAAACACTGCCCAAG  1620
               |||||||| ||||| || || |||||||| ||  |||||||||| || || || || || 
Sbjct  184214  TTCAATCTTGGTCTGGACCCCGATACGGCGCGGTCCATGCATGACGAGACCCTCCCGAAA  184273

Query  1621    CAGGCGCACAAGGTGTCCCATTTCTGCTCGATGTGTGGGCCGAAGTTCTGCTCGATGAAG  1680
                ||||||||||||| || ||||||||||||||||| |||||||| ||||| |||||||||
Sbjct  184274  GAGGCGCACAAGGTCTCGCATTTCTGCTCGATGTGCGGGCCGAAATTCTGTTCGATGAAG  184333

Query  1681    ATTTCGCATGACATCCGTGCTGCAGCGGAAAAGCAGGACGGTATGGAGCAGATGGCGGAG  1740
               || || ||||||||||| || | ||||||||| ||||  || |||||  | ||||| | |
Sbjct  184334  ATCTCCCATGACATCCGGGCAGAAGCGGAAAAACAGGCTGGAATGGAAGAAATGGCCGGG  184393

Query  1741    AAATTCCGTGAAGGCGGGCAGCTCTATGTTCCCGTGACGGAACCGGCGGAATGATCCATT  1800
               |||||||| |||||||||  ||| ||||||||||||||||||||||||||||||||||||
Sbjct  184394  AAATTCCGGGAAGGCGGGGCGCTTTATGTTCCCGTGACGGAACCGGCGGAATGATCCATT  184453

Query  1801    CCGTCCTGGGGGGAGGGGTTACGGCACTGTGTTGTGCCATGGCCCTTTCCGACCGGGGCC  1860
               ||||||||||||  |||||| |||| |||||||| |||| |||||||||||||||||| |
Sbjct  184454  CCGTCCTGGGGGAGGGGGTTGCGGCGCTGTGTTGCGCCACGGCCCTTTCCGACCGGGGTC  184513

Query  1861    TTGACGTGGAAGTCATCGTCCCGGATGGCGCCCCGGAACCGGCGTCACGGTTTGCGGGAG  1920
               ||||||||||||||||||||||||| |||   || ||  ||||||||||||||||||| |
Sbjct  184514  TTGACGTGGAAGTCATCGTCCCGGAGGGCAGTCCAGAGGCGGCGTCACGGTTTGCGGGGG  184573

Query  1921    GAATGCTGGCGCCTTTTTGCGAGGGGGAAAGTGCGCCGGAACTGATCGTGGCAAAAGGGC  1980
               |||||||||| || || |||||||| ||||| ||||| || |||||||||||  | ||||
Sbjct  184574  GAATGCTGGCCCCGTTCTGCGAGGGAGAAAGCGCGCCCGACCTGATCGTGGCGCAGGGGC  184633

Query  1981    AGACTTCCGTGAACTGGTGGGCTGCGCATGTGCCCGACGTCGTGCGACGTGGCACGCTTG  2040
               || |  | |||||||||||||| || ||||| || || |||      |||||||||||||
Sbjct  184634  AGGCGGCGGTGAACTGGTGGGCGGCCCATGTTCCGGATGTCACAAAGCGTGGCACGCTTG  184693

Query  2041    TTGTCGCACCGCCGCGGGATGTTTCCGAACTGGAGCGCTTTGCACGGGCGACGCGGCAAC  2100
               | ||||| |||||||| |||| | |||||||||| || ||||| || || |||| ||| |
Sbjct  184694  TCGTCGCCCCGCCGCGTGATGGTGCCGAACTGGATCGTTTTGCGCGTGCCACGCAGCAGC  184753

Query  2101    ATGACTGGGTAGCGCCGGGTGATCTGGAGCCGGATCTGGCAGGACGTTTTGCACGGGGGC  2160
               | |||||||| |  || || |||||||||||||||||||  || || ||||| || || |
Sbjct  184754  ACGACTGGGTCGTCCCCGGCGATCTGGAGCCGGATCTGGAGGGGCGATTTGCGCGCGGAC  184813

Query  2161    TGTTCTTTTCGAGCGAAGCGCATCTGGATCCGCGTCAGGCACTGGCCATCCTGCG---AA  2217
               |||| ||  ||| ||||||||||||||| |||||  | || || ||||  |||||    |
Sbjct  184814  TGTTTTTCCCGACCGAAGCGCATCTGGACCCGCGCAAAGCGCTTGCCAGTCTGCGTGACA  184873

Query  2218    GCCGTCTGGAAAGCAGAGGTGTGTCGTTCCGAACCGAGGCGCCACGGGGCCGGATCGTGG  2277
               |||  ||||     | ||| ||| | |||||  ||| | ||||  | || |   ||||||
Sbjct  184874  GCCTGCTGG---CGAAAGGCGTGACCTTCCGTTCCGGGACGCCGTGCGGTCATGTCGTGG  184930

Query  2278    ACTGTCGGGGGCTGGCGTCCCGGGAGGATCTGGCCGATCTGCGCGGTGTCCGGGGCGAAA  2337
               |||| ||||| ||| |||| |||||   ||| |||||||||||||| || ||||| ||||
Sbjct  184931  ACTGCCGGGGACTGACGTCGCGGGACAGTCTCGCCGATCTGCGCGGCGTGCGGGGGGAAA  184990

Query  2338    TGCTGATCGTGCACGCGCCGGACGTGACGCTGACGCGGCCTGTTCGCCTGCTGCATCCGC  2397
               ||||||||||||| || ||||||||| ||||||||||||| || || |||||||||||||
Sbjct  184991  TGCTGATCGTGCATGCCCCGGACGTGTCGCTGACGCGGCCGGTCCGGCTGCTGCATCCGC  185050

Query  2398    GCTTCCCCTGCTACATCGTGCCACGCGAAAACGGGCGCTACATGATCGGTGCGACCATGG  2457
               |||| ||||| ||| |||||||| | ||    |  || ||||||||||| ||||||||||
Sbjct  185051  GCTTTCCCTGTTACGTCGTGCCAAGGGATGGGGATCGGTACATGATCGGGGCGACCATGG  185110

Query  2458    TGGAAAGTGCGCATCGCGGAGGTGTGACGGCGCGGGCTGCGATGGAGCTGCTTTCGGCGG  2517
               ||||||| || |  | |||    ||||| ||||| || |||||||| |||||||||||||
Sbjct  185111  TGGAAAGCGCCCGGCCCGGCCCGGTGACCGCGCGAGCGGCGATGGAACTGCTTTCGGCGG  185170

Query  2518    CCTATACGCTTCATCCCGGTTTTGCCGAAGCGGAAATTCTTGAACTGGGCGCAGGGCTGC  2577
               |||| ||||||||||| || |||||||| || ||||| |||||||||||||| |||||||
Sbjct  185171  CCTACACGCTTCATCCGGGCTTTGCCGAGGCTGAAATCCTTGAACTGGGCGCGGGGCTGC  185230

Query  2578    GTCCGTCCTTTCCTGACAACATTCCGGCCATCCGGCACGCTGCAGACCGCATCCATGTGA  2637
               ||||||||||||| ||||| ||||||||| | || || |  |  |  || |   | || |
Sbjct  185231  GTCCGTCCTTTCCGGACAATATTCCGGCCGTGCGCCATGTCGGGGGGCGGAGTTACGTCA  185290

Query  2638    ACGGGATGTATCGCCACGGTTTCCTGATGGCGCCTGTCTGCGCGGAGCAACTAGCCACGG  2697
               |||||||||| ||||||||||||||||||||||| |||||||| ||||  || ||  | |
Sbjct  185291  ACGGGATGTACCGCCACGGTTTCCTGATGGCGCCCGTCTGCGCCGAGCGGCTGGCGGCAG  185350

Query  2698    AACTTGCGGAGCTTTACGCCCATGCGGATTGATCTGAACGGCCAGACCATCGAAACGCAG  2757
               ||||||||||| |||| || |||||||||||||||||||||| ||| | ||   || |||
Sbjct  185351  AACTTGCGGAGATTTATGCGCATGCGGATTGATCTGAACGGCGAGATCGTCAGGACACAG  185410

Query  2758    GCCCGGACACTGGCGGATCTGCTGACGGAGCAGGGCTTTGAATCCCCCTGTGTGGCCACC  2817
               |||||||| ||||| || |||||||  || | ||| |||||| ||||||| |||||||| 
Sbjct  185411  GCCCGGACGCTGGCCGACCTGCTGATCGAACGGGGTTTTGAAGCCCCCTGCGTGGCCACG  185470

Query  2818    GCCGTAGATGGTGATTTCATTGCCCGTCCCCTTCGTCCCGGAACGCTGCTGAATGATGGC  2877
               ||| |  | || ||||||||||||||| || | |||   | ||| |  ||| | || |||
Sbjct  185471  GCCCTGAACGGCGATTTCATTGCCCGTTCCATGCGTGAGGCAACCCGTCTGGACGAAGGC  185530

Query  2878    GTGAAGGTTGAGGTCCTCTCACCAATGCAGGGAGGCTGACCATGTTCTATGGTGTCGATC  2937
                ||||||| || ||||| || || ||||||||||||||| |||||| ||||| || ||||
Sbjct  185531  ATGAAGGTCGAAGTCCTGTCTCCGATGCAGGGAGGCTGA-CATGTTTTATGGCGTTGATC  185589

Query  2938    TGAAATCCCGTCTGATGCTCGGGACTGCGCAATATCGCTCACCGCAGGTTTTGCTGGAGG  2997
               |||  || || |||||||||||||| ||||| ||||  || ||   |||| |||||||||
Sbjct  185590  TGACGTCGCGGCTGATGCTCGGGACGGCGCAGTATCCGTCGCCCGCGGTTCTGCTGGAGG  185649

Query  2998    CGATTGAAGCATCCGGCGCCGAGGTCATTACTGTCTCGCTGAGGCGGGAAGGGGCGGCCG  3057
               |||| || || |||||||| ||| |||| || || |||||| ||||||| || || || |
Sbjct  185650  CGATCGAGGCGTCCGGCGCGGAGATCATCACGGTTTCGCTGCGGCGGGAGGGCGCTGCGG  185709

Query  3058    GGGGAGCGTTTCGTGACCTTCTGGCGAAAAGCCGGTGCCGCCTGCTGCCCAACACGGCAG  3117
               | |  ||||| ||  || | ||| |  ||||||| ||||||||||||||||| ||||| |
Sbjct  185710  GTGCGGCGTTCCGGAACATCCTGTCCGAAAGCCGATGCCGCCTGCTGCCCAATACGGCGG  185769

Query  3118    GCTGCCACACCGTTCGGGAAGCCGTAACCACGGCCCGGATGGCGCGTGAAGTGTTTGGAA  3177
               | || || || |  || |||||||| ||||||||||| |||||||| |||||||| ||||
Sbjct  185770  GGTGTCATACGGCCCGCGAAGCCGTCACCACGGCCCGCATGGCGCGCGAAGTGTTCGGAA  185829

Query  3178    CTTCATGGATCAAGCTGGAAGTCATCGGTCATGCCGACACGCTGCAACCCGACCCGTTTG  3237
               | || |||||||| |||||||||||||| ||||||||||| || || || |||||||| |
Sbjct  185830  CATCGTGGATCAAACTGGAAGTCATCGGCCATGCCGACACACTCCAGCCGGACCCGTTCG  185889

Query  3238    CGCTCGTCGAGGCCGCGCGGGTGCTGTGTGCGGAGGGGTTTGATGTCTTTCCCTACACGA  3297
               |||| ||||| |||||||| |||||||||||||||||||| || || |||||||||||||
Sbjct  185890  CGCTTGTCGAAGCCGCGCGTGTGCTGTGTGCGGAGGGGTTCGAGGTGTTTCCCTACACGA  185949

Query  3298    CCGAGGACCTGATCGTGGGCGAAAAGCTGCTTGAGGCCGGTTGCAAAGTCCTGATGCCCT  3357
               |||| |||||||||||||| ||||| || || || ||||| ||||| || |||||||| |
Sbjct  185950  CCGAAGACCTGATCGTGGGGGAAAAACTTCTGGAAGCCGGATGCAAGGTGCTGATGCCGT  186009

Query  3358    GGGGCGCGCCCATTGGTTCAGGACAGGGTCTCCGAAATCTGGCGGGATTGCGCAGCATGA  3417
               |||||||||| || || || || ||||| || || ||||  |  ||  |||| | |||| 
Sbjct  186010  GGGGCGCGCCGATCGGATCGGGGCAGGGGCTGCGCAATCCTGAAGGTCTGCGGACCATGC  186069

Query  3418    GGGCACATTT--CCGGGATGTTCCGCTGGTCGTGGATGCGGGGATCGGTGCCCCCAGCCA  3475
               |||| |||||  ||||||  |||||||||| |||||||| |||||||| || ||||| ||
Sbjct  186070  GGGCGCATTTCGCCGGGA--TTCCGCTGGTTGTGGATGCCGGGATCGGAGCGCCCAGTCA  186127

Query  3476    AGCCGCGCAGACCATGGAACTTGGGTTTGATGCCGTGTTGCTCAATACTGCGGTGGCGAA  3535
                || |||||| |||||||  | ||| | || ||| |  |||||||||| |||||||| ||
Sbjct  186128  GGCGGCGCAGGCCATGGAGATGGGGCTGGACGCCATTCTGCTCAATACGGCGGTGGCCAA  186187

Query  3536    GGCAGTCGATCCTGTGGGAATGGCGCGGGCCTTTGGGCGCGCCATACAGGCGGGACGGGA  3595
               ||| || || || | ||  ||||||||||| || || |||||||| |||||||| |||||
Sbjct  186188  GGCCGTGGACCCGGCGGCCATGGCGCGGGCATTCGGTCGCGCCATTCAGGCGGGGCGGGA  186247

Query  3596    AGGCTATCAGGCCGGACTGATGCCGGAGCGGGATATGGCCAGTGCCTCGACGCCCGTTTT  3655
               ||  |   ||||||| ||||||||    ||||| |||||| | |||||||| ||||||||
Sbjct  186248  AGCGTTCGAGGCCGGGCTGATGCCCAGACGGGACATGGCCTGCGCCTCGACACCCGTTTT  186307

Query  3656    CGGTCTGGCGGAGCTGGCATGATGAC---GCTTGATCCGTTCTATCTTCTGGTCGGGGAA  3712
               |||||||||||||||| | |||||||   |||||||||||| ||||||||||| || || 
Sbjct  186308  CGGTCTGGCGGAGCTGTCGTGATGACAGTGCTTGATCCGTTTTATCTTCTGGTGGGCGAC  186367

Query  3713    GTCGGACTTCTTGAAACGCTGCTGCCCTGGGGTGTGCGGCTGGTGCAGCTTCGCCTCAAG  3772
               || |   |||| ||||||||||||||||| || ||||| ||||| |||||||| || |||
Sbjct  186368  GTTGCGTTTCTGGAAACGCTGCTGCCCTGTGGCGTGCGTCTGGTTCAGCTTCGGCTGAAG  186427

Query  3773    GACAAACCGGAAGCGGAAATCCGCCGTCAGATCTGTCATGCCCGTGATCTGTGTGAGCGG  3832
               ||||   | || |||||| | |||||||||||| ||||||| || || |  |||| ||||
Sbjct  186428  GACATGACAGAGGCGGAACTGCGCCGTCAGATCCGTCATGCGCG-GA-CGCTGTGCGCGG  186485

Query  3833    --CATGGCGCCCAGCTTGTCGTCAACGACTACTGGCGCCTTGCGATGGAACTGGGGTGCG  3890
                 |||||||| ||||||||| |||| ||||||||||| |||||  |||||||||||||||
Sbjct  186486  CACATGGCGCGCAGCTTGTCATCAATGACTACTGGCGTCTTGCACTGGAACTGGGGTGCG  186545

Query  3891    ATTTCGTCCATCTGGGTCAGGAAGACATTGAAACGGCGGATTTTGCCGCGCTTCGAGACG  3950
               ||||  ||||||| || ||||||||||| || || || |||||||  || || ||    |
Sbjct  186546  ATTTTATCCATCTCGGGCAGGAAGACATGGAGACCGCCGATTTTGAGGCTCTGCGGCGTG  186605

Query  3951    CTGGGATCCGGTTCGGGCTGTCCACCCATGATCCGGCGGAACTCGAACGGGCCCTGTCTT  4010
                 |||||||||||||| ||||||||||| || ||||||||||||||||||||||||||||
Sbjct  186606  TGGGGATCCGGTTCGGACTGTCCACCCACGACCCGGCGGAACTCGAACGGGCCCTGTCTT  186665

Query  4011    ACGAACCAGCTTACGTTGCTCTCGGTCCAGTTTATCCGACCCTTCTGaaaaaaaTGAAAT  4070
               ||||||| || || || || ||||| || || |||||||| |||||||| ||||||||||
Sbjct  186666  ACGAACCGGCCTATGTCGCACTCGGCCCCGTCTATCCGACACTTCTGAAGAAAATGAAAT  186725

Query  4071    GGGGGCCTCAGGGGCTGGAGCGGGTGGCTGACTGGAAGAAACGGGCCGGTCAGACACCGC  4130
               ||||||| |||||||||||||| ||    |||||||| |  || |||||  |||| ||||
Sbjct  186726  GGGGGCCGCAGGGGCTGGAGCGCGTTCGGGACTGGAAAACCCGCGCCGGAGAGACGCCGC  186785

Query  4131    TTGTCGCCATTGGGGGCCTGACGCCCGAGCGCCTCCCGGGGGTCTTTTCCGCAGGTGCGG  4190
               ||||||||||||| ||||| ||||| ||||||||    ||||| ||| | || || ||||
Sbjct  186786  TTGTCGCCATTGGTGGCCTCACGCCGGAGCGCCTTGAAGGGGTTTTTGCGGCGGGGGCGG  186845

Query  4191    ACAGCGCCGCTGTGGTGACGGATATCCAGATGGCGGACGACCCGGTTGCCCGCTGCCGGG  4250
               ||||||| || || |||||||| ||||||  ||| || |||||||| || || || ||||
Sbjct  186846  ACAGCGCGGCCGTTGTGACGGACATCCAGCAGGCCGAAGACCCGGTGGCGCGGTGTCGGG  186905

Query  4251    AATGGGTCGCCGCGACGCGGGCTTATGTACGATGAGCCGGTACTTGCGGCAGCTCGACTT  4310
               |||||||||||||||||| ||| ||   ||||||||||| ||  ||||||||  ||   |
Sbjct  186906  AATGGGTCGCCGCGACGCAGGCCTACAGACGATGAGCCGTTATATGCGGCAGACCGGGCT  186965

Query  4311    CTTCCCGCGGGGTGAGGCTGACCAGAAACGTCTTTTGGATGCTCATGTTCTGGTTGTCGG  4370
                ||||| | ||| || ||||||||||| || |||||| | || ||| | ||||| || ||
Sbjct  186966  TTTCCCCCAGGGGGAAGCTGACCAGAAGCGCCTTTTGAAAGCCCATATCCTGGTGGTGGG  187025

Query  4371    TGCTGGTGGGTTGGGGGCGACCGTGCTGCCAGCACTCGCAGGAGCCGGGTGCGGCAGGAT  4430
                || || ||| |||| ||||| || || || || || || |||||||| |||||  || |
Sbjct  187026  CGCGGGAGGGCTGGGTGCGACTGTTCTCCCTGCGCTTGCCGGAGCCGGATGCGGGCGGGT  187085

Query  4431    CACGGTGGTGGATCATGACCGCGTGGATGAAAGCAATCTTCATCGGCAGACCCTGTTCCG  4490
                |||||||| |||||||| || |||||||| ||||| || ||||| ||||| || || ||
Sbjct  187086  GACGGTGGTCGATCATGATCGTGTGGATGAGAGCAACCTGCATCGCCAGACGCTCTTTCG  187145

Query  4491    CATGGAAGACATCGGCAGACTGAAAGTCTCCTGCGTGGCAGAGCGATTGGAGGGCCTGAA  4550
               |||||| || || ||| |  | || | | | |||||||| || ||  ||  ||  |||||
Sbjct  187146  CATGGACGATATTGGCCGCTTCAAGGCCGCTTGCGTGGCCGACCGGCTGTCGGATCTGAA  187205

Query  4551    TCCGGATTGCCGGATCATACCCGTCGCCCGGCATCTGCAACCTGCTTCGGCACGCAGTCT  4610
               |||||| || | |||| | || || ||   || |||| | ||  |   ||| || || ||
Sbjct  187206  TCCGGACTGTCAGATCGTGCCTGTGGCGGAGCGTCTGGAGCCGACACTGGCGCGGAGCCT  187265

Query  4611    TCTGCCGGGTATTTCCGTTGTGGTTGATGCGGCGGACAGTGTGGCTGTGACCTATATGCT  4670
                ||| ||| | | |||||||| || |||||||||||||| ||||| || |||||| ||||
Sbjct  187266  CCTGACGGATGTGTCCGTTGTCGTGGATGCGGCGGACAGCGTGGCCGTCACCTATCTGCT  187325

Query  4671    GTCAGATCTTTGCCTTGAGGCAGATGTGCCTCTCGTCAGTGCCTCGGTGCTGGGGCAGTC  4730
               ||| ||||| ||  | || || | | | || ||||| ||||| |||||||| |||| |||
Sbjct  187326  GTCCGATCTGTGTGTGGAAGCGGGTCTTCCCCTCGTGAGTGCTTCGGTGCTTGGGCGGTC  187385

Query  4731    CGGTTATGTGGGGGGATTCTGTGGTGGGGCACCCGGTTATCGTGCTGTTTTCCCCGATAT  4790
                || |||| ||| || |||||||||  |||||| | ||| || ||||||||||| ||| |
Sbjct  187386  GGGCTATGCGGGTGGGTTCTGTGGTACGGCACCGGATTACCGGGCTGTTTTCCCGGATCT  187445

Query  4791    CCCTGCCAGTTTTCCAACCTGCTCGGAGGCCGGAGTGCTGGGGCCAGCCGTGGCGGCGCT  4850
                || |||| | | || |  ||  |||| ||||| ||| ||||||| |  || |||| |||
Sbjct  187446  TCCCGCCATTCTGCCGAATTGTGCGGAAGCCGGTGTGATGGGGCCTGTTGTTGCGGTGCT  187505

Query  4851    GGGTGCCATACAGGCGCAGATGACGCTGTCGATCCTGCTTGAAATGCAGCCTTCCCCACT  4910
                || ||||||||||||||||||  ||| ||  | |||||| | | |||||| || || ||
Sbjct  187506  CGGGGCCATACAGGCGCAGATGGTGCTCTCCGTTCTGCTTCAGACGCAGCCCTCTCCGCT  187565

Query  4911    GGGTCAGATGATCAGTCTGGATCTGGAACACTGGCGGAGTTCTTCCTTCCGTTTTGATGG  4970
               ||| ||||| || |  ||||||||||||| |||| | ||||| || ||||| ||||||| 
Sbjct  187566  GGGGCAGATCATGACGCTGGATCTGGAACGCTGGAGAAGTTCGTCTTTCCGGTTTGATGC  187625

Query  4971    CGCGCCCGCGCCAGAAGAGGAGGGGCCCTTTATTCTCGGCCTTGAAGAGATCACTGAGGC  5030
                |||    |  | ||||  || || || || |||||||| ||||| ||||||   | || 
Sbjct  187626  TGCGGTTTCCTCCGAAGGCGATGGCCCTTTCATTCTCGGGCTTGAGGAGATCCGCGCGGA  187685

Query  5031    TGATCGTGTCTTTGATCTCCGGAGCAGGGATGAAAAGGGAACGGCCTCCGTGGAGTGGGC  5090
                || || || || ||||| ||| |   ||| ||| ||||| || ||||||||   |||||
Sbjct  187686  CGACCGCGTTTTCGATCTGCGGGGGCTGGAGGAACAGGGACCGCCCTCCGTGTCCTGGGC  187745

Query  5091    TGTCCGTGGGCCGATCGAGCGTCCGGAAATGCTGGATGTGGAGGCGGGACGAACCGTGTT  5150
                || || |||||||||||||  ||||||| | |||    || |  |||  | ||||| ||
Sbjct  187746  CGTTCGCGGGCCGATCGAGCACCCGGAAACGGTGGCGAAGGGGATGGGCAGGACCGTTTT  187805

Query  5151    TATCTGTGCCAGCGGGTTGCGGGCCTGGCGGGCTGCAAAACGCTTTTCCGGGCAGAGCGG  5210
                 |||||||||| ||  ||||||||||||||||||| ||||||||||||   ||| ||||
Sbjct  187806  CGTCTGTGCCAGTGGTCTGCGGGCCTGGCGGGCTGCTAAACGCTTTTCCACACAG-GCGG  187864

Query  5211    CGCTGTC--GCGTTTATTGCGACAACAGGGCGATGACATGTCCCGTTCTGCTGATCGGCG  5268
                |  |||  || || ||||| || || || ||||||   | || ||||| ||||||||||
Sbjct  187865  -GTGGTCCTGCCTTCATTGCAACGACGGGACGATGAAGCGCCCTGTTCTTCTGATCGGCG  187923

Query  5269    GGCTGGATTCCAGCGGAGGGGCCGGCATTGCCCGTGACTTACTCGCTGTCCATGACGCTG  5328
               || ||||||||||||| || || ||  |||| || ||  | ||  | || || |   | |
Sbjct  187924  GGATGGATTCCAGCGGGGGAGCTGGTCTTGCGCGGGATCTGCTGTCCGTTCAGGCGTCCG  187983

Query  5329    GTCTGACAACACGCATTGCCGCTACGGCCGTCACTGCCCAGACGGATCGCAGGGTGCTGG  5388
               | | |||  ||||| | || |  || ||||| || ||||||||||||||  | || ||||
Sbjct  187984  GGCAGACCGCACGCCTCGCTGTCACTGCCGTTACGGCCCAGACGGATCGTCGCGTTCTGG  188043

Query  5389    CTGTGAATCCTGTCTCACCAGATCTGCTTGCGGCCCAGATCGAGGCTGCGCTGGAGGATG  5448
               | ||  | || ||| | || | |||  | || || ||||| || || ||||||||    |
Sbjct  188044  CGGTAGAGCCCGTCGCGCCCGCTCTTTTGGCCGCGCAGATTGAAGCGGCGCTGGAAACGG  188103

Query  5449    GGGTCGGGGCCGTCAAGATTGGTGCTCTATGCAATGCAGGGCTTGTCCGGACTGTGGCAG  5508
               || |||| ||||||||||| || ||  | | ||||||    ||  ||||   ||| ||||
Sbjct  188104  GGATCGGTGCCGTCAAGATCGGGGCCATGTTCAATGCGCCTCTGATCCGTGTTGTTGCAG  188163

Query  5509    CCCGTCTTCCCGATGTGCCAGTCGTTCTGGATCCGGTTCTCTGTTCCAGTTCAGGACATG  5568
               | | ||| || |||||||| || || ||||| ||||| |||||||| || || || ||||
Sbjct  188164  CGCTTCTGCCAGATGTGCCGGTGGTGCTGGACCCGGTGCTCTGTTCAAGCTCCGGTCATG  188223

Query  5569    CCCTGCTGGAGTCAGAAGGGATTCAAGCTCTTCTGGACCTGCTTTTGCCCCGGACGACTG  5628
               | |||||||   | || ||  | || ||| |  | |  |||||| ||||||| || ||||
Sbjct  188224  CGCTGCTGGCTCCGGAGGGCGTACAGGCTATGATCGCGCTGCTTCTGCCCCGAACCACTG  188283

Query  5629    TTTTGACGCCAAACCTGCCGGAACTGGCAGCATTGAAATCGGCACTGAATCTGGATCCGG  5688
               |  |||| || || |||||||||||||| ||  ||    | || |||    |||||||||
Sbjct  188284  TCCTGACTCCCAATCTGCCGGAACTGGCGGCGCTGGCGGCTGCCCTGGGGATGGATCCGG  188343

Query  5689    CTACTGAGCAGGATGACGTTGCGGGAGCGCTGCTGGATCGAGGCTGCCAGAGCGTTCTGT  5748
               |  | ||||  || |  |||| ||  | |||||||   || ||||| | ||| |||||| 
Sbjct  188344  CCTCGGAGCGCGAGGCGGTTGTGGACGTGCTGCTGTCCCGGGGCTGTCGGAGTGTTCTGC  188403

Query  5749    TGAAGGGGGGACA-TAACGGCCACTCAACATATTCGACCGATATTCTTTATCAGGCGAAC  5807
               |||| || || ||  | | |||  ||  |   |||    ||||| || ||   |||   |
Sbjct  188404  TGAAAGGCGGGCACGATCTGCC-GTCGTCGGTTTCTGAGGATATCCTGTACGCGGCAGGC  188462

Query  5808    TGCTCTCCTTTGTCTTTCCGTTCCATGCGCTATCCGTTCGATCTCAGGGGAACAGGATGT  5867
               |  | ||| ||| | ||||| ||   ||||| | | ||||| || |||||||| || |||
Sbjct  188463  TCTTGTCCCTTGGCCTTCCGCTCACCGCGCTTTTCCTTCGAGCTGAGGGGAACGGGCTGT  188522

Query  5868    CAGCTGGCGAGCGGCGTGGCTGCGGCACTGGCC-GATG-GAAGATCTACATCGGATGCTA  5925
               ||||| || || ||  |||| || | ||||||| || |  || || | |  | || || |
Sbjct  188523  CAGCTCGCCAGTGGTCTGGCAGCCGGACTGGCCAGAGGACAAAATGTGC--CCGAGGCCA  188580

Query  5926    TCAGGGCCGCGCGTCGCAGCCTTGAGGAACGCTTCC  5961
               ||||||| |||||| |  |  ||||||  || ||||
Sbjct  188581  TCAGGGCTGCGCGTTGTGGAGTTGAGGCGCGTTTCC  188616


>Rhodobacteraceae bacterium SH-1 chromosome, complete genome
Sequence ID: CP027665.1 Length: 3892138 
Range 1: 2864662 to 2869573

Score:2804 bits(3109), Expect:0.0, 
Identities:3626/4956(73%),  Gaps:92/4956(1%), Strand: Plus/Minus

Query  75       CCATGACATCAAAGTGCCCATGCGGCAGATTGAGGTTTCGGACGAATGCCCGCTGAACGT  134
                ||||||||||   ||||| |||||  | || | |||  | | ||||   ||||| | | |
Sbjct  2869573  CCATGACATCCGGGTGCCGATGCGCGAAATCGTGGTGACCGGCGAAGCGCCGCTCAGCCT  2869514

Query  135      CTATGATAGTTCTGGGCCCTATACCGACACCGCCATCAGCATCGACATTGCGAAAGGTCT  194
                |||||| ||||| || |||||||||||  |||||    | |||||||| || |  || ||
Sbjct  2869513  CTATGACAGTTCCGGTCCCTATACCGATCCCGCCGCGCGGATCGACATCGCCACCGGCCT  2869454

Query  195      TGCGGACAGTCGCGGCGACTGGCTGCGTCGTCGCGATGATGTGGAGGAGTATGACGGTCG  254
                  | ||    || |||| ||||||||  |  ||||  ||||| |||   |||||||| ||
Sbjct  2869453  GCCCGAGGTGCGTGGCGGCTGGCTGCAGCAGCGCGGCGATGTCGAGACATATGACGGCCG  2869394

Query  255      CACGATCACGGCAGCCGATAACGGTTTTGCAGAAGGGGATCGGCTGACACCTGCATTTCC  314
                ||  |||||||  || |||||||| |||||    || || |||||||| || || |||||
Sbjct  2869393  CAGCATCACGGATGCGGATAACGGGTTTGCGTCGGGCGACCGGCTGACGCCGGCCTTTCC  2869334

Query  315      GAACCAGCGCCGCCCC-CTGCGGGCGGTCGGGGATCGTGCTGTGACCCAGCTGGCTTATG  373
                |   |||| |||| || |||||||| || || || || || ||||||||||| || ||||
Sbjct  2869333  GGTTCAGC-CCGCGCCGCTGCGGGCCGTGGGCGACCGGGCGGTGACCCAGCTCGCCTATG  2869275

Query  374      CCCGTGCCGGCGTCATTACGCCCGAGATGGAATTCGTCGCCATCCGGGAAAATATCGGCC  433
                |||| |||||| || | || ||||||||||| || ||||| ||||| |||||    ||  
Sbjct  2869274  CCCGGGCCGGCATCGTCACCCCCGAGATGGAGTTTGTCGCGATCCGCGAAAACGAGGGAA  2869215

Query  434      GGACGCAGGCCCTGAAGGAAGAGCGGGATGGCGAGGATTTCGGAGCCAGCATTCCGGATT  493
                ||| |   ||||      | || || || ||||| |    ||| |||    | || ||  
Sbjct  2869214  GGATGGCCGCCC------ATGACCGCGACGGCGACGCCCACGGCGCCGAACTGCCCGACC  2869161

Query  494      TCGTAACGCCGGAATTCGTGCGGCAGGAAATTGCTTTAGGACGGGCAATCATTCCCGCCA  553
                | || |||||||||||||||||    || || ||    || || || ||||| |||||||
Sbjct  2869160  TGGTGACGCCGGAATTCGTGCGCGCCGAGATAGCGGCGGGCCGCGCGATCATCCCCGCCA  2869101

Query  554      ATATCAATCACCGTGAGCTTGAGCCGATGATTATCGGGCGCAACTTTCTGGTGAAGATCA  613
                | ||||| ||||| ||||| ||||||||||| ||||||||||| ||   ||| |||||||
Sbjct  2869100  ACATCAACCACCGCGAGCTGGAGCCGATGATCATCGGGCGCAATTTCAAGGTAAAGATCA  2869041

Query  614      ATGCCAATATCGGCAATTCGGCCGTGACATCTTCGATGGAAGAAGAGGTCGAGAAGATGG  673
                | |||||||||||||| || ||||| || || |||||||| || ||||||||||| ||||
Sbjct  2869040  ACGCCAATATCGGCAACTCCGCCGTCACCTCGTCGATGGAGGAGGAGGTCGAGAAAATGG  2868981

Query  674      TGTGGTCCATCCGCTGGGGCGCGGATACGGTCATGGATCTTTCGACGGGACGCAACATCC  733
                | ||| | ||||||||||||||||| ||||| ||||| || ||||| || ||||||||||
Sbjct  2868980  TCTGGGCGATCCGCTGGGGCGCGGACACGGTGATGGACCTGTCGACCGGGCGCAACATCC  2868921

Query  734      ATAACATCCGCGACTGGATCATCCGGAATGCTCCTGTGCCGATCGGAACGGTGCCGCTTT  793
                | ||||||||||||||||||||||| || || || ||||||||||| || |||||||| |
Sbjct  2868920  ACAACATCCGCGACTGGATCATCCGCAACGCGCCGGTGCCGATCGGGACCGTGCCGCTCT  2868861

Query  794      ATCAGGCGCTGGAAAAGGTGGGCGGGATTGCGGAAGACCTGACATGGGAAGTTTTCCGCG  853
                | ||||||||||||||||| ||||| ||||| ||||||||||||||||| || |||||||
Sbjct  2868860  ACCAGGCGCTGGAAAAGGTCGGCGGCATTGCCGAAGACCTGACATGGGAGGTGTTCCGCG  2868801

Query  854      ACACGCTGATTGAGCAGGCGGAGCAGGGGGTGGATTACTTTACCATCCACGCTGGTGTCC  913
                |||||||||| || ||||| || |||||||||||||||||||||||||| || || || |
Sbjct  2868800  ACACGCTGATCGAACAGGCCGAACAGGGGGTGGATTACTTTACCATCCATGCGGGCGTGC  2868741

Query  914      GGCTGCACATGATCCCGCTGACGGCCCGACGGGTGACGGGTATCGTGTCGCGCGGCGGTT  973
                ||||||||||||||||| |||| ||   |||||| || || ||||||||||||||||| |
Sbjct  2868740  GGCTGCACATGATCCCGATGACCGCGAAACGGGTCACCGGCATCGTGTCGCGCGGCGGGT  2868681

Query  974      CCATCATGGCGAAATGGTGCCTGCATCATCACCGCGAAAGCTTCCTGTACGAGCATTTCG  1033
                | ||||||||||||||||||||||||||||||||||| ||||| || |||||||||||||
Sbjct  2868680  CGATCATGGCGAAATGGTGCCTGCATCATCACCGCGAGAGCTTTCTCTACGAGCATTTCG  2868621

Query  1034     AGGAGATCTGCGACATCTGCCGTCGTTATGACGTGTCGTTCTCGCTTGGGGATGGGTTGC  1093
                |||| ||||||||||||||||| || || ||||||||||||||||| ||||| ||| |||
Sbjct  2868620  AGGAAATCTGCGACATCTGCCGCCGCTACGACGTGTCGTTCTCGCTGGGGGACGGGCTGC  2868561

Query  1094     GTCCGGGCTCGATCGCCGATGCCAACGATGCGGCGCAGTTTGCAGAGCTTGAG-ACGCTT  1152
                | || || ||||||||||| ||||| || | ||||||||| || ||  ||| | ||||| 
Sbjct  2868560  GCCCCGGATCGATCGCCGACGCCAATGACGAGGCGCAGTTCGCCGAA-TTGCGCACGCTG  2868502

Query  1153     GGCGAGCTGACGAAAATTGCCTGGGCCAAGGACTGTCAGGTCATGATCGAAGGGCCGGGT  1212
                |||||||||||    || |||||||| |||||||| ||||| ||||||||||| || || 
Sbjct  2868501  GGCGAGCTGACCCGCATCGCCTGGGCAAAGGACTGCCAGGTGATGATCGAAGGCCCCGGC  2868442

Query  1213     CATGTGCCGATGCATAAGATCAAGGCCAACATGGACAAGCAGCTTGAGCACTGCCACGAA  1272
                |||||||||||||| ||||||||||||||||||||| |||||||  | || |||||||| 
Sbjct  2868441  CATGTGCCGATGCACAAGATCAAGGCCAACATGGACGAGCAGCTGAAACATTGCCACGAG  2868382

Query  1273     GCGCCGTTCTATACGCTTGGACCGCTGACGACGGATATCGCGCCCGGTTACGACCACATT  1332
                ||||| ||||||||||| || ||||| ||||| || |||||||| || || |||||||| 
Sbjct  2868381  GCGCCCTTCTATACGCTCGGGCCGCTCACGACCGACATCGCGCCGGGCTATGACCACATC  2868322

Query  1333     ACCTCCGCCATTGGGGCTGCTATGATCGGCTGGTTCGGCACGGCGATGCTCTGCTATGTC  1392
                || |||||||| ||||| || |||||||||||||||||||| |||||||||||||| |||
Sbjct  2868321  ACATCCGCCATCGGGGCGGCGATGATCGGCTGGTTCGGCACCGCGATGCTCTGCTACGTC  2868262

Query  1393     ACGCCCAAAGAGCATCTGGGTCTGCCGGACCGGAACGACGTCAAGACGGGTGTCATCACC  1452
                || ||||| || |||||||| ||||| |||||  ||||||||||||| || || ||||||
Sbjct  2868261  ACCCCCAAGGAACATCTGGGCCTGCCCGACCGCGACGACGTCAAGACCGGCGTGATCACC  2868202

Query  1453     TACAAGCTCGCAGCTCATGCTGCGGATCTGGCGAAGGGCCATCCGGGCGCGCAGATGCGG  1512
                |||||||| || || ||||| || |||||||| ||||| ||||||||||| | |  ||| 
Sbjct  2868201  TACAAGCTGGCCGCCCATGCCGCCGATCTGGCCAAGGGACATCCGGGCGCCCGGCGGCGC  2868142

Query  1513     GATGACGCGCTATCGCGGGCGCGGTTCGAGTTCCGGTGGGAGGATCAGTTCAATCTGGGT  1572
                || |||||| |    ||||||||||||||||| || ||||| || |||||||| || |||
Sbjct  2868141  GACGACGCGATCAGCCGGGCGCGGTTCGAGTTTCGATGGGAAGACCAGTTCAACCTCGGT  2868082

Query  1573     CTCGATCCTGATACGGCCCGTGCCATGCATGATGAAACACTGCCCAAGCAGGCGCACAAG  1632
                ||||| || |||||||| || |  |||||||| |||||  |||| ||  |||| ||||||
Sbjct  2868081  CTCGACCCGGATACGGCACGCGAGATGCATGACGAAACCATGCCGAAAGAGGCCCACAAG  2868022

Query  1633     GTGTCCCATTTCTGCTCGATGTGTGGGCCGAAGTTCTGCTCGATGAAGATTTCGCATGAC  1692
                ||| | |||||||| |||||||| |||||||| ||||| ||||||  |||||| || |||
Sbjct  2868021  GTGGCGCATTTCTGTTCGATGTGCGGGCCGAAATTCTGTTCGATGCGGATTTCCCACGAC  2867962

Query  1693     ATCCGTGCTGCAGCGGAAAAGCAGGACGGTATGGAGCAGATGGCGGAGAAATTCCGTGAA  1752
                ||||| || |  || ||||||||| | || ||||||  |||||||| ||| ||||| || 
Sbjct  2867961  ATCCGCGCCGAGGCCGAAAAGCAGAAGGGCATGGAGGCGATGGCGGCGAAGTTCCGCGAG  2867902

Query  1753     GGCGGGCAGCTCTATGTTCCCGTGACGGAACCGGCGGAATGATCCATTCCGTCCTGGGGG  1812
                |||||  | |||||||| || | ||  || || ||||||||||    || || || ||||
Sbjct  2867901  GGCGGCGAACTCTATGTGCCGGCGAACGAGCCTGCGGAATGATGTTCTCGGTTCTCGGGG  2867842

Query  1813     GAGGGGTTACGGCACTGTGTTGTGCCATGGCCCTTTCCGACCGGGGCCTTGAC--GTGGA  1870
                  || ||  |||  || ||    || |  || ||  |||| || |||  || |  || ||
Sbjct  2867841  CCGGCGTGGCGGGGCTCTGCGCCGCGACCGCGCTGGCCGAACGCGGC--TGCCGGGTCGA  2867784

Query  1871     AGTCATCGTCCCGGA--TGGCGCC-CCGGAACCGGCGTCACGGTTTGCGGGAGGAATGCT  1927
                 || |||| ||| ||   ||||||  |||    ||| ||  ||| |||||| || |||||
Sbjct  2867783  GGTGATCGACCCCGACCCGGCGCCGACGG---GGGCCTCGTGGTATGCGGGCGGGATGCT  2867727

Query  1928     GGCGCCTTTTTGCGAGGGGGAAAGTGCGCCGGAACTGATCGTGGCAAAAGGGCAGACTTC  1987
                 ||||| || ||||| || ||    ||||||||   ||||||  |    || ||| |  |
Sbjct  2867726  CGCGCCGTTCTGCGAAGGCGAGGCCGCGCCGGACGGGATCGTCACGCGCGGCCAGGCCGC  2867667

Query  1988     -CGTGAACTGGTGGGCTGCGCATGTGCCCGACGTCGTGCGACGTGGCACGCTTGTTGTCG  2046
                 || | |||||||||| ||||  |||||||  ||| |||  |  |||||||| || ||||
Sbjct  2867666  GCGCG-ACTGGTGGGCGGCGCGGGTGCCCGGTGTCCTGCAGCAGGGCACGCTGGTCGTCG  2867608

Query  2047     CACCGCCGCGGGATGTTTCCGAACTGGAGCGCTTTGCACGGGCGACGCGGCAACATGACT  2106
                | |||||||| ||      ||||||||| || || ||| | || ||||||   |||||| 
Sbjct  2867607  CCCCGCCGCGCGACCGGGTCGAACTGGACCGTTTCGCATGCGCCACGCGGGGCCATGACC  2867548

Query  2107     GGGTAGCGCCGGGTGATCTGGAGCCGGATCTGGCAGGACGTTTTGCACGGGGGCTGTTCT  2166
                |||| |  ||||||||  | ||||| || ||||  || || || ||   |||||||  ||
Sbjct  2867547  GGGTTGTTCCGGGTGAGATCGAGCCCGACCTGGGCGGGCGGTTCGCGGTGGGGCTGCACT  2867488

Query  2167     TTTCGAGCGAAGCGCATCTGGATCCGCGTCAGGCACTG----GC---CATCCTGCGAAGC  2219
                || ||   || |||||||| ||||||||   ||| |||    ||   ||||  ||||   
Sbjct  2867487  TTGCGCAGGAGGCGCATCTCGATCCGCGCGCGGC-CTGTTCCGCGCTCATCGCGCGATTG  2867429

Query  2220     CGTCTGGAAAGCAGAGGTGTGTCGTTCC---GAACCGAGGCG-CCACGGGGCCGGATCGT  2275
                || | |||  |  |  |  |  | || |   |  | | |||| || || |||| ||| ||
Sbjct  2867428  CG-CGGGATGGGCGTCGAATTGCATTTCGGTGCCCAGCGGCGACCGCGCGGCCAGATTGT  2867370

Query  2276     GGACTGTCGGGGGCTGGCGTCCCGGGAGGATCTGGCCGATCTGCGCGGTGTCCGGGGCGA  2335
                 || || || ||   |||| | ||||  || ||| | |   ||||||  || || || ||
Sbjct  2867369  CGATTGCCGCGGCTGGGCGGCGCGGGCCGACCTGCCGGGATTGCGCGCGGTGCGCGGTGA  2867310

Query  2336     AATGCTGATCGTGCACGCGCCGGACGTGACGCTGACGCGGCCTGTTCGCCTGCTGCATCC  2395
                |||||||||  |  |  | | ||| ||  ||||| |||| || || || |||||||||||
Sbjct  2867309  AATGCTGATGATCGAAACCCGGGAGGTTGCGCTGTCGCGTCCCGTCCGGCTGCTGCATCC  2867250

Query  2396     GCGCTTCCCCTGCTACATCGTGCCACGCGAAAACGGGCGCTACATGATCGGTGCGACCAT  2455
                ||| || ||||||||  ||||||| ||||   ||||||| | |||| |||| ||||| ||
Sbjct  2867249  GCGTTTTCCCTGCTATGTCGTGCCGCGCGGCGACGGGCGGTTCATGGTCGGCGCGACGAT  2867190

Query  2456     GGTGGAAAGTGCGCATCGCGGAGGTGTGACGGCGCGGGCTGCGATGGAGCTGCTTTCGGC  2515
                | | ||||| | | ||  |||     | ||||||||  | |  ||||||||||| || ||
Sbjct  2867189  GATCGAAAGCGAGGATGACGGCCCGATCACGGCGCGCACGGTCATGGAGCTGCTATCCGC  2867130

Query  2516     GGCCTATACGCTTCATCCCGGTTTTGCCGAAGCGGAAATTCTTGAACTGGGCGCAGGGCT  2575
                 ||||||||  | ||||| |  |||| ||| |||    |  | ||   |||||| |||||
Sbjct  2867129  CGCCTATACCGTGCATCCGGCCTTTGGCGAGGCGCGGCTGATCGAGACGGGCGCCGGGCT  2867070

Query  2576     GCGTCCGTCCTTTCCTGACAACATTCCGGCCATC-CGGCACGCTGCAGACCGCATCCATG  2634
                ||| ||  | ||| | |||||  | || ||  ||   |||||| || |||||||| ||||
Sbjct  2867069  GCGGCCCGCATTTGCCGACAATGTGCCCGCGGTCGTCGCACGCGGC-GACCGCATTCATG  2867011

Query  2635     TGAACGGGATGTATCGCCACGGTTTCCTGATGGCGCCTG-TCTGCGCGGAGCAACT---A  2690
                |||||||  | || || ||||| ||||||||||  || |  ||| || ||| ||||    
Sbjct  2867010  TGAACGGCCTCTACCGGCACGGGTTCCTGATGGGTCCCGCGCTG-GCCGAGGAACTGGCG  2866952

Query  2691     GCCACGGAACTTGCGGAGCTTTACGCCCATGCGGATTGATCTGAACGGCCAGAC--CATC  2748
                || | ||   ||  |||||   |||  ||||||| ||||  ||||||||  |||   |||
Sbjct  2866951  GCGATGGTGTTTCAGGAGC--AACG-ACATGCGGGTTGACGTGAACGGCAGGACAGAATC  2866895

Query  2749     GAAACGCAGGCCCGGACACTGGCGGATCTGCT-GACGGAGCAGGGCTTTGAATCCCCCTG  2807
                |   |||  |   | || ||||| |||||| | ||| || | |||||||||  ||  | |
Sbjct  2866894  GGTGCGC--GGAGGAACGCTGGCCGATCTGATCGAC-GAACTGGGCTTTGACGCCGACAG  2866838

Query  2808     TGTGGCCACCGCCGTAGATGGTGATTTCATTGCCCGTCCCCTTCGTCCCGGAACGCTGCT  2867
                 ||||| || ||  | || || |  ||| |  ||||| ||   ||  |||  |  | | |
Sbjct  2866837  CGTGGCGACGGCGCTCGACGGGGTGTTCGTGCCCCGTGCCGACCGCGCCGCGATCCCGAT  2866778

Query  2868     GAATGATGGCGTGAAGGTTGAGGTCCTCTCACCAATGCAGGGAGGCTGA-CCATGTTCTA  2926
                |   || |||| |||||| |||||||| || || ||||||||||||||| | ||||||||
Sbjct  2866777  GCGGGACGGCGCGAAGGTCGAGGTCCTGTCGCCGATGCAGGGAGGCTGAGCGATGTTCTA  2866718

Query  2927     TGGTGTCGATCTGAAATCCCGTCTGATGCTCGGGACTGCGCAATATCGCTCACCGCAGGT  2986
                 || ||||| ||||| | ||| |||||||| || || |||||||| |  || ||||||||
Sbjct  2866717  CGGCGTCGACCTGAACTGCCGGCTGATGCTGGGCACGGCGCAATACCCGTCGCCGCAGGT  2866658

Query  2987     TTTGCTGGAGGCGATTGAAGCATCCGGCGCCGAGGTCATTACTGTCTCGCTGAGGCGGGA  3046
                 ||||  || ||||||   || ||     |||||||||| || || |||||| | || ||
Sbjct  2866657  GTTGCGCGACGCGATTTCCGCCTCGCAGACCGAGGTCATCACCGTGTCGCTGCGCCGCGA  2866598

Query  3047     AGGGGCGGCCGGGGGAGCGTTTCGTGACCTTCTGGCGAAAAGCCGGTGCCGCCTGCTGCC  3106
                ||||   | ||| |  |||||||| ||  | |||    | ||| |||||||| | |||||
Sbjct  2866597  AGGGCATGGCGGAGAGGCGTTTCGGGAAATCCTGAAAGACAGCGGGTGCCGCATCCTGCC  2866538

Query  3107     CAACACGGCAGGCTGCCACACCGTTCGGGAAGCCGTAACCACGGCCCGGATGGCGCGTGA  3166
                |||||| || ||||||||||| || || || || || |||||||| | ||||||||| ||
Sbjct  2866537  CAACACCGCCGGCTGCCACACGGTGCGCGAGGCGGTGACCACGGCGCAGATGGCGCGCGA  2866478

Query  3167     AGTGTTTGGAACTTCATGGATCAAGCTGGAAGTCATCGGTCATGCCGACACGCTGCAACC  3226
                  |||| || ||  | ||||||||||| || || ||||| ||||||||||||||||||||
Sbjct  2866477  GTTGTTCGGCACGGCCTGGATCAAGCTCGAGGTGATCGGCCATGCCGACACGCTGCAACC  2866418

Query  3227     CGACCCGTTTGCGCTCGTCGAGGCCGCGCGGGTGCTGTGTGCGGAGGGGTTTGATGTCTT  3286
                ||||||||| ||||| ||||||||||| ||  | |||   ||||| ||||| || |||||
Sbjct  2866417  CGACCCGTTCGCGCTGGTCGAGGCCGCCCGCATCCTGACCGCGGACGGGTTCGAGGTCTT  2866358

Query  3287     TCCCTACACGACCGAGGACCTGATCGTGGGCGAAAAGCTGCTTGAGGCCGGTTGCAAAGT  3346
                |||||| ||||||||||| ||||||||||| ||||||||| | ||||| || |||   ||
Sbjct  2866357  TCCCTATACGACCGAGGATCTGATCGTGGGAGAAAAGCTGATCGAGGCGGGGTGCCGGGT  2866298

Query  3347     CCTGATGCCCTGGGGCGCGCCCATTGGTTCAGGACAGGGTCTCCGAAATCT-GGCGGGAT  3405
                 ||||||||||||||||||||||| || || || |||||||| || ||| | ||||||  
Sbjct  2866297  GCTGATGCCCTGGGGCGCGCCCATCGGCTCGGGGCAGGGTCTGCGCAATATCGGCGGG-C  2866239

Query  3406     TGCGCAGCATGAGGGCACATTTCCGGGATGTTCCGCTGGTCGTGGATGCGGGGATCGGTG  3465
                ||||     || | ||  ||||||  ||  | ||||||||  | || || |||||||| |
Sbjct  2866238  TGCGGTCGCTGCGCGCCTATTTCCCCGACATCCCGCTGGTGATCGACGCCGGGATCGGCG  2866179

Query  3466     CCCCCAGCCAAGCCGCGCAGACCATGGAACTTGGGTTTGATGCCGTGTTGCTCAATACTG  3525
                | ||    || || |||||| | |||||||| ||||| || || ||| |||| || || |
Sbjct  2866178  CGCCGTCGCAGGCGGCGCAGGCGATGGAACTGGGGTTCGACGCGGTGCTGCTGAACACCG  2866119

Query  3526     CGGTGGCGAAGGCAGTCGATCCTGTGGGAATGGCGCGGGCCTTTGGGCGCGCCATACAGG  3585
                | ||||| | |||  ||||||| || || ||||| || ||||| ||||  ||  |   ||
Sbjct  2866118  CCGTGGCCAGGGCGCTCGATCCCGTCGGCATGGCCCGCGCCTTCGGGCAGGCGGTGGCGG  2866059

Query  3586     CGGGACGGGAAGGCTATCAGGCCGGACTGATGCCGGAGCGGGATATGGC-CAGTGCCTCG  3644
                |||| |||   | | || | ||||| |||||||| || || || ||||| ||| ||||||
Sbjct  2866058  CGGGGCGGCTGGCCCATGATGCCGGGCTGATGCCCGAACGCGACATGGCGCAG-GCCTCG  2866000

Query  3645     ACGCCCGTTTTCGGTCTGGCGGAGCTGGCATGATGACGCTTGATCCGTTCTATCTTCTGG  3704
                || ||  | |||||  ||||||| |||||||||   |||| ||||| ||||||||  | |
Sbjct  2865999  ACCCCGATCTTCGGCATGGCGGAACTGGCATGACCGCGCTCGATCCCTTCTATCTCATCG  2865940

Query  3705     TCGGGGAAGTCGGACTTCTTGAAACGCTGCTGCCCTGGGGTGTGCGGCTGGTGCAGCTTC  3764
                ||||  | || || |  || |||  |||| | |||   || ||  |||||||||| || |
Sbjct  2865939  TCGGCCATGTGGGGCGGCTCGAACTGCTGGTTCCCCATGGCGTCAGGCTGGTGCAACTGC  2865880

Query  3765     GCCTCAAGGACAAACCGGAAGCGGAAATCCGCCGTCAGATCTGTCATGCCCGTGATCTGT  3824
                |  |||||||| | || ||   |||||||||||| ||| ||   |  ||||| ||  | |
Sbjct  2865879  GGATCAAGGACCAGCCCGAGCAGGAAATCCGCCGCCAGGTCGCCCGCGCCCGCGA--TTT  2865822

Query  3825     GTGAGCGG----CATGGCGCCCAGCTTGTCGTCAACGACTACTGGCGCCTTGCGATGGAA  3880
                 || ||||    || ||||  ||||| || || ||||||||||||    | ||| | || 
Sbjct  2865821  CTGCGCGGTTCACAAGGCG--CAGCTGGTGGTGAACGACTACTGGGAAATCGCGCTCGAT  2865764

Query  3881     CTGGGGTGCGATTTCGTCCATCTGGGTCAGGAAGACATTGAAACGGCGGATTTTGCCGCG  3940
                ||| | ||| ||||||| ||||| || ||||| ||||| ||   ||||||||| ||||||
Sbjct  2865763  CTGCGCTGCAATTTCGTTCATCTCGGGCAGGAGGACATGGACGGGGCGGATTTCGCCGCG  2865704

Query  3941     CTTCGAGACGCTGGGATCCGGTTCGGGCTGTCCACCCATGATCCGGCGGAACTCGAACGG  4000
                ||  |    || |||||||||||||| ||||||||||||||    |||||||| || || 
Sbjct  2865703  CTCAGGCGGGCGGGGATCCGGTTCGGCCTGTCCACCCATGACGACGCGGAACTGGACCGC  2865644

Query  4001     GCCCTGTCTTACGAACCAGCTTACGTTGCTCTCGGTCCAGTTTATCCGACCCTTCTGaaa  4060
                ||||||   | ||| || || || || || || || || || ||||||||  | ||||||
Sbjct  2865643  GCCCTGGGCTGCGATCCGGCCTATGTCGCGCTGGGGCCGGTCTATCCGACATTGCTGAAA  2865584

Query  4061     aaaaTGAAATGGGGGCCTCAGGGGCTGGAGCGGGTGGCTGACTGGAAGAAACGGGCCGGT  4120
                 | |||||||||||||| |||||||| || ||||||   |||||||| |  ||||| || 
Sbjct  2865583  CAGATGAAATGGGGGCCGCAGGGGCTCGACCGGGTGCGGGACTGGAAAACGCGGGCGGGC  2865524

Query  4121     CAGACACCGCTTGTCGCCATTGGGGGCCTGACGCCCGAGCGCCTCCCGGGGGTCTTTTCC  4180
                   || ||||| |||| ||| || || |||||||||| |||||| || |   ||||| ||
Sbjct  2865523  ACCACGCCGCTGGTCGGCATCGGCGGTCTGACGCCCGCGCGCCTGCCCGATCTCTTTGCC  2865464

Query  4181     GCAGGTGCGGACAGCGCCGCTGTGGTGACGGATATCCAGATGGCGGACGACCCGGTTGCC  4240
                || || || ||| ||||||| || ||||| || ||||||  ||||||||| || |  || 
Sbjct  2865463  GCTGGGGCCGACTGCGCCGCCGTCGTGACCGACATCCAGCAGGCGGACGATCCCGAGGCG  2865404

Query  4241     CGCTGCCGGGAATGGGTCGCCGCGACGCGGGCTTATGTACGATGAGCCGGTACTTGCGGC  4300
                || ||||| || ||| || |||| ||||||||  || | |||||| ||| ||  |||  |
Sbjct  2865403  CGGTGCCGCGAGTGGATCACCGCCACGCGGGCGCATCTGCGATGACCCGCTA--TGC--C  2865348

Query  4301     AGCTCGACTT--CTTCCCGCG---GGGTGAGGCTGACCAGAAACGTCTTTTGGATGCTCA  4355
                 ||  ||| |  || |||| |   |||   ||| |  |||   || ||    |  || | 
Sbjct  2865347  CGCCAGACCTGCCTGCCCGGGATCGGGCCCGGC-GGGCAGGCCCGGCTCGCCGCCGCGCG  2865289

Query  4356     TGTTCTGGTTGTCGGTGCTGGTGGGTTGGGGGCGACCGTGCTGCCAGCACTCGCAGGAGC  4415
                 || ||||||||||| || || |||||||| ||  |  |||||||    || || || ||
Sbjct  2865288  CGTGCTGGTTGTCGGCGCGGGCGGGTTGGGTGCCGCGCTGCTGCCGCTGCTGGCGGGGGC  2865229

Query  4416     CGGGTGCGGCAGGATCACGG----TGGTGGATCATGACCGCGTGGATGAAAGCAATCTTC  4471
                   | ||| | ||||  | |    || | || |  |||   || || |  ||||| || |
Sbjct  2865228  ---GGGCGTC-GGATACCTGCGCCTGATCGACCCGGACGTGGTCGAGGCGAGCAACCTCC  2865173

Query  4472     ATCGGCAGACCCTGTTCCGCATGGAAGACATCGGCAGACTGAAAGTCTCCTGCGTGGCAG  4531
                | || ||||| ||||| ||||||   ||  | ||| |    || | |     ||  || |
Sbjct  2865172  ACCGCCAGACGCTGTTTCGCATGTCCGATCTGGGCCGCGCCAAGGCCGAGGTCGCCGCCG  2865113

Query  4532     AGCGATTGGAGGGCCTGAATCCGGATTGCCGGATCATACC---CGTCGCCCGGCATCTGC  4588
                ||    |||  || || || || ||||||   |||   ||    ||||||||   |||  
Sbjct  2865112  AGACGCTGGCCGGGCTCAACCCCGATTGCGAAATCTCGCCATGTGTCGCCCG---TCTCG  2865056

Query  4589     AACCTGCTTCGGCACGCAGTCTTCTGCCGGGTATTTCCGTTGTGGTTGATGCGGCGGACA  4648
                | || | |||||||||| |    ||| | ||      | | ||| | || || || ||||
Sbjct  2865055  ACCCGGTTTCGGCACGCGGCGAACTGGCCGGCGCCGACCTGGTGATCGACGCCGCCGACA  2864996

Query  4649     GTGTGGCTGTGACCTATATGCTGTCAGATCTTTGCCTTGAGGCAGATGTGCCTCTCGTCA  4708
                || | || |||||||||  ||| || ||||| ||||  |  || |    ||| ||  |||
Sbjct  2864995  GTTTCGCGGTGACCTATGCGCTCTCGGATCTGTGCCACGCCGCCGCCAGGCCGCTGATCA  2864936

Query  4709     GTGCCTCGGTGCTGGGGCAGTCCGGTTATGTGGGGGGATTCTGTGGTGGGGCACCCGGTT  4768
                | || |||||||||| || |   || ||||| || || ||||| || || || ||  |  
Sbjct  2864935  GCGCGTCGGTGCTGGCGCGGCAAGGCTATGTCGGCGGGTTCTGCGGCGGCGCGCCGAGCC  2864876

Query  4769     ATCGTGCTGTTTTCCCCGATATCCCTGCCAGTTTTCCAACCTGCTCGGAGGCCGGAGTGC  4828
                  || || || || |||||  | || | |||  |    | |||  ||     ||| ||| 
Sbjct  2864875  TGCGCGCGGTGTTTCCCGACCTGCCCGGCAGGCTGGGCAGCTGTGCGACCAACGGCGTGA  2864816

Query  4829     TGGGGCCAGCCGTGGCGGCGCTGGGTGCCATACAGGCGCAGATGACGCTGTCGATCCTGC  4888
                ||||||| |  |||||| ||||||| ||  | |||||||||||| ||||| || | ||||
Sbjct  2864815  TGGGGCCGGTGGTGGCGACGCTGGGCGCGGTGCAGGCGCAGATGGCGCTGGCGGTGCTGC  2864756

Query  4889     TTGAAATGCAGCCTTCCCCACTGGGTCAGATGATCAGTC--TGGATCTGGAACACTGGCG  4946
                | ||     | || || || ||||| ||| |   | |||  |||||||||    ||||||
Sbjct  2864755  TGGATCACGACCCGTCGCCGCTGGGGCAGCT--CCTGTCGATGGATCTGGCGACCTGGCG  2864698

Query  4947     GAGTTCTTCCTTCCGTTTTGATGGCGCGCCCGCGCC  4982
                |    |   ||| || || ||||||||| ||| |||
Sbjct  2864697  GCTGACCGGCTTTCGGTTCGATGGCGCGGCCGAGCC  2864662


>Pelagibaca abyssi strain JLT2014 plasmid pPABY5, complete sequence
Sequence ID: CP015089.1 Length: 131420 
Range 1: 45122 to 49868

Score:2775 bits(3077), Expect:0.0, 
Identities:3512/4787(73%),  Gaps:73/4787(1%), Strand: Plus/Plus

Query  1      ATGAACGCTTCCATTCCGGCCATTACGACAGGTCCTCTGCCGGCTTCCAGCAAGGTCCAT  60
              ||||| | | || ||||  | || || || ||  | ||||| || ||  ||||| || ||
Sbjct  45122  ATGAAAGATACCGTTCCCACGATCACCACCGGCGCCCTGCCTGCCTCGCGCAAGCTCTAT  45181

Query  61     GTTCAGGGCACGTTCCATGACATCAAAGTGCCCATGCGGCAGATTGAGGTTTCGGACGAA  120
              ||    |||     ||| ||||||   ||||| |||||  | || |  ||  | ||||| 
Sbjct  45182  GTGACCGGCGACACCCACGACATCCGCGTGCCGATGCGCGAAATCGTCGTAACCGACGAG  45241

Query  121    TGCCCGCTGAACGTCTATGATAGTTCTGGGCCCTATACCGACACCGCCATCAGCATCGAC  180
                 ||||||| ||||||||| || || || |||||||||||  |||||  |   ||||||
Sbjct  45242  GCACCGCTGACCGTCTATGACAGCTCCGGCCCCTATACCGATCCCGCCGCCGAAATCGAC  45301

Query  181    ATTGCGAAAGGTCTTGCGGACAGTCGCGGCGACTGGCTGC-GTCGTCGCGATGATGTGGA  239
              ||||||   || ||  | || |  ||||||| |||||| | | || ||||  ||||| ||
Sbjct  45302  ATTGCGTCGGGCCTGCCCGAAACCCGCGGCGGCTGGCTTCAGGCG-CGCGGCGATGTCGA  45360

Query  240    GGAGTATGACGGTCGCACGATCACGGCAGCCGATAACGGTTTTGCAGAAGGGGATCGGCT  299
              ||| || || || |||  |||||| |  ||||||||||| |||||    || |  || ||
Sbjct  45361  GGAATACGAGGGGCGCGAGATCACCGACGCCGATAACGGCTTTGCCAGCGGCGCGCGCCT  45420

Query  300    GACACCTGCATTTCCGAACCAGCGCCGCCCCCTGCGGGCGGTCGGGGATCGTGCTGTGAC  359
               || || || |||||   ||  |||   ||  |||| ||   ||| || ||||| |||||
Sbjct  45421  CACCCCCGCCTTTCCCGTCCGCCGCGCGCCATTGCGCGCCACCGGCGACCGTGCGGTGAC  45480

Query  360    CCAGCTGGCTTATGCCCGTGCCGGCGTCATTACGCCCGAGATGGAATTCGTCGCCATCCG  419
               ||||| || |||||||| |||||| || | ||||||||||||||||||||||| |||||
Sbjct  45481  GCAGCTCGCCTATGCCCGCGCCGGCATCGTCACGCCCGAGATGGAATTCGTCGCGATCCG  45540

Query  420    GGAAAATATCGGCCGGACGCAGGCCCTGAAGGAAGAGCGGGATGGCGAGGATTTCGGAGC  479
               |||||    ||||||||| |||||       |   ||| || ||||||| |||||| ||
Sbjct  45541  CGAAAACGAGGGCCGGACGGAGGCCT------ATTTGCGCGACGGCGAGGCTTTCGGTGC  45594

Query  480    C-AGCATTCCGGATTTCGTAACGCCGGAATTCGTGCGGCAGGAAATTGCTTTAGGACGGG  538
                ||| |||| ||| |||| |||||||||||||| |||||||| || ||    || || |
Sbjct  45595  GGAGC-TTCCCGATCTCGTCACGCCGGAATTCGTCCGGCAGGAGATCGCCGAGGGCCGCG  45653

Query  539    CAATCATTCCCGCCAATATCAATCACCGTGAGCTTGAGCCGATGATTATCGGGCGCAACT  598
              | ||||| |||||||| ||||| ||||| ||||||||||||||||| ||||| ||||| |
Sbjct  45654  CGATCATCCCCGCCAACATCAACCACCGCGAGCTTGAGCCGATGATCATCGGTCGCAATT  45713

Query  599    TTCTGGTGAAGATCAATGCCAATATCGGCAATTCGGCCGTGACATCTTCGATGGAAGAAG  658
              |   |||||||||||| ||||||||||||||||| ||||| || || |||||||| ||||
Sbjct  45714  TCAAGGTGAAGATCAACGCCAATATCGGCAATTCCGCCGTCACCTCCTCGATGGAGGAAG  45773

Query  659    AGGTCGAGAAGATGGTGTGGTCCATCCGCTGGGGCGCGGATACGGTCATGGATCTTTCGA  718
              ||||||| |||||||| ||| | |||||||||||||  || ||||| |||||||| ||||
Sbjct  45774  AGGTCGAAAAGATGGTCTGGGCGATCCGCTGGGGCGGTGACACGGTGATGGATCTCTCGA  45833

Query  719    CGGGACGCAACATCCATAACATCCGCGACTGGATCATCCGGAATGCTCCTGTGCCGATCG  778
              |||| ||||||||||| ||||||||||||||||||||||| ||    || ||||| ||||
Sbjct  45834  CGGGCCGCAACATCCACAACATCCGCGACTGGATCATCCGCAACAGCCCCGTGCCCATCG  45893

Query  779    GAACGGTGCCGCTTTATCAGGCGCTGGAAAAGGTGGGCGGGATTGCGGAAGACCTGACAT  838
              | || |||||||| |||||||||||||| ||||||  ||| || || || || ||||  |
Sbjct  45894  GCACCGTGCCGCTCTATCAGGCGCTGGAGAAGGTGAACGGCATCGCCGAGGATCTGAGCT  45953

Query  839    GGGAAGTTTTCCGCGACACGCTGATTGAGCAGGCGGAGCAGGGGGTGGATTACTTTACCA  898
              |||| || ||||||||||||||||| |||||||| |||||||||||||||||||| ||||
Sbjct  45954  GGGAGGTCTTCCGCGACACGCTGATCGAGCAGGCCGAGCAGGGGGTGGATTACTTCACCA  46013

Query  899    TCCACGCTGGTGTCCGGCTGCACATGATCCCGCTGACGGCCCGACGGGTGACGGGTATCG  958
              ||||||| || || |||||||||||||||||| |||| ||   ||||||||| || ||||
Sbjct  46014  TCCACGCCGGCGTGCGGCTGCACATGATCCCGATGACCGCGAAACGGGTGACCGGCATCG  46073

Query  959    TGTCGCGCGGCGGTTCCATCATGGCGAAATGGTGCCTGCATCATCACCGCGAAAGCTTCC  1018
              | ||||||||||| || ||||||||||||||||||||||| || |||||||| ||||| |
Sbjct  46074  TCTCGCGCGGCGGCTCGATCATGGCGAAATGGTGCCTGCACCACCACCGCGAGAGCTTTC  46133

Query  1019   TGTACGAGCATTTCGAGGAGATCTGCGACATCTGCCGTCGTTATGACGTGTCGTTCTCGC  1078
              | |||||||||||||| |||||||||||||||||||| || ||||||||||| |||||||
Sbjct  46134  TCTACGAGCATTTCGACGAGATCTGCGACATCTGCCGCCGCTATGACGTGTCCTTCTCGC  46193

Query  1079   TTGGGGATGGGTTGCGTCCGGGCTCGATCGCCGATGCCAACGATGCGGCGCAGTTTGCAG  1138
              | || || ||| |||| || ||||  ||| |||| ||||| || | |||||| || || |
Sbjct  46194  TGGGCGACGGGCTGCGCCCCGGCTGCATCTCCGACGCCAATGACGAGGCGCAATTCGCCG  46253

Query  1139   AGCTTGAGACGCTTGGCGAGCTGACGAAAATTGCCTGGGCCAAGGACTGTCAGGTCATGA  1198
              ||||  | ||||| ||||||||||| || || ||||||||||||||||||||||| ||||
Sbjct  46254  AGCTGCACACGCTGGGCGAGCTGACCAAGATCGCCTGGGCCAAGGACTGTCAGGTGATGA  46313

Query  1199   TCGAAGGGCCGGGTCATGTGCCGATGCATAAGATCAAGGCCAACATGGACAAGCAGCTTG  1258
              ||||||| || || || ||||||||||| |||||||||||||| |||||  |||||||  
Sbjct  46314  TCGAAGGCCCCGGCCACGTGCCGATGCACAAGATCAAGGCCAATATGGAGGAGCAGCTGA  46373

Query  1259   AGCACTGCCACGAAGCGCCGTTCTATACGCTTGGACCGCTGACGACGGATATCGCGCCCG  1318
              |||| |||||||| ||||| ||||| ||||| || ||||| || || ||||||||||| |
Sbjct  46374  AGCATTGCCACGAGGCGCCCTTCTACACGCTCGGGCCGCTCACCACCGATATCGCGCCGG  46433

Query  1319   GTTACGACCACATTACCTCCGCCATTGGGGCTGCTATGATCGGCTGGTTCGGCACGGCGA  1378
              | ||||| ||||| |||  |||||| || || || |||||||||||||||||||| ||||
Sbjct  46434  GCTACGATCACATCACCAGCGCCATCGGCGCGGCGATGATCGGCTGGTTCGGCACCGCGA  46493

Query  1379   TGCTCTGCTATGTCACGCCCAAAGAGCATCTGGGTCTGCCGGACCGGAACGACGTCAAGA  1438
              |||||||||| || |||||||| || || || || ||||| |||||  ||||||| || |
Sbjct  46494  TGCTCTGCTACGTGACGCCCAAGGAACACCTCGGCCTGCCCGACCGCGACGACGTGAAAA  46553

Query  1439   CGGGTGTCATCACCTACAAGCTCGCAGCTCATGCTGCGGATCTGGCGAAGGGCCATCCGG  1498
              | ||||| ||||||||||||||||| || ||||| || ||||| || |||||||| ||||
Sbjct  46554  CCGGTGTGATCACCTACAAGCTCGCCGCCCATGCCGCCGATCTCGCCAAGGGCCACCCGG  46613

Query  1499   GCGCGCAGATGCGGGATGACGCGCTATCGCGGGCGCGGTTCGAGTTCCGGTGGGAGGATC  1558
              ||||||||  ||| || || ||||| ||||||||||||||||| || || ||||||||||
Sbjct  46614  GCGCGCAGCGGCGCGACGATGCGCTGTCGCGGGCGCGGTTCGAATTTCGCTGGGAGGATC  46673

Query  1559   AGTTCAATCTGGGTCTCGATCCTGATACGGCCCGTGCCATGCATGATGAAACACTGCCCA  1618
              ||||||| || |||||||| || || || || || |  |||||||| || ||  |||| |
Sbjct  46674  AGTTCAACCTCGGTCTCGACCCGGACACCGCGCGCGAGATGCATGACGAGACCATGCCGA  46733

Query  1619   AGCAGGCGCACAAGGTGTCCCATTTCTGCTCGATGTGTGGGCCGAAGTTCTGCTCGATGA  1678
              |  |||||||||||||| | ||||||||||||||||| |||||||| |||||||| ||| 
Sbjct  46734  AAGAGGCGCACAAGGTGGCGCATTTCTGCTCGATGTGCGGGCCGAAATTCTGCTCCATGC  46793

Query  1679   AGATTTCGCATGACATCCGTGCTGCAGCGGAAAAGCAGGACGGTATGGAGCAGATGGCGG  1738
               |||    || |||||||| || || |||||| |||  || || |||||   ||||||||
Sbjct  46794  GGATCAGCCACGACATCCGCGCGGCGGCGGAACAGCGCGAGGGCATGGACGCGATGGCGG  46853

Query  1739   AGAAATTCCGTGAAGGCGGGCAGCTCTATGTTCCCGTGACGGAA---CCGGCGGAATGAT  1795
              |||||||||| ||  ||||   ||||||||| ||||    ||||   || ||| ||||||
Sbjct  46854  AGAAATTCCGCGAGCGCGGCGCGCTCTATGTGCCCGCCGGGGAAGAGCCCGCGCAATGAT  46913

Query  1796   CCATTCCGTCCTGGGGGGAGGGGT--TACGGCACTGTGTTGTGCCATGGCCCTTTCCGAC  1853
              |   || || ||||| || || ||  |  ||| ||| |    || |  || ||   ||| 
Sbjct  46914  C---TCGGTGCTGGGCGGCGGCGTGGTCGGGCTCTGCG--CCGCGACCGCGCTGCACGAG  46968

Query  1854   CGGGGCCTTGACGTGGAAGTCATCGTCCCGGATGGCGCCCCGGAACCGGCGTCACGGTTT  1913
                ||||| ||| || || || |||||||| || | ||||||    || | ||| |   | 
Sbjct  46969  GCGGGCCATGAGGTCGAGGTGATCGTCCCCGAAGACGCCCCACCGCCCGTGTCGCACCTC  47028

Query  1914   GCGGGAGGAATGCTGGCGCCTTTTTGCGAGGGGGAAAGTGCGCCGGAACTGATCGTGGCA  1973
              ||||| || ||||||||||| ||||||||||| ||||| ||||| ||  |  ||||| | 
Sbjct  47029  GCGGGCGGCATGCTGGCGCCCTTTTGCGAGGGCGAAAGCGCGCCAGATGTCGTCGTGACG  47088

Query  1974   AAAGGGCAGACTTCCGTGAACTGGTGGGCTGCGCATGTGCCCGACGTCGTGCGACGTGGC  2033
                 || ||| |  | ||   ||||||||| || ||| ||||||  |||   || || |||
Sbjct  47089  CGCGGACAGGCGGCTGTCGGCTGGTGGGCGGCACATATGCCCGGGGTCAGCCGGCGCGGC  47148

Query  2034   ACGCTTGTTGTCGCACCGCCGCGGGATGTTTCCGAACTGGAGCGCTTTGCACGGGCGACG  2093
              ||||| ||  ||||  |||| || || |   | || || || |||   || || ||||||
Sbjct  47149  ACGCTGGTGCTCGCCGCGCCCCGCGACGCGGCAGAGCTCGACCGCCACGCCCGCGCGACG  47208

Query  2094   CGGCAACATGACTGGGTAGCGCCGGGTGATCTGGAGCCGGATCTGGCAGGACGTTTTGCA  2153
              ||    || || ||||| ||||| |    ||| || || || ||| | || || ||  | 
Sbjct  47209  CGCGGCCACGAATGGGTGGCGCCAGACCGTCTCGAACCCGAGCTGTCCGGGCGGTTCTCG  47268

Query  2154   CGGGGGCTGTTCTTTTCGAGCGAAGCGCATCTGGATCCGCGTCAGGCACTGGCCATCCTG  2213
              || || ||||||||| | | ||| |||||| |||| ||  |  ||||||||||    |||
Sbjct  47269  CGCGGTCTGTTCTTTGCCACCGAGGCGCATATGGACCCAGGCGAGGCACTGGCGGCGCTG  47328

Query  2214   CGAAGCCGTCTG---GAAAGCAGAGGTGTGTCGTTCCGAACCGAGGCGCCACGGGGCCGG  2270
              ||  | || |||   ||  ||   || |||  |||| |   || | |||| || ||||||
Sbjct  47329  CGCCGGCGCCTGCTCGATGGC---GGGGTGCGGTTCGGCGACGGGCCGCCGCGCGGCCGG  47385

Query  2271   ATCGTGGACTGTCGGGGGCTGGCGTCCCGGGA--GGATCTGGCCGATCTGCGCGGTGTCC  2328
              ||||| | |||    ||  |||   | || ||  |||  || | || ||||||   || |
Sbjct  47386  ATCGTCGCCTGCACCGGCATGGAAGCGCGCGACCGGA--TGCCGGACCTGCGCCCCGTGC  47443

Query  2329   GGGGCGAAATGCTGATCGTGCACGCGCCGGACGTGACGCTGACGCGGCCTGTTCGCCTGC  2388
              | ||||| ||||||    ||||||||||||| ||  |  || ||||  | || || ||||
Sbjct  47444  GCGGCGAGATGCTGGAGCTGCACGCGCCGGATGTCGCCTTGTCGCGCACCGTCCGGCTGC  47503

Query  2389   TGCATCCGCGCTTCCCCTGCTACATCGTGCCACGCGAAAACGGGCGCTACATGATCGGTG  2448
              ||||||||||||| |||||||| |||||||| ||||    ||||||||||||| | || |
Sbjct  47504  TGCATCCGCGCTTTCCCTGCTATATCGTGCCGCGCGGCGGCGGGCGCTACATGCTGGGCG  47563

Query  2449   CGACCATGGTGGAAAGTG--CGCATCG--CGGAGGTGTGACGGCGCGGGCTGCGATGGAG  2504
              |||||||||||||||| |  |||| ||  | ||    | || ||||| || |||||||||
Sbjct  47564  CGACCATGGTGGAAAGCGCCCGCAACGGCCCGA----TCACCGCGCGCGCCGCGATGGAG  47619

Query  2505   CTGCTTTCGGCGGCCTATACGCTTCATCCCGGTTTTGCCGAAGCGGAAATTCTTGAACTG  2564
              ||||| ||||||||||||||| | |||||||| |||||||| || || ||    |    |
Sbjct  47620  CTGCTCTCGGCGGCCTATACGGTGCATCCCGGCTTTGCCGAGGCCGAGATCACCGCCACG  47679

Query  2565   GGCGCAGGGCTGCGTCCGTCCTTTCCTGACAACATTCCGGCCATCCGGCACGCTGCAGAC  2624
              ||||| || ||||| ||||||||||| |||||| | || || ||||| |    ||  |||
Sbjct  47680  GGCGCGGGTCTGCGCCCGTCCTTTCCCGACAACCTGCCCGCGATCCGCCGGATTGGCGAC  47739

Query  2625   CGCATCCATGTGAACGGGATGTATCGCCACGGTTTCCTGATGGCGCCTG-TCT-GCG-CG  2681
              || ||| | |||||||| ||||| |||||||| |||||||||||||| | ||| ||| ||
Sbjct  47740  CGGATCGAGGTGAACGGCATGTACCGCCACGGATTCCTGATGGCGCCGGTTCTGGCGACG  47799

Query  2682   GAGCAACTAGCCACG--GAACTTGCGGAGCTTTACGCCCATGCGGATTGATCTGAACGGC  2739
              ||||   | |  | |  ||||  | |||| | |   | |||||| ||||| || ||||| 
Sbjct  47800  GAGCTGGTGGAAATGATGAAC--GAGGAGATGT---CGCATGCGCATTGAACTCAACGGA  47854

Query  2740   CAGACCATCGAAACGCAGGCCCGGACACTGGCGGATCTGCT-GACGGAGCAGGGCTTTGA  2798
               || |  |||| || |  |||  ||| |||| ||  ||| | ||| ||||  ||| | ||
Sbjct  47855  GAGCCGGTCGAGACCCTTGCCGAGACGCTGGAGGCGCTGATCGAC-GAGCGCGGCGTCGA  47913

Query  2799   ATCCCCCTGTGTGGCCACCGCCGTAGATGGTGATTTCATTGCCCGTCCCCTTCGTCCCGG  2858
                ||      ||||| || || || |  ||    ||| |  | ||  ||   ||  ||| 
Sbjct  47914  GGCCGAGGCGGTGGCGACGGCGGTCGGGGGCAGCTTCGTGCCGCGCTCCGCCCGCGCCGC  47973

Query  2859   AACGCTGCTGAATGATGGCGTGAAGGTTGAGGTCCTCTCACCAATGCAGGGAGGCTGACC  2918
               ||   |||| |    |||| |||||| ||| ||||| | || |||||||| ||||||  
Sbjct  47974  CACAGCGCTGCAACCGGGCGCGAAGGTCGAGATCCTCGCGCCGATGCAGGGGGGCTGA-G  48032

Query  2919   ATGTTCTATGGTGTCGATCTGAAATCCCGTCTGATGCTCGGGACTGCGCAATATCGCTCA  2978
              |||||||| || || ||||| | |  ||| ||||||||||| || |||||||| | ||| 
Sbjct  48033  ATGTTCTACGGCGTGGATCTCACAAGCCGGCTGATGCTCGGCACGGCGCAATACCCCTCC  48092

Query  2979   CCGCAGGTTTTGCTGGAGGCGATTGAAGCATCCGGCGCCGAGGTCATTACTGTCTCGCTG  3038
              ||  || |  |||  | ||||||||  || |||||| ||||||| ||||| || ||||||
Sbjct  48093  CCCGAGCTGCTGCGCGCGGCGATTGCCGCCTCCGGCACCGAGGTGATTACCGTATCGCTG  48152

Query  3039   AGGCGGGAAGGGGCGGCCGGGGGAGCGTTTCGTGACCTTCTGGCGAAAAGCCGGTGCCGC  3098
               | || || || ||||| || |  |  || ||  |  | ||   | | ||| | ||||||
Sbjct  48153  CGCCGCGAGGGCGCGGCGGGCGCGGATTTCCGGCAGATCCTCAGGGAGAGCGGCTGCCGC  48212

Query  3099   CTGCTGCCCAACACGGCAGGCTGCCACACCGTTCGGGAAGCCGTAACCACGGCCCGGATG  3158
               | ||||||||||| || |||||||||| ||| || || || || |||||||| | ||||
Sbjct  48213  ATCCTGCCCAACACCGCCGGCTGCCACAGCGTGCGCGAGGCGGTGACCACGGCGCAGATG  48272

Query  3159   GCGCGTGAAGTGTTTGGAACTTCATGGATCAAGCTGGAAGTCATCGGTCATGCCGACACG  3218
              ||||| ||  | ||||| ||    |||||||||||||| || ||||| ||||| ||||||
Sbjct  48273  GCGCGCGAGCTCTTTGGCACCGACTGGATCAAGCTGGAGGTGATCGGCCATGCGGACACG  48332

Query  3219   CTGCAACCCGACCCGTTTGCGCTCGTCGAGGCCGCGCGGGTGCTGTGTGCGGAGGGGTTT  3278
              ||||||||||| || || |  ||||||||||| |||||  | ||    ||||||||||| 
Sbjct  48333  CTGCAACCCGATCCCTTCGGCCTCGTCGAGGCGGCGCGCATCCTCGCGGCGGAGGGGTTC  48392

Query  3279   GATGTCTTTCCCTACACGACCGAGGACCTGATCGTGGGCGAAAAGCTGCTTGAGGCCGGT  3338
              || || ||||||||||| ||||| ||||||||||| |||||||||||| | ||||| || 
Sbjct  48393  GAGGTGTTTCCCTACACCACCGAAGACCTGATCGTCGGCGAAAAGCTGATCGAGGCGGGG  48452

Query  3339   TGCAAAGTCCTGATGCCCTGGGGCGCGCCCATTGGTTCAGGACAGGGTCTCCGAAATCTG  3398
              |||   || ||||||||||||||||||||||| || || || ||||||||    ||||  
Sbjct  48453  TGCCGGGTGCTGATGCCCTGGGGCGCGCCCATCGGCTCCGGCCAGGGTCTGGCCAATCCC  48512

Query  3399   GCGGGATTGCGCAGCATGAGGGCACATTTCCGGGATGTTCCGCTGGTCGTGGATGCGGGG  3458
               ||||  ||||  | ||| |||| |||||||| ||||| |||||||| || || || |||
Sbjct  48513  TCGGGTCTGCGTCGGATGCGGGCGCATTTCCGCGATGTGCCGCTGGTGGTCGACGCCGGG  48572

Query  3459   ATCGGTGCCCCCAGCCAAGCCGCGCAGACCATGGAACTTGGGTTTGATGCCGTGTTGCTC  3518
              ||||| || |||   || || ||| || | || ||  | || ||||| || ||| |||| 
Sbjct  48573  ATCGGCGCGCCCTCGCAGGCGGCGGAGGCGATCGAGATGGGATTTGACGCGGTGCTGCTG  48632

Query  3519   AATACTGCGGTGGCGAAGGCAGTCGATCCTGTGGGAATGGCGCGGGCCTTTGGGCGCGCC  3578
              || || || || || |||||  | ||||| || |  |||||  | ||||| || |  || 
Sbjct  48633  AACACCGCCGTCGCCAAGGCGCTGGATCCGGTCGCCATGGCAGGCGCCTTCGGTCAGGCG  48692

Query  3579   ATACAGGCGGGACGGGAAGGCTATCAGGCCGGACTGATGCCGGAGCGGGATATGGC-CAG  3637
              ||   ||| || || |  | |||| | || || || |||||| | || || ||||| |||
Sbjct  48693  ATCGCGGCAGGGCGCGGTGCCTATGACGCGGGGCTCATGCCGAAACGCGACATGGCGCAG  48752

Query  3638   TGCCTCGACGCCCGTTTTCGGTCTGGCGGAGCTGGCATGATGACGCTTGATCCGTTCTAT  3697
               |||||||| ||  | ||||| ||||||||||||||||||    ||| |||||||| || 
Sbjct  48753  -GCCTCGACCCCGATCTTCGGACTGGCGGAGCTGGCATGACCGGGCTCGATCCGTTTTAC  48811

Query  3698   CTTCTGGTCGGGGAAGTCGGACTTCTTGAAACGCTGCTGCCCTGGGGTGTGCGGCTGGTG  3757
              ||  | ||| |  | ||| | |  || |||  |||| ||||    || ||||| || |||
Sbjct  48812  CTCATCGTCAGCCATGTCAGCCGGCTCGAACTGCTGGTGCCGCATGGGGTGCGCCTCGTG  48871

Query  3758   CAGCTTCGCCTCAAGGACAAACCGGAAGCGGAAATCCGCCGTCAGATCTGTCATGCCCGT  3817
              ||||| ||| ||||| || | || ||  | || |||||||| |||||| | |  ||||| 
Sbjct  48872  CAGCTGCGCGTCAAGAACCAGCCCGAGACCGAGATCCGCCGCCAGATCCGCCGCGCCCGC  48931

Query  3818   GATCTGTGTGAGCGGCATGGCGCCCAGCTTGTCGTCAACGACTACTGGCGCCTTGCGATG  3877
              ||| | || | |  |||| |||| ||||| || ||||||||  ||||||     ||| | 
Sbjct  48932  GATGTCTGCGCGGTGCATCGCGCGCAGCTCGTGGTCAACGATCACTGGCAGGCGGCGCTC  48991

Query  3878   GAACTGGGGTGCGATTTCGTCCATCTGGGTCAGGAAGACATTGAAACGGCGGATTTTGCC  3937
              || ||||| ||    ||||| ||||| || ||||| ||||| || || || |||||||||
Sbjct  48992  GATCTGGGATGTTCCTTCGTGCATCTCGGGCAGGAGGACATGGACACCGCCGATTTTGCC  49051

Query  3938   GCGCTTCGAGACGCTGGGATCCGGTTCGGGCTGTCCACCCATGATCCGGCGGAACTCGAA  3997
              || || ||   ||| || || || || ||  | || ||||||||   ||| || || || 
Sbjct  49052  GCCCTGCGCCGCGCCGGCATGCGTTTTGGCATCTCGACCCATGACGAGGCCGAGCTGGAG  49111

Query  3998   CGGGCCCTGTCTTACGAACCAGCTTACGTTGCTCTCGGTCCAGTTTATCCGACCCTTCTG  4057
              || |||||| |   ||| || || || || || |||||||| || |||||||| || |||
Sbjct  49112  CGCGCCCTGGCGCTCGACCCGGCCTATGTGGCGCTCGGTCCGGTCTATCCGACGCTCCTG  49171

Query  4058   aaaaaaaTGAAATGGGGGCCTCAGGGGCTGGAGCGGGTGGCTGACTGGAAGAAACGGGCC  4117
              ||||| |||||||||||||| |||||||| || ||||||   | |||||||   || |||
Sbjct  49172  AAAAAGATGAAATGGGGGCCGCAGGGGCTCGACCGGGTGCGCGCCTGGAAGGCCCGCGCC  49231

Query  4118   GGTCAGACACCGCTTGTCGCCATTGGGGGCCTGACGCCCGAGCGCCTCCCGGGGGTCTTT  4177
              ||   |   ||||| || | ||| || || || || ||||||||||| || ||  |||| 
Sbjct  49232  GGCACGGTGCCGCTGGTGGGCATCGGCGGGCTCACCCCCGAGCGCCTGCCCGGTCTCTTC  49291

Query  4178   TCCGCAGGTGCGGACAGCGCCGCTGTGGTGACGGATATCCAGATGGCGGACGACCCGGTT  4237
                 || || || ||||||||||| ||||||||||||||||||  ||| ||  ||||||  
Sbjct  49292  GAGGCCGGCGCCGACAGCGCCGCCGTGGTGACGGATATCCAGCAGGCCGAGAACCCGGAA  49351

Query  4238   GCCCGCTGCCGGGAATGGGTCGCCGCGACGCGGGCTTATGTACGATGAGCCGGTACTTGC  4297
              || ||||| | ||| ||| |||| ||||||  |   ||    |||||||||| |||   |
Sbjct  49352  GCGCGCTGTCAGGAGTGGATCGCGGCGACGGAGCGCTACCGCCGATGAGCCGCTACGACC  49411

Query  4298   GGCAGCTCGACTTCTTCCCG--CGGGGTGAGGCTGACCAGAAACGTCTTTTGGATGCTCA  4355
              | |||  |  |  || ||||  |  || ||||| | ||||   || ||    |  || | 
Sbjct  49412  GCCAGACC--CGCCTGCCCGAACTCGGCGAGGCCGGCCAGGCCCGGCTCGCCGCCGCGCG  49469

Query  4356   TGTTCTGGTTGTCGGTGCTGGTGGGTTGGGGGCGACCGTGCTGCCAGCA-CTCGCAGGAG  4414
                | || || ||||| || || || ||||| || ||  | ||||| ||| || |  || |
Sbjct  49470  CATGCTTGTGGTCGGCGCCGGGGGCTTGGGTGCCACGCTTCTGCC-GCAGCTTGTGGGCG  49528

Query  4415   CCGGGTGCGGCAGGATCACGGTGGTGGATCATGACCGCGTGGATGAAAGCAATCTTCATC  4474
              |||||   |||    |    ||||  ||||  ||    || || |||||||| || || |
Sbjct  49529  CCGGGATAGGCTTTCTGCGCGTGGCCGATCCCGATGTGGTCGAGGAAAGCAACCTGCACC  49588

Query  4475   GGCAGACCCTGTTCCGCATGGAAGACATCGGCAGACTGAAAG-TCTCCTGCGTGGCAGAG  4533
              | ||||| ||||||||||||   || |||||  | | |||||  ||  | || | | |||
Sbjct  49589  GTCAGACGCTGTTCCGCATGTCCGATATCGGGCGGCCGAAAGCGCTGGT-CGCGACCGAG  49647

Query  4534   CGATTGGAGGGCCTGAATCCGGATTGCCGGATCATACC---CGTCGCCCGGCATCTGCAA  4590
                  | |  |  || ||||| ||||||  | |    ||   ||||||||||   ||  | 
Sbjct  49648  ACCCTCGCCGCGCTCAATCCCGATTGCGAGCTGTCGCCGCTCGTCGCCCGG---CTCGAT  49704

Query  4591   CCTGCTTCGGCACGCAGTCTTC-TGCCGGGTATTTCCGTTGTGGTTGATGCGGCGGACAG  4649
              ||    ||||| ||| | |  | || ||||  |     | || || ||||| || |||||
Sbjct  49705  CCGATCTCGGCGCGC-GCCGCCATGGCGGGGGTCGATCTCGTTGTCGATGCCGCCGACAG  49763

Query  4650   TGTGGCTGTGACCTATATGCTGTCAGATCTTTGCCTTGAGGCAGATG--TGCCTCTCGTC  4707
              | | || || | ||||  ||| || ||||| || |  ||  |||  |   ||| ||| ||
Sbjct  49764  TTTCGCCGTCAGCTATGCGCTCTCCGATCTCTGTCAGGA--CAGCGGCACGCCGCTCATC  49821

Query  4708   AGTGCCTCGGTGCTGGGGCAGTCCGGTTATGTGGGGGGATTCTGTGG  4754
              || ||||||||||||| || |   || ||||  || || ||||| ||
Sbjct  49822  AGCGCCTCGGTGCTGGCGCGGCAGGGCTATGCCGGCGGGTTCTGCGG  49868


>Celeribacter indicus strain P73, complete genome
Sequence ID: CP004393.1 Length: 4529105 
Range 1: 721360 to 726307

Score:2749 bits(3048), Expect:0.0, 
Identities:3615/4977(73%),  Gaps:59/4977(1%), Strand: Plus/Plus

Query  1       ATGAACGCTTCCATTCCGGCCATTACGACAGGTCCTCTGCCGGCTTCCAGCAAGGTCCAT  60
               ||||| | | | || ||| | || || || ||    ||||| || ||| ||||| || | 
Sbjct  721360  ATGAAAGATACGATCCCGACGATCACCACCGGCGGCCTGCCCGCCTCCCGCAAGATCTAC  721419

Query  61      GTTCAGGGCACGTTCCATGACATCAAAGTGCCCATGCGGCAGATTGAGGTTTCGGACGAA  120
               |||||||||  |  ||| ||||||   ||||| |||||  |||| |  ||  | | ||| 
Sbjct  721420  GTTCAGGGCGAGAGCCACGACATCCGCGTGCCGATGCGCGAGATCGCCGTGACCGGCGAG  721479

Query  121     TGCCCGCTGAACGTCTATGATAGTTCTGGGCCCTATACCGACACCGCCATCAGC-ATCGA  179
                  ||||| | |||||| || || || || ||||| || ||| |||    | |  |||||
Sbjct  721480  GCGCCGCTCACCGTCTACGACAGCTCCGGCCCCTACACAGAC-CCGGAGGCGGAGATCGA  721538

Query  180     CATTGCGAAAGGTCTTGCGGACAGTCGCGGCGACTGGCTGC-GTCGTCGCGATGATGTGG  238
               ||| || |  || ||  | ||    ||||||| |||||| | | || ||||  |||||||
Sbjct  721539  CATCGCCAGGGGGCTGCCCGAGGTGCGCGGCGGCTGGCTCCAGGCG-CGCGGGGATGTGG  721597

Query  239     AGGAGTATGACGGTCGCACGATCACGGCAGCCGATAACGGTTTTGCAGAAGGGGATCGGC  298
               | || || || || |||  ||||||||  ||||| ||||| |||||    || |  || |
Sbjct  721598  AAGAATACGAAGGCCGCGAGATCACGGATGCCGACAACGGCTTTGCCTCCGGCGCACGCC  721657

Query  299     TGACACCTGCATTTCCGAACCAGCGCCGCCCCCTGCGGGCGGTCGGGGATCGTGCTGTGA  358
               |||| || || || ||   ||  |||   || ||||| || || ||||| || || ||||
Sbjct  721658  TGACCCCCGCCTTCCCCGTCCGCCGCGCGCCGCTGCGTGCCGTGGGGGACCGCGCGGTGA  721717

Query  359     CCCAGCTGGCTTATGCCCGTGCCGGCGTCATTACGCCCGAGATGGAATTCGTCGCCATCC  418
               | ||||| || |||||||| |||||| || | ||||| ||||||||||||||||||||||
Sbjct  721718  CGCAGCTCGCCTATGCCCGCGCCGGCATCGTCACGCCGGAGATGGAATTCGTCGCCATCC  721777

Query  419     GGGAAAATATCGGCCGGACGCAGGCCCTGAAGGAAGAGCGGGATGGCGAGGATTTCGGAG  478
               |||||||    ||| ||| | ||||      | |   ||| ||||||||||  ||||| |
Sbjct  721778  GGGAAAACGAAGGCAGGATGGAGGC------GTATCGGCGCGATGGCGAGGCCTTCGGGG  721831

Query  479     CC-AGCATTCCGGATTTCGTAACGCCGGAATTCGTGCGGCAGGAAATTGCTTTAGGACGG  537
               || ||| |||| ||  |||| ||||||||||||||||| |  || || ||   ||| |||
Sbjct  721832  CCGAGC-TTCCCGACCTCGTGACGCCGGAATTCGTGCGCCGCGAGATCGCCGAAGGCCGG  721890

Query  538     GCAATCATTCCCGCCAATATCAATCACCGTGAGCTTGAGCCGATGATTATCGGGCGCAAC  597
               || ||||| |||||||| ||||||||||| ||||| ||||||||||| ||||| ||||| 
Sbjct  721891  GCCATCATCCCCGCCAACATCAATCACCGCGAGCTGGAGCCGATGATCATCGGCCGCAAT  721950

Query  598     TTTCTGGTGAAGATCAATGCCAATATCGGCAATTCGGCCGTGACATCTTCGATGGAAGAA  657
               ||   |||||||||||| ||||||||||||||||| ||||| || || |||||||| || 
Sbjct  721951  TTCAAGGTGAAGATCAACGCCAATATCGGCAATTCCGCCGTCACCTCCTCGATGGAGGAG  722010

Query  658     GAGGTCGAGAAGATGGTGTGGTCCATCCGCTGGGGCGCGGATACGGTCATGGATCTTTCG  717
               ||||| ||||| ||||| ||| | |||||||||||||  |||||||| ||||| || || 
Sbjct  722011  GAGGTGGAGAAAATGGTCTGGGCGATCCGCTGGGGCGGCGATACGGTGATGGACCTGTCC  722070

Query  718     ACGGGACGCAACATCCATAACATCCGCGACTGGATCATCCGGAATGCTCCTGTGCCGATC  777
               || || || |||||||| |||||||||||||||||| | || ||| | || |||||||||
Sbjct  722071  ACCGGCCGTAACATCCACAACATCCGCGACTGGATCCTGCGCAATTCGCCGGTGCCGATC  722130

Query  778     GGAACGGTGCCGCTTTATCAGGCGCTGGAAAAGGTGGGCGGGATTGCGGAAGACCTGACA  837
               || || |||||||| || |||||||| |||||||| || ||||| || || |||||||| 
Sbjct  722131  GGGACCGTGCCGCTCTACCAGGCGCTCGAAAAGGTCGGAGGGATCGCCGAGGACCTGACC  722190

Query  838     TGGGAAGTTTTCCGCGACACGCTGATTGAGCAGGCGGAGCAGGGGGTGGATTACTTTACC  897
               |||||  | ||||||||||||||||| || ||||| |||||||||||||||||||| |||
Sbjct  722191  TGGGAGATCTTCCGCGACACGCTGATCGAACAGGCCGAGCAGGGGGTGGATTACTTCACC  722250

Query  898     ATCCACGCTGGTGTCCGGCTGCACATGATCCCGCTGACGGCCCGACGGGTGACGGGTATC  957
               |||||||| || || || || |||||||||||| |||| ||    ||||||||||| |||
Sbjct  722251  ATCCACGCCGGGGTGCGCCTTCACATGATCCCGATGACCGCGAAGCGGGTGACGGGGATC  722310

Query  958     GTGTCGCGCGGCGGTTCCATCATGGCGAAATGGTGCCTGCATCATCACCGCGAAAGCTTC  1017
               || ||||||||||| || ||||||||||||||||||||||| ||||||||||| ||||||
Sbjct  722311  GTCTCGCGCGGCGGCTCGATCATGGCGAAATGGTGCCTGCACCATCACCGCGAGAGCTTC  722370

Query  1018    CTGTACGAGCATTTCGAGGAGATCTGCGACATCTGCCGTCGTTATGACGTGTCGTTCTCG  1077
               || |||||||||||||| |||||||||||||||||||| || || ||||||   |||   
Sbjct  722371  CTCTACGAGCATTTCGACGAGATCTGCGACATCTGCCGCCGCTACGACGTGAGCTTCAGC  722430

Query  1078    CTTGGGGATGGGTTGCGTCCGGGCTCGATCGCCGATGCCAACGATGCGGCGCAGTTTGCA  1137
               || || || ||| |||| || ||||| ||||| ||||||||||| | |||||| || || 
Sbjct  722431  CTCGGCGACGGGCTGCGCCCCGGCTCCATCGCGGATGCCAACGACGAGGCGCAATTCGCG  722490

Query  1138    GAGCTTGAGACGCTTGGCGAGCTGACGAAAATTGCCTGGGCCAAGGACTGTCAGGTCATG  1197
               |||||    ||||| ||||||||||| |  || |||||||| |||||||||||||| |||
Sbjct  722491  GAGCTGCGCACGCTGGGCGAGCTGACCAGGATCGCCTGGGCGAAGGACTGTCAGGTGATG  722550

Query  1198    ATCGAAGGGCCGGGTCATGTGCCGATGCATAAGATCAAGGCCAACATGGACAAGCAGCTT  1257
               ||||| |||||||| |||||||||||||| |||||||||||||| |||||| ||||| | 
Sbjct  722551  ATCGAGGGGCCGGGCCATGTGCCGATGCACAAGATCAAGGCCAATATGGACGAGCAGTTG  722610

Query  1258    GAGCACTGCCACGAAGCGCCGTTCTATACGCTTGGACCGCTGACGACGGATATCGCGCCC  1317
                |||| |||||||| ||||||||||| ||||| || ||||| ||||| || |||||||| 
Sbjct  722611  AAGCATTGCCACGAGGCGCCGTTCTACACGCTCGGGCCGCTCACGACCGACATCGCGCCG  722670

Query  1318    GGTTACGACCACATTACCTCCGCCATTGGGGCTGCTATGATCGGCTGGTTCGGCACGGCG  1377
               || ||||||||||| ||||||||||| ||||| || ||||||||||||||||||||||||
Sbjct  722671  GGCTACGACCACATCACCTCCGCCATCGGGGCGGCGATGATCGGCTGGTTCGGCACGGCG  722730

Query  1378    ATGCTCTGCTATGTCACGCCCAAAGAGCATCTGGGTCTGCCGGACCGGAACGACGTCAAG  1437
               ||||| ||||| || |||||||| ||||| || || ||||| |||||  | ||||| |||
Sbjct  722731  ATGCTGTGCTACGTGACGCCCAAGGAGCACCTCGGCCTGCCCGACCGCGATGACGTGAAG  722790

Query  1438    ACGGGTGTCATCACCTACAAGCTCGCAGCTCATGCTGCGGATCTGGCGAAGGGCCATCCG  1497
               || || |||||||||||||||||||| || ||||| || ||||| |||||||||||||| 
Sbjct  722791  ACCGGCGTCATCACCTACAAGCTCGCCGCCCATGCCGCCGATCTCGCGAAGGGCCATCCC  722850

Query  1498    GGCGCGCAGATGCGGGATGACGCGCTATCGCGGGCGCGGTTCGAGTTCCGGTGGGAGGAT  1557
               ||||| |||||||| || ||||||||    || ||||||||||| ||||| ||||| || 
Sbjct  722851  GGCGCACAGATGCGCGACGACGCGCTCAGCCGCGCGCGGTTCGAATTCCGTTGGGAAGAC  722910

Query  1558    CAGTTCAATCTGGGTCTCGATCCTGATACGGCCCGTGCCATGCATGATGAAACACTGCCC  1617
               |||||||| || || ||||| || || || || || |  ||||| || || ||  |||| 
Sbjct  722911  CAGTTCAACCTCGGCCTCGACCCGGACACCGCGCGGGAGATGCACGACGAGACCATGCCG  722970

Query  1618    AAGCAGGCGCACAAGGTGTCCCATTTCTGCTCGATGTGTGGGCCGAAGTTCTGCTCGATG  1677
               ||| ||||||| |||||  | |||||||| |||||||| |||||||| |||||||| |||
Sbjct  722971  AAGGAGGCGCATAAGGTCGCGCATTTCTGTTCGATGTGCGGGCCGAAATTCTGCTCCATG  723030

Query  1678    AAGATTTCGCATGACATCCGTGCTGCAGCGGAAAAGCAGGACGGTATGGAGCAGATGGCG  1737
                 |||    || |||||||| || |  || || || |  || || ||||||   ||||| 
Sbjct  723031  CGGATCAGCCACGACATCCGCGCCGAGGCCGAGAAACGCGAGGGGATGGAGGCCATGGCC  723090

Query  1738    GAGAAATTCCGTGAAGGCGGGCAGCTCTATGTTCCC---GTGACGGAACCGGCGGAATGA  1794
               | ||||||||| || || ||  |||| |||||||||   | |  ||| ||||||||||||
Sbjct  723091  GCGAAATTCCGCGAGGGGGGCGAGCTTTATGTTCCCTCTGCGGAGGAGCCGGCGGAATGA  723150

Query  1795    TCCATTCCGTCCTGGGGGGAGGGGTTACGGCACTGTGTTGTGCCATGGCCCTTTCCGACC  1854
               ||   |||||| ||||  | || ||    |  || ||    || |  || ||  | ||  
Sbjct  723151  TC---TCCGTCTTGGGATGTGGCGTGGTCGGGCTTTGCGCCGCGACCGCGCTCGCGGAGG  723207

Query  1855    GGGGCCTTGACGTGGAAGTCATCGTCCCGGATGGCGCCCCGGAACCGGCGTCACGGTTTG  1914
                ||| | ||| || || || |||| ||| || | ||||||||  ||||| || |   | |
Sbjct  723208  CGGGGCATGAGGTCGAGGTGATCGCCCCCGACGACGCCCCGGCGCCGGCCTCGCATCTCG  723267

Query  1915    CGGGAGGAATGCTGGCGCCTTTTTGCGAGGGGGAAAGTGCGCCGGAACTGATCGTGGCAA  1974
               |||| || ||||| ||||| || |||||||| || || ||||| || ||  | ||  |  
Sbjct  723268  CGGGCGGGATGCTCGCGCCCTTCTGCGAGGGCGAGAGCGCGCCCGATCTCGTGGTCACGC  723327

Query  1975    AAGGGCAGACTTCCGTGAACTGGTGGGCTGCGCATGTGCCCGACGTCGTGCGACGTGGCA  2034
                 |||||| |  ||||| ||||||||| || ||||||| |||  || | ||| || || |
Sbjct  723328  GGGGGCAGGCCGCCGTGGACTGGTGGGTTGGGCATGTGGCCGGGGTGGAGCGGCGCGGGA  723387

Query  2035    CGCTTGTTGTCGCACCGCCGCGGGATGTTTCCGAACTGGAGCGCTTTGCACGGGCGACGC  2094
               |||| ||  |||| ||||||||||| |    |||||| || || || || || |||||||
Sbjct  723388  CGCTCGTCCTCGCCCCGCCGCGGGACGCGGTCGAACTCGACCGTTTCGCCCGTGCGACGC  723447

Query  2095    GGCAACATGACTGGGTAGCGCCGGGTGATCTGGAGCCGGATCTGGCAGGACGTTTTGCAC  2154
               |    |||  |||| | | |||||     || || || || ||| | || ||||| || |
Sbjct  723448  GCGGCCATCGCTGGATCGTGCCGGAGACGCTCGAACCCGAGCTGTCGGGCCGTTTCGCGC  723507

Query  2155    GGGGGCTGTTCTTTTCGAGCGAAGCGCATCTGGATCCGCGTCAGGCACTGGCCATCCTGC  2214
               | |||||||||||| |  | || |||||||| || || ||    || || | |  | |||
Sbjct  723508  GCGGGCTGTTCTTTGCCGGGGAGGCGCATCTCGACCCCCGCGCCGCCCTCGACGACTTGC  723567

Query  2215    GAAGCCGTCTGGAAAGCAGAGGTGTGTCGTTCCGAACCGAGGCGCCACGGGGCCGGATCG  2274
               |    || |||       | || ||| | ||| |  |||  ||||| || ||||||||||
Sbjct  723568  GCCAGCGCCTGCTGTCGCGGGGCGTGCCCTTCGGTGCCGGCGCGCCGCGCGGCCGGATCG  723627

Query  2275    TGGACTGTCGGGGGCTGGCGTCCCGGGAGGATCTGGCCGATCTGCGCGGTGTCCGGGGCG  2334
               | |||||||| ||  | ||  ||   ||    ||  |||| ||||| |  || |||||||
Sbjct  723628  TCGACTGTCGCGGCATCGCAGCCGCCGACCGGCTTCCCGACCTGCGGGCCGTGCGGGGCG  723687

Query  2335    AAATGCTGATCGTGCACGCGCCGGACGTGACGCTGACGCGGCCTGTTCGCCTGCTGCATC  2394
               | ||| |    |||   ||||| || ||  |||| || ||  | || |||||  | ||||
Sbjct  723688  AGATGGTCGAGGTGATGGCGCCCGAGGTCGCGCTCACCCGCACCGTGCGCCTCATCCATC  723747

Query  2395    CGCGCTTCCCCTGCTACATCGTGCCACGCGAAAACGGGCGCTACATGATCGGTGCGACCA  2454
               ||||||||||||||||||||||||| ||||     ||||| | ||||||||| ||||| |
Sbjct  723748  CGCGCTTCCCCTGCTACATCGTGCCGCGCGGCGCGGGGCGTTTCATGATCGGGGCGACGA  723807

Query  2455    TGGTGGAAAGTGCGCATCGCGGAGGT---GTGACGGCGCGGGCTGCGATGGAGCTGCTTT  2511
               |||| ||||| |||   |||   |||   || || ||||| || | |||||| ||||| |
Sbjct  723808  TGGTCGAAAGCGCG---CGCTCTGGTCCGGTCACCGCGCGTGCCGTGATGGAACTGCTCT  723864

Query  2512    CGGCGGCCTATACGCTTCATCCCGGTTTTGCCGAAGCGGAAATTCTTGAACTGGGCGCAG  2571
               | || ||||  ||  | || || | ||| || || || ||| |  | |    |||||| |
Sbjct  723865  CCGCCGCCTGGACCGTCCACCCGGCTTTCGCGGAGGCCGAACTGATCGCCACGGGCGCGG  723924

Query  2572    GGCTGCGTCCGTCCTTTCCTGACAACATTCCGGCCATCCGGCACGCTGCAGACCGCATCC  2631
               | ||||| ||| ||||||| |||||| |||| || ||||||| ||| |  ||||||||||
Sbjct  723925  GCCTGCGCCCGGCCTTTCCCGACAACCTTCCCGCGATCCGGCGCGCGGGCGACCGCATCC  723984

Query  2632    ATGTGAACGGGATGTATCGCCACGGTTTCCTGATGGCGCCTGT-CTGCGCGGAGCAACTA  2690
               ||||||||||||||||||||||||| |||||||||||||| || ||| |||  | | || 
Sbjct  723985  ATGTGAACGGGATGTATCGCCACGGCTTCCTGATGGCGCCCGTGCTG-GCGACGGATCTG  724043

Query  2691    GCCACGGAACTTG-CGGAGCTTTACGCCCATGCGGATTGATCTGAACGGCCAGACCATCG  2749
               ||  | || | || | |||       |||||||| ||||| ||||||||    |||||||
Sbjct  724044  GCGGC-GATCATGACCGAGGAGATGACCCATGCGCATTGAACTGAACGG---AACCATCG  724099

Query  2750    ---AAACGCAGGCCCGGACACTGGCGGATCTGCTGACGGAGCAGGGCTTTGAATCCCCCT  2806
                  | ||| | ||   ||| ||||| |||||  || |||||| ||| || ||  || |||
Sbjct  724100  AGCAGACGGAAGCGGCGACGCTGGCCGATCTCGTGGCGGAGCGGGGGTTCGACGCCGCCT  724159

Query  2807    GTGTGGCCACCGCCGTAGATGGTGATTTCATTGCCCGTCCCCTTCGTCCCGGAACGCTGC  2866
                 || ||||||||| | || || |  ||| |  | || |||   ||    |  |||||||
Sbjct  724160  CCGTCGCCACCGCCTTCGAGGGCGTGTTCGTGCCGCGCCCCGAACGCGAGGCCACGCTGC  724219

Query  2867    TGAATGATGGCGTGAAGGTTGAGGTCCTCTCACCAATGCAGGGAGGCTGA-CCATGTTCT  2925
               |    || ||   |||||| ||||| || || || |||||||| |||||| | |||||||
Sbjct  724220  TCGCCGAGGGGTCGAAGGTCGAGGTGCTTTCCCCGATGCAGGGGGGCTGAGCGATGTTCT  724279

Query  2926    ATGGTGTCGATCTGAAATCCCGTCTGATGCTCGGGACTGCGCAATATCGCTCACCGCAGG  2985
               ||||    ||  ||  |  ||| ||||||||||| || |||||||| |  || || | | 
Sbjct  724280  ATGGCACGGAATTGCGAAGCCGGCTGATGCTCGGCACCGCGCAATACCCTTCGCCCCGGA  724339

Query  2986    TTTTGCTGGAGGCGATTGAAGCATCCGGCGCCGAGGTCATTACTGTCTCGCTGAGGCGGG  3045
               |  |||  ||||| || |  || || ||||| |||||||| || ||||||||| | || |
Sbjct  724340  TCCTGCGCGAGGCCATCGCCGCCTCGGGCGCGGAGGTCATCACGGTCTCGCTGCGCCGCG  724399

Query  3046    AAGGGGCGGCCGGGGGAGCGTTTCGTGACCTTCTGGCGAAAAGCCGGTGCCGCCTGCTGC  3105
               |||||| || ||| || ||||| || ||||| |||  | | ||| | || ||||||||||
Sbjct  724400  AAGGGGAGGGCGGCGGGGCGTTCCGCGACCTCCTGAAGGACAGCGGCTGTCGCCTGCTGC  724459

Query  3106    CCAACACGGCAGGCTGCCACACCGTTCGGGAAGCCGTAACCACGGCCCGGATGGCGCGTG  3165
               ||||||| || || ||||||| ||| || || || || ||||| || | ||||||||| |
Sbjct  724460  CCAACACCGCCGGATGCCACAGCGTGCGCGAGGCGGTGACCACCGCGCAGATGGCGCGCG  724519

Query  3166    AAGTGTTTGGAACTTCATGGATCAAGCTGGAAGTCATCGGTCATGCCGACACGCTGCAAC  3225
               | ||||| || ||    ||||||||||| || || ||||| |||||||||||||||||||
Sbjct  724520  AGGTGTTCGGCACGAGCTGGATCAAGCTCGAGGTGATCGGCCATGCCGACACGCTGCAAC  724579

Query  3226    CCGACCCGTTTGCGCTCGTCGAGGCCGCGCGGGTGCTGTGTGCGGAGGGGTTTGATGTCT  3285
               |||| || || || || || |||||||||||  | || ||||| |||||||| || ||||
Sbjct  724580  CCGATCCCTTCGCACTGGTGGAGGCCGCGCGCATCCTCTGTGCCGAGGGGTTCGAGGTCT  724639

Query  3286    TTCCCTACACGACCGAGGACCTGATCGTGGGCGAAAAGCTGCTTGAGGCCGGTTGCAAAG  3345
               | |||||||||||||||||||||||||| || || || ||| | ||||| || |||   |
Sbjct  724640  TCCCCTACACGACCGAGGACCTGATCGTCGGTGAGAAACTGATCGAGGCGGGGTGCCGGG  724699

Query  3346    TCCTGATGCCCTGGGGCGCGCCCATTGGTTCAGGACAGGGTCTCCGAAATCTGGCGGGAT  3405
               | ||||||||||||||||||||||| || || || ||||| || ||  |||| ||||   
Sbjct  724700  TTCTGATGCCCTGGGGCGCGCCCATCGGGTCGGGGCAGGGGCTGCGCCATCTCGCGGCGC  724759

Query  3406    TGCGCAGCATGAGGGCACATTTCCGGGATGTTCCGCTGGTCGTGGATGCGGGGATCGGTG  3465
               |||||  |||| |||| |||||||  ||||| ||||||||  | || || || |||||||
Sbjct  724760  TGCGCTCCATGCGGGCGCATTTCCCCGATGTGCCGCTGGTGATCGACGCCGGCATCGGTG  724819

Query  3466    CCCCCAGCCAAGCCGCGCAGACCATGGAACTTGGGTTTGATGCCGTGTTGCTCAATACTG  3525
               |||||   || || ||||   | |||||  | || || || || ||| |||| || || |
Sbjct  724820  CCCCCTCGCAGGCGGCGCTCGCGATGGAGATGGGCTTCGACGCGGTGCTGCTGAACACCG  724879

Query  3526    CGGTGGCGAAGGCAGTCGATCCTGTGGGAATGGCGCGGGCCTTTGGGCGCGCCATACAGG  3585
               | ||||||||||| |||||||| || |  |||||||| ||||| ||||  ||| |   ||
Sbjct  724880  CCGTGGCGAAGGCGGTCGATCCCGTCGCCATGGCGCGCGCCTTCGGGCAGGCCGTCGCGG  724939

Query  3586    CGGGACGGGAAGGCTATCAGGCCGGACTGATGCCGGAGCGGGATATGGCCAGTGCCTCGA  3645
               |||| ||||| |   |||  ||||| |||||||| | ||| || |||||    ||||| |
Sbjct  724940  CGGGGCGGGACGCGCATCTCGCCGGGCTGATGCCCGCGCGCGACATGGCGGTCGCCTCCA  724999

Query  3646    CGCCCGTTTTCGGTCTGGCGGAGCTGGCATGATGACGCTTGATCCGTTCTATCTTCTGGT  3705
               | ||  | |||||  ||||||||||    ||||| |||| |||||||| |||||  | ||
Sbjct  725000  CCCCGATCTTCGGCATGGCGGAGCTTCTGTGATGGCGCTCGATCCGTTTTATCTCATCGT  725059

Query  3706    CGGGGAAGTCGGACTTCTTGAAACGCTGCTGCCCTGGGGTGTGCGGCTGGTGCAGCTTCG  3765
               |||  | ||||| |  || |||  |||  ||||    || ||||| || |||||  | ||
Sbjct  725060  CGGCCATGTCGGGCAGCTCGAACGGCTCGTGCCGCTCGGCGTGCGCCTCGTGCAATTGCG  725119

Query  3766    CCTCAAGGACAAACCGGAAGCGGAAATCCGCCGTCAGATCTGTCATGCCCGTGATCTGTG  3825
                 |||||||  | ||||| |||||| ||  ||| |||||| | |  ||||| ||| | ||
Sbjct  725120  GATCAAGGATCAGCCGGAGGCGGAAGTCGCCCGCCAGATCCGCCGCGCCCGCGATTTCTG  725179

Query  3826    TGAGCGGCATGGCGCCCAGCTTGTCGTCAACGACTACTGGCGCCTTGCGATGGAACTGGG  3885
                |    |||| |||| ||||| || || |||||| |||||      ||| |||| ||| |
Sbjct  725180  CGCCGTGCATCGCGCGCAGCTCGTGGTGAACGACCACTGGAAGACCGCGCTGGACCTGCG  725239

Query  3886    GTGCGATTTCGTCCATCTGGGTCAGGAAGACATTGAAACGGCGGATTTTGCCGCGCTTCG  3945
                |||   ||||||||||| || ||||| ||||| ||   ||| ||||| ||||| || ||
Sbjct  725240  CTGCACGTTCGTCCATCTCGGACAGGAGGACATGGACGAGGCCGATTTCGCCGCCCTGCG  725299

Query  3946    AGACGCTGGGATCCGGTTCGGGCTGTCCACCCATGATCCGGCGGAACTCGAACGGGCCCT  4005
                   || ||  | || |  || || || ||||||||   ||||||||| || || |||||
Sbjct  725300  CCGGGCGGGCGTGCGCTATGGCCTTTCGACCCATGACGAGGCGGAACTGGACCGCGCCCT  725359

Query  4006    GTCTTACGAACCAGCTTACGTTGCTCTCGGTCCAGTTTATCCGACCCTTCTGaaaaaaaT  4065
                 |   ||| || || || || || ||||| || || |||||||| || ||||| || ||
Sbjct  725360  CGCGCTCGATCCCGCCTATGTCGCGCTCGGCCCGGTCTATCCGACGCTCCTGAAGAAGAT  725419

Query  4066    GAAATGGGGGCCTCAGGGGCTGGAGCGGGTGGCTGACTGGAAGAAACGGGCCGGTCAGAC  4125
               |||||||||||| ||||| || || || ||    | ||||||| |    ||||| |||  
Sbjct  725420  GAAATGGGGGCCGCAGGGCCTCGACCGCGTTCGCGCCTGGAAGGAGGCCGCCGGGCAGGT  725479

Query  4126    ACCGCTTGTCGCCATTGGGGGCCTGACGCCCGAGCGCCTCCCGGGGGTCTTTTCCGCAGG  4185
                ||||| |||| ||| || ||||| ||||| |||||||| ||||| || ||  | || ||
Sbjct  725480  GCCGCTCGTCGGCATCGGCGGCCTCACGCCGGAGCGCCTGCCGGGCGTGTTCGCGGCCGG  725539

Query  4186    TGCGGACAGCGCCGCTGTGGTGACGGATATCCAGATGGCGGACGACCCGGTTGCCCGCTG  4245
                || ||||||||||| |||||||| |||||||||  ||| || || || |  |  |||||
Sbjct  725540  CGCCGACAGCGCCGCGGTGGTGACCGATATCCAGCAGGCCGAGGATCCCGAAGTGCGCTG  725599

Query  4246    CCGGGAATGGGTCGCCGCGACGCGGGCTT----ATGTACG--ATGAGCCGGTACTTGCGG  4299
                  ||| ||| |||| ||||||  ||| |    ||| |||    |  ||| |||   || 
Sbjct  725600  TGCGGAGTGGATCGCGGCGACGGAGGCCTGGCGATGAACGCCCCGGACCGCTACGCCCGC  725659

Query  4300    CAGCTCGACTTCTTCCCGCG--GGGTGAGGCTGACCAGAAACGTCTTTTGGATGCTCATG  4357
               |||  ||  | || || | |   |||| ||  | ||||   || ||    |  |  |  |
Sbjct  725660  CAGACCG--TGCTGCCGGAGATCGGTGCGGAGGGCCAGGCGCGGCTCGCCGCCGGGCGCG  725717

Query  4358    TTCTGGTTGTCGGTGCTGGTGGGTTGGGGGCGACCGTGCTGCCAGCACTCGCAGGAGC-C  4416
               | || |||||||| || || ||| | || |||    |||||||    ||||| || ||  
Sbjct  725718  TGCTCGTTGTCGGGGCGGGCGGGCTTGGCGCGCATCTGCTGCCGCTTCTCGCCGGGGCGG  725777

Query  4417    GGGTGCGGCAGGATCACGGTGGTGGATCATGACCGCGTGGATGAAAGCAATCTTCATCGG  4476
               ||||| | ||    | | ||||| ||||  ||    || || ||   ||| || || || 
Sbjct  725778  GGGTGGGCCATCTGCGC-GTGGTCGATCCCGATGTGGTCGAGGAGTCCAACCTGCACCGC  725836

Query  4477    CAGACCCTGTTCCGCATGGAAGACATCGGCAGACTGAAAGTCTCCTGCGTGGCAGAGCGA  4536
               ||||| || | |||||||   ||  |||||   | ||| | | |   ||  || ||  | 
Sbjct  725837  CAGACGCTCTACCGCATGTCCGATCTCGGCCAGCCGAAGGCCGCGGTCGCCGCGGACAGC  725896

Query  4537    TTGGAGGGCCTGAATCCGGATTGCCGGATCATACC---CGTCGCCCGGCATCTGCAACCT  4593
                | |  |  || ||||| || |||  | || | ||   ||||  |||||     | | | 
Sbjct  725897  CTCGCCGCGCTCAATCCCGAATGCGAGGTCGTGCCGCGCGTCCTCCGGC----TCGATCC  725952

Query  4594    GCT-TCGGCAC-GCAGTCTTCTGCCGGGTATTTCCGTTGTGGTTGATGCGGCGGACAGTG  4651
               ||| ||||| | |  |    | |||||| ||   | | ||| | || || || |||||  
Sbjct  725953  GCTCTCGGCGCGGGCGGAGGCCGCCGGG-ATGGACCTGGTGATCGACGCCGCCGACAGCT  726011

Query  4652    TGGCTGTGACCTATATGCTGTCAGATCTTTGCCTTGAGGCAGATGTGCCTCTCGTCAGTG  4711
               | || || ||||||  ||| || ||||| |||| || | | |    ||| |||||||| |
Sbjct  726012  TTGCCGTCACCTATGCGCTCTCCGATCTCTGCCATGCGACCGGCACGCCGCTCGTCAGCG  726071

Query  4712    CCTCGGTGCTGGGGCAGTCCGGTTATGTGGGGGGATTCTGTGGTGGGGCACCCGGTTATC  4771
               |||| ||||| |  |   | || ||||  ||||| ||||| || || || ||  |    |
Sbjct  726072  CCTCCGTGCTTGCCCGCGCGGGCTATGCCGGGGGCTTCTGCGGCGGCGCGCCGAGCGTCC  726131

Query  4772    GTGCTGTTTTCCCCGATATCCCTGCCAGTTTTCCAACCTGCTCGGAGGCCGGAGTGCTGG  4831
               | || || || |||||  | || ||  |    |  | |||  |   || ||| ||  |||
Sbjct  726132  GGGCGGTCTTTCCCGACCTGCCGGCGCGGGCGCAGAACTGTGCCACGGGCGGTGTCATGG  726191

Query  4832    GGCCAGCCGTGGCGGCGCTGGGTGCCATACAGGCGCAGATGACGCTGTCGATCCTGCT-T  4890
               |||| |  || ||| |  |||| ||  | |||||||||||| ||||  |  |||||||  
Sbjct  726192  GGCCGGTGGTCGCGACATTGGGCGCGCTTCAGGCGCAGATGGCGCTCGCCGTCCTGCTCG  726251

Query  4891    GAAATGCAGCCTTCCCCACTGGGTCAGATGATCAGTCTGGATCTGGAACACTGGCGG  4947
               |  ||||| || || || || || |||||  | |   ||||||| |    |||||||
Sbjct  726252  GGCATGCA-CCCTCGCCGCTCGGCCAGATCCTGACGGTGGATCTCGCCTCCTGGCGG  726307


>Mameliella alba KU6B plasmid pKUB257 DNA, complete genome
Sequence ID: AP022338.1 Length: 256516 
Range 1: 146873 to 151676

Score:2467 bits(2735), Expect:0.0, 
Identities:3494/4852(72%),  Gaps:86/4852(1%), Strand: Plus/Plus

Query  76      CATGACATCAAAGTGCCCATGCGGCAGATTGAGGTTTCGGACGAATGCCCGCTGAACGTC  135
               || || |||| ||||||  | ||  | ||   ||| ||| |||||   ||||||| ||| 
Sbjct  146873  CACGAAATCAGAGTGCCGCTTCGTGAAATCACGGTATCGAACGAAGAGCCGCTGACCGTT  146932

Query  136     TATGATAGTTCTGGGCCCTATACCGA--CACCGCCATCAGCATCGACATTGCGAAAGGTC  193
               || || ||||| || |||||||||||  ||  | || ||| || ||||| || |  || |
Sbjct  146933  TACGACAGTTCCGGTCCCTATACCGATCCAGAGGCA-CAG-ATTGACATCGCCACGGGCC  146990

Query  194     TTGCGGACAGTCGCGGCGACTGGCTGC-GTCGTCGCGATGATGTGGAGGAGTATGACGGT  252
               |  | ||    ||||||| |||| ||| | || ||||  ||  | ||||| ||||| || 
Sbjct  146991  TGCCCGAGGTGCGCGGCGGCTGGTTGCAGGCG-CGCGGGGACATCGAGGAATATGAGGGG  147049

Query  253     CGCACGATCACGGCAGCCGATAACGGTTTTGCAGAAGGG-GATCGGCTGACACCTGCATT  311
               ||| |  ||||||  ||||| ||||| ||||| || ||| || |||||||| ||  | ||
Sbjct  147050  CGCGCCGTCACGGAGGCCGACAACGGCTTTGC-GACGGGCGAACGGCTGACGCCGTCTTT  147108

Query  312     TCCGAACCAGCGCCGCCCCCTGCGGGCGGTCGGGGATCGTGCTGTGACCCAGCTGGCTTA  371
               |||| | |||||||| || || || ||   ||||||||| || || |||||||| || ||
Sbjct  147109  TCCGCATCAGCGCCGTCCGCTACGTGCCACCGGGGATCGCGCGGTCACCCAGCTCGCCTA  147168

Query  372     TGCCCGTGCCGGCGTCATTACGCCCGAGATGGAATTCGTCGCCATCCGGGAAAATATCGG  431
               ||||||||||||  || | ||||| |||||||| |||||||| ||||| |||||    ||
Sbjct  147169  TGCCCGTGCCGGGATCGTCACGCCAGAGATGGAGTTCGTCGCGATCCGTGAAAACGAGGG  147228

Query  432     CCGGACGCAGGCCCTGAAGGAAGAGCG--GGATGGCGAGGATTTCGGAGCC-AGCATTCC  488
                ||    |  |||     ||  | ||   ||||||||| |  ||||||||| ||| | ||
Sbjct  147229  GCGC---CTCGCC-----GGGCGCGCCACGGATGGCGAAGCCTTCGGAGCCGAGCTTCCC  147280

Query  489     GGATTTCGTAACGCCGGAATTCGTGCGGCAGGAAATTGCTTTAGGACGGGCAATCATTCC  548
               | | || || |||||||||||||| || |  || || ||   ||| || || ||||| ||
Sbjct  147281  GAACTT-GTCACGCCGGAATTCGTCCGCCGCGAGATCGCCGAAGGTCGAGCCATCATCCC  147339

Query  549     CGCCAATATCAATCACCGTGAGCTTGAGCCGATGATTATCGGGCGCAACTTTCTGGTGAA  608
               |||||| ||||| ||||||||  | ||||||||||| ||||||||||| ||   ||||||
Sbjct  147340  CGCCAACATCAACCACCGTGAATTGGAGCCGATGATCATCGGGCGCAATTTCAAGGTGAA  147399

Query  609     GATCAATGCCAATATCGGCAATTCGGCCGTGACATCTTCGATGGAAGAAGAGGTCGAGAA  668
               |||||||||||| |||||||| ||||||||||| || || ||||| |||||||| |||||
Sbjct  147400  GATCAATGCCAACATCGGCAACTCGGCCGTGACCTCCTCAATGGAGGAAGAGGTTGAGAA  147459

Query  669     GATGGTGTGGTCCATCCGCTGGGGCGCGGATACGGTCATGGATCTTTCGACGGGACGCAA  728
                ||||| ||| | |||||||||||||| || ||||| ||||| || || ||||| |||||
Sbjct  147460  AATGGTCTGGGCGATCCGCTGGGGCGCAGACACGGTGATGGACCTGTCCACGGGGCGCAA  147519

Query  729     CATCCATAACATCCGCGACTGGATCATCCGGAATGCTCCTGTGCCGATCGGAACGGTGCC  788
               |||||| ||||||||||||||||||||||| || || ||||||||||||||||| || ||
Sbjct  147520  CATCCACAACATCCGCGACTGGATCATCCGCAACGCGCCTGTGCCGATCGGAACCGTACC  147579

Query  789     GCTTTATCAGGCGCTGGAAAAGGTGGGCGGGATTGCGGAAGACCTGACATGGGAAGTTTT  848
               ||| |||||||||||||||||||| ||||| ||||| || |||||||| |||||||| ||
Sbjct  147580  GCTCTATCAGGCGCTGGAAAAGGTCGGCGGTATTGCCGAGGACCTGACGTGGGAAGTCTT  147639

Query  849     CCGCGACACGCTGATTGAGCAGGCGGAGCAGGGGGTGGATTACTTTACCATCCACGCTGG  908
               |||||| ||||| ||||||||||| || ||||| |||||||| || ||||||||||| ||
Sbjct  147640  CCGCGATACGCTCATTGAGCAGGCCGAACAGGGTGTGGATTATTTCACCATCCACGCGGG  147699

Query  909     TGTCCGGCTGCACATGATCCCGCTGACGGCCCGACGGGTGACGGGTATCGTGTCGCGCGG  968
                || || || |||||||||||| |||| |||  ||| || ||||| |||||||| |||||
Sbjct  147700  CGTGCGTCTCCACATGATCCCGATGACTGCCAAACGCGTCACGGGCATCGTGTCACGCGG  147759

Query  969     CGGTTCCATCATGGCGAAATGGTGCCTGCATCATCACCGCGAAAGCTTCCTGTACGAGCA  1028
                || ||||||||||||||||||||||||||||| || |||||   |||||| || |||||
Sbjct  147760  AGGGTCCATCATGGCGAAATGGTGCCTGCATCACCATCGCGAGTCCTTCCTCTATGAGCA  147819

Query  1029    TTTCGAGGAGATCTGCGACATCTGCCGTCGTTATGACGTGTCGTTCTCGCTTGGG-GATG  1087
               |||||| ||||| || |||||||| || || ||||| ||||| || || |||||| || |
Sbjct  147820  TTTCGACGAGATTTGTGACATCTGTCGCCGCTATGATGTGTCCTTTTC-CTTGGGCGACG  147878

Query  1088    GGTTGCGTCCGGGCTCGATCGCCGATGCCAACGATGCGGCGCAGTTTGCAGAGCTTGAGA  1147
               || |||| || ||||| |||||||||||||| || | |||||| ||||| |||||    |
Sbjct  147879  GGCTGCGACCCGGCTCCATCGCCGATGCCAATGACGAGGCGCAATTTGCCGAGCTGCGCA  147938

Query  1148    CGCTTGGCGAGCTGACGAAAATTGCCTGGGCCAAGGACTGTCAGGTCATGATCGAAGGGC  1207
               |||||||||||||||| || || || ||||| |||||||||||||| |||||||| || |
Sbjct  147939  CGCTTGGCGAGCTGACCAAGATCGCTTGGGCAAAGGACTGTCAGGTGATGATCGAGGGCC  147998

Query  1208    CGGGTCATGTGCCGATGCATAAGATCAAGGCCAACATGGACAAGCAGCTTGAGCACTGCC  1267
               | || || ||||||||||| |||||||||||||| |||||| |||||||  | || ||||
Sbjct  147999  CCGGCCACGTGCCGATGCACAAGATCAAGGCCAATATGGACGAGCAGCTCAAACATTGCC  148058

Query  1268    ACGAAGCGCCGTTCTATACGCTTGGACCGCTGACGACGGATATCGCGCCCGGTTACGACC  1327
               |||| || |||||||| || || || ||||| ||||| || |||||||| || || || |
Sbjct  148059  ACGAGGCACCGTTCTACACACTCGGGCCGCTCACGACCGACATCGCGCCGGGCTATGATC  148118

Query  1328    ACATTACCTCCGCCATTGGGGCTGCTATGATCGGCTGGTTCGGCACGGCGATGCTCTGCT  1387
               |||| ||||||||||| || || || ||||| |||||||||||||| |||||||| ||||
Sbjct  148119  ACATCACCTCCGCCATCGGCGCGGCGATGATTGGCTGGTTCGGCACCGCGATGCTTTGCT  148178

Query  1388    ATGTCACGCCCAAAGAGCATCTGGGTCTGCCGGACCGGAACGACGTCAAGACGGGTGTCA  1447
               |||| |||||||| || || || ||| |||| |||||  | || || || || || || |
Sbjct  148179  ATGTGACGCCCAAGGAACACCTTGGTTTGCCCGACCGAGATGATGTGAAAACCGGGGTAA  148238

Query  1448    TCACCTACAAGCTCGCAGCTCATGCTGCGGATCTGGCGAAGGGCCATCCGGGCGCGCAGA  1507
               |||||||||| ||||| || ||||| || |||||||| ||||| || |||||||||||| 
Sbjct  148239  TCACCTACAAACTCGCCGCCCATGCCGCCGATCTGGCCAAGGGGCACCCGGGCGCGCAGT  148298

Query  1508    TGCGGGATGACGCGCTATCGCGGGCGCGGTTCGAGTTCCGGTGGGAGGATCAGTTCAATC  1567
               | || || || || ||||| || || |||||||| ||||| |||||||| |||||||| |
Sbjct  148299  TCCGCGACGATGCCCTATCCCGCGCCCGGTTCGAATTCCGCTGGGAGGACCAGTTCAACC  148358

Query  1568    TGGGTCTCGATCCTGATACGGCCCGTGCCATGCATGATGAAACACTGCCCAAGCAGGCGC  1627
               | || ||||| || || || || || |  |||||||| || ||  |||| ||  ||||||
Sbjct  148359  TTGGCCTCGACCCGGACACCGCGCGCGAGATGCATGACGAGACGATGCCGAAAGAGGCGC  148418

Query  1628    ACAAGGTGTCCCATTTCTGCTCGATGTGTGGGCCGAAGTTCTGCTCGATGAAGATTTCGC  1687
               | |||||| | |||||||| |||||||| |||||||| ||||| ||||||   ||||| |
Sbjct  148419  ATAAGGTGGCGCATTTCTGTTCGATGTGCGGGCCGAAATTCTGTTCGATGCGAATTTCTC  148478

Query  1688    ATGACATCCGTGCTGCAGCGGAAAAGCAGGACGGTATGGAGCAGATGGCGGAGAAATTCC  1747
               | ||||||||||| |  || |||||||| || || |||||  ||||||| |  || ||||
Sbjct  148479  ACGACATCCGTGCCGAGGCAGAAAAGCAAGATGGCATGGACAAGATGGCCGCCAAGTTCC  148538

Query  1748    GTGAAGGCGGGCAGCTCTATGTTCCCGTGACGGAACCGGCGGAATGATCCATTCCGTCCT  1807
               ||||||| ||  || | || || || |  | |||||| ||||||||||   ||| || ||
Sbjct  148539  GTGAAGGGGGCGAGTTGTACGTCCCGGCAAAGGAACCCGCGGAATGAT---TTCGGTTCT  148595

Query  1808    GGGGGGAGGGGTTACGGCACTGTGTTGTGCCATGGCCCTTTCCGACCGGGGCCTTGACGT  1867
                ||    |||||  |||   ||||    ||||   ||||| |||| || ||  |  | ||
Sbjct  148596  TGGAATGGGGGTGGCGGGGATGTGCGTCGCCACCACCCTTGCCGAGCGAGGAGTGCAGGT  148655

Query  1868    GGAAGTCATCGTCCCGGATGGCGCCCCGGAACCGGCGTCACGGTTTGCGGGAGGAATGCT  1927
                || || |||  ||| || |||||||| || ||||  ||  |  | ||||| || |||||
Sbjct  148656  CGAGGTTATCACCCCCGAGGGCGCCCCCGATCCGGTCTCTTGTCTGGCGGGGGGGATGCT  148715

Query  1928    GGCGCCTTTTTGCGAGGGGGAAAGTGCGCCGGAACTGATCGTGGCAAAAGGGCAGACTTC  1987
               |||||| |||||||| || ||||| || |||||  || | |||      || ||| || |
Sbjct  148716  GGCGCCATTTTGCGAAGGAGAAAGCGCCCCGGAGGTGGTGGTGCGTCTGGGCCAGTCTGC  148775

Query  1988    CGTGAACTGGTGGGCTGCGCATGT--GCCCGACGTCGTGCGACGTGGCACGCTTGTTGTC  2045
               ||   | |||||||  ||||  ||  |  ||   | || ||  | || || || || |||
Sbjct  148776  CGCCGATTGGTGGGGGGCGCGGGTTGGATCG--CTTGTCCGCAGGGGAACTCTGGTGGTC  148833

Query  2046    GCACCGCCGCGGGATGTTTCCGAACTGGAGCGCTTTGCACGGGCGACGCGGCAACATGAC  2105
               || ||  | || |||||   ||||||||| || || |   ||||||||| |  |||| ||
Sbjct  148834  GCCCCCTCCCGCGATGTGGGCGAACTGGACCGGTTCGGTAGGGCGACGCAGGGACATCAC  148893

Query  2106    TGGGTAGCGCCGGGTGATCTGGAGCCGGATCTGGCAGGA-CGTTTTGCACGGGGGCTGTT  2164
               |||||  | || |  |||||||| || || |||| |||| || ||||| ||||| |||||
Sbjct  148894  TGGGTGACCCCCGCCGATCTGGAACCCGAGCTGG-AGGATCGGTTTGCCCGGGGTCTGTT  148952

Query  2165    CTTTTCGAGCGAAGCGCATCTGGATCCGCGTCAGGCACTGGCCATCCTGCGAAGCCGTCT  2224
                ||  |    || || ||| |||| |||||  |||| |||  ||  ||||| | ||| ||
Sbjct  148953  TTTCGCTGAAGAGGCCCATATGGACCCGCGCGAGGCCCTGCGCAGTCTGCGCATCCGACT  149012

Query  2225    GGAAAGCAGAGGTGTGTCGTTCCGAACCGAGGCGCCAC--GGGGCCGGATCGTGGACTGT  2282
                ||  | |  || ||   |||||  |||  || |||||    || |   || | ||||| 
Sbjct  149013  AGAGGGGATGGGGGTCCGGTTCC--ACCACGGTGCCACCTCAGGACAAGTCATCGACTGC  149070

Query  2283    CGGGGGCTGGCGTCCCGGGA--GGATCTGGCCGATCTGCGCGGTGTCCGGGGCGAAATGC  2340
                  ||  |||||   ||| |    |  || | ||  |||| |  || || || |||||||
Sbjct  149071  ACCGGCATGGCG--GCGGCACCCCACTTGCCGGACTTGCGGGCCGTACGCGGTGAAATGC  149128

Query  2341    TGATCGTGCACGCGCCGGACGTGACGCTGACGCGGCCTGTTCGCCTGCTGCATCCGCGCT  2400
               ||    |    ||||| || |||||| | |  ||  |||| |||||||||||||||||||
Sbjct  149129  TGGCGCTTTTTGCGCCCGATGTGACGTTAAGCCGAACTGTGCGCCTGCTGCATCCGCGCT  149188

Query  2401    TCCCCTGCTACATCGTGCCACGCGAAAACGGGCGCTACATGATCGGTGCGACCATGGTGG  2460
               | ||||||||| |||| || ||||   | ||||  |||||| | || || || |||||||
Sbjct  149189  TTCCCTGCTACGTCGTTCCGCGCGGGGAGGGGCATTACATGGTTGGCGCCACGATGGTGG  149248

Query  2461    AAAGTGCGCATCGCGGAGGTGTGACGGCGCGGGCTGCGATGGAGCTGCTTTCGGCGGCCT  2520
               |||| ||||    |||    ||||  || |||||   |||||| ||||| || || || |
Sbjct  149249  AAAGCGCGCGCAACGGCCCCGTGAGTGCCCGGGCGATGATGGAACTGCTGTCCGCTGCGT  149308

Query  2521    ATACGCTTCATCCCGGTTTTGCCGAAGCGGAAATTCTTGAACTGGGCGCAGGGCTGCGTC  2580
               | ||  | || ||||  |||||||| || ||  |  |  |  |||| || || ||||| |
Sbjct  149309  ACACCGTCCACCCCGCCTTTGCCGAGGCAGAGGTGATCCAGATGGGGGCCGGCCTGCGCC  149368

Query  2581    CGTCCTTTCCTGACAACATTCCGGCCATCCG-GCACGCTGCAGACCGCATCCATGTGAAC  2639
               |||||||||| ||||| ||||| || ||||| |  |   || ||||| ||| ||||||| 
Sbjct  149369  CGTCCTTTCCGGACAATATTCCCGCAATCCGTGTCCAGAGC-GACCGGATCTATGTGAAT  149427

Query  2640    GGGATGTATCGCCACGGTTTCCTGATGGCGCCTGTCTGCGCGGAGCAACTAGCCACGGAA  2699
               || ||||| |||||||| || |||||||| || | |   || ||| |||| |||||    
Sbjct  149428  GGCATGTACCGCCACGGGTTTCTGATGGCCCCCGCCCTGGCCGAGGAACTGGCCACCACC  149487

Query  2700    CTTGC---GGAGCTTTACGCCCATGCGGATTGATCTGAACGGCCAGACCATCGA-AACGC  2755
               ||  |   |||| |   ||| |||||   || | || || |||  |   ||||| | |||
Sbjct  149488  CTGACACAGGAGAT---CGCTCATGCAAGTTAACCTTAATGGCGCGCGGATCGAGATCGC  149544

Query  2756    AG-GCCCGGACACTGGCGGATCTGCTGACGGAGCAGGGCTTTGAATCCCCCTGTGTGGCC  2814
                | | ||   | || || |   || |   ||| |  ||||||||  || || | || |||
Sbjct  149545  CGCGGCC--TCCCTTGCCGCGTTGATCGAGGATCGCGGCTTTGATCCCGCCAGCGTCGCC  149602

Query  2815    ACCGCCGTAGATGGTGATTTCATTGCCCGTCCCCTTCGT-CCCGGAACGCTGCTGAATGA  2873
               ||||||||| | ||   |||  |  | || ||  | ||| | || | ||| ||||   ||
Sbjct  149603  ACCGCCGTAAACGGGTCTTTTGTGCCACGCCCGATGCGTGCACGCATCGC-GCTGGCCGA  149661

Query  2874    TGGCGTGAAGGTTGAGGTCCTCTCACCAATGCAGGGAGGCTGACCATGTTCTATGGTGTC  2933
                || |  ||| | || || || || || |||||||| |||||| |||||| || || || 
Sbjct  149662  AGGTGACAAGATCGAAGTTCTTTCGCCGATGCAGGGGGGCTGA-CATGTTTTACGGAGTT  149720

Query  2934    GATCTGAAATCCCGTCTGATGCTCGGGACTGCGCAATATCGCTCACCGCAGGTTTTGCTG  2993
               ||  || | || || ||  ||||||| || |||||||| |  || |||  |||| ||   
Sbjct  149721  GAATTGCAGTCGCGCCTCCTGCTCGGAACGGCGCAATACCCGTCCCCGGCGGTTCTGTGC  149780

Query  2994    GAGGCGATTGAAGCATCCGGCGCCGAGGTCATTACTGTCTCGCTGAGGCGGGAAGGGGCG  3053
               || |||||||  || ||  |  | ||||| || || || ||| || | || ||||| |||
Sbjct  149781  GACGCGATTGCGGCGTCTCGGACAGAGGTGATCACCGTTTCGTTGCGCCGTGAAGGCGCG  149840

Query  3054    GCCGGGGGAGCGTTTCGTGACCTTCTGGCGAAAAGCCGGTGCCGCCTGCTGCCCAACACG  3113
               |  || |  |  ||||| ||| ||||    || ||| | || ||| |  |||| ||||||
Sbjct  149841  GATGGAGCGGGTTTTCGCGACATTCTCAAAAAGAGCGGCTGTCGCATTTTGCCGAACACG  149900

Query  3114    GCAGGCTGCCACACCGTTCGGGAAGCCGTAACCACGGCCCGGATGGCGCGTGAAGTGTTT  3173
               || ||||| |||| ||  || || ||  | ||||| || | ||||||| | ||||| |||
Sbjct  149901  GCGGGCTGTCACAGCGCGCGCGAGGCGATCACCACTGCGCAGATGGCGTGCGAAGTTTTT  149960

Query  3174    GGAACTTCATGGATCAAGCTGGAAGTCATCGGTCATGCCGACACGCTGCAACCCGACCCG  3233
               || ||  ||||||||||||| |||||||| || |||||||||||  |||| |||||||| 
Sbjct  149961  GGGACCACATGGATCAAGCTTGAAGTCATTGGCCATGCCGACACCTTGCAGCCCGACCCA  150020

Query  3234    TTTGCGCTCGTCGAGGCCGCGCGGGTGCTGTGTGCGGAGGGGTTTGATGTCTTTCCCTAC  3293
               |||||  |  | ||||| |||||  | || || || |||||||| ||||| ||||| |||
Sbjct  150021  TTTGCCTTGCTTGAGGCGGCGCGCATCCTCTGCGCCGAGGGGTTCGATGTGTTTCCTTAC  150080

Query  3294    ACGACCGAGGACCTGATCGTGGGCGAAAAGCTGCTTGAGGCCGGTTGCAAAGTCCTGATG  3353
               |||||||| || |||||| | |||||||||||| | ||||| || ||||| ||  |||||
Sbjct  150081  ACGACCGAAGATCTGATCCTCGGCGAAAAGCTGATCGAGGCAGGATGCAAGGTGTTGATG  150140

Query  3354    CCCTGGGGCGCGCCCATTGGTTCAGGACAGGGTCTCCGAAATCTGGCGGGATTGCGCAGC  3413
               || ||||| ||||| || || || || || || || || ||| | | |||  |||| |  
Sbjct  150141  CCATGGGGTGCGCCGATCGGCTCCGGGCAAGGGCTTCGGAATATCGAGGGGCTGCGGACG  150200

Query  3414    ATGAGGGCACATTTCCGGGATGTTCCGCTGGTCGTGGATGCGGGGATCGGTGCCCCCAGC  3473
               ||| | || ||||| || ||||| ||  ||||  | || || |||||||| || |||   
Sbjct  150201  ATGCGAGCCCATTTTCGCGATGTGCCCTTGGTGATCGACGCCGGGATCGGCGCACCCTCG  150260

Query  3474    CAAGCCGCGCAGACCATGGAACTTGGGTTTGATGCCGTGTTGCTCAATACTGCGGTGGCG  3533
               || |||| |||| | |||||  | || ||||| || ||| |  | || || || || || 
Sbjct  150261  CAGGCCGTGCAGGCGATGGAGTTGGGCTTTGACGCGGTGCTCTTGAACACCGCCGTCGCC  150320

Query  3534    AAGGCAGTCGATCCTGTGGGAATGGCGCGGGCCTTTGGGCG-CGCCATACAGGCGGGACG  3592
               || ||   |||||| ||||  ||||| || | ||||   || |||| |   | | ||   
Sbjct  150321  AAAGCTCACGATCCGGTGGAGATGGCCCGCG-CTTTCTCCGACGCCGTCGCGTCAGGCAA  150379

Query  3593    GGAAGGCTATCAGGCCGGACTGATGCCGGAGCGGGATATGGCCAGTGCCTCGACGCCCGT  3652
               |   | || | | || || || |||||    ||  ||||||||   |||||||| ||  |
Sbjct  150380  GCGCGCCTGTGACGCAGGTCTTATGCCCCGCCGCAATATGGCCGAGGCCTCGACCCCTAT  150439

Query  3653    TTTCGGTCTGGCGGAGC---TGGCATGATGACGCTTGATCCGTTCTATCTTCTGGTCGGG  3709
                || ||  |||||||||   ||||   ||||| || ||||| ||||||||  | ||||| 
Sbjct  150440  CTTTGGCATGGCGGAGCTTTTGGC---ATGACCCTCGATCCATTCTATCTCATCGTCGGC  150496

Query  3710    GAAGTCGGACTTCTTGAAACGCTGCTGCCCTGGGGTGTGCGGCTGGTGCAGCTTCGCCTC  3769
                | ||||| |  || |||  |||  |||||   || ||| | || || ||||||||  ||
Sbjct  150497  CATGTCGGTCAGCTCGAATTGCTCGTGCCCCATGGCGTGGGTCTCGTCCAGCTTCGGATC  150556

Query  3770    AAGGACAAACCGGAAGCGGAAATCCGCCGTCAGATCTGTCATGCCCGTGATCTGTGTGAG  3829
               |||||  | ||||| |  ||| | ||||| || ||| | |  ||||| ||| | || | |
Sbjct  150557  AAGGATCAGCCGGATGAAGAAGTTCGCCGCCAAATCCGCCGCGCCCGCGATTTTTGCGCG  150616

Query  3830    CGGCATGGCGCCCAGCTTGTCGTCAACGACTACTGGCGCCTTGCGATGGAACTGGGGTG-  3888
                 |||| | |||||||||||||| |||||||||||||     ||| | || ||  | || 
Sbjct  150617  GTGCATCGTGCCCAGCTTGTCGTGAACGACTACTGGCAGGCGGCGCTCGATCTCAGATGT  150676

Query  3889    CGATTTCGTCCATCTGGGTCAGGAAGACATTGAAACGGCGGATTTTGCCGCGCTTCGAGA  3948
               || ||| || || || || || || ||||| || ||||||||||| ||||| || ||   
Sbjct  150677  CGCTTT-GTTCACCTTGGGCAAGAGGACATGGACACGGCGGATTTCGCCGCCCTGCGCCG  150735

Query  3949    CGCTGGGATCCGGTTCGGGCTGTCCACCCATGATCCGGCGGAACTCGAACGGGCCCTGTC  4008
                || ||  |||| || || || || ||||||||    |||||||| || |||||||||||
Sbjct  150736  TGCGGGTGTCCGCTTTGGCCTCTCTACCCATGACGACGCGGAACTTGAGCGGGCCCTGTC  150795

Query  4009    TTAC-GAA-CCAGCTTACGTTGCTCTCGGTCCAGTTTATCCGACCCTTCTGaaaaaaaTG  4066
                 || ||| || || || || || || || || || || |||||||  || ||||| |||
Sbjct  150796  --ACTGAATCCGGCCTATGTCGCGCTTGGCCCGGTGTACCCGACCCAGCTCAAAAAGATG  150853

Query  4067    AAATGGGGGCCTCAGGGGCTGGAGCGGGTGGCTGACTGGAAGAAACGGGCCGGTCAGACA  4126
               ||||||||||| |||||||| || || |||   || ||||||   ||||| ||  ||   
Sbjct  150854  AAATGGGGGCCGCAGGGGCTTGATCGAGTGCGGGATTGGAAGGCGCGGGCGGGCAAGGTC  150913

Query  4127    CCGCTTGTCGCCATTGGGGGCCTGACGCCCGAGCGCCTCCCGGGGGTCTTTTCCGCAGGT  4186
               ||||| || || || || || |||||||| || ||| | || || ||||||   || |||
Sbjct  150914  CCGCTCGTGGCTATCGGTGGGCTGACGCCAGAACGCGTACCTGGTGTCTTTGAAGCGGGT  150973

Query  4187    GCGGACAGCGCCGCTGTGGTGACGGATATCCAGATGGCGGACGACCCGGTTGCCCGCTGC  4246
               || ||||||||||| |||||||| |||||||||||||| | |||||| |  ||||| || 
Sbjct  150974  GCCGACAGCGCCGCAGTGGTGACCGATATCCAGATGGCCGCCGACCCCGAGGCCCGGTGT  151033

Query  4247    CGGGAATGGGTCGCCGCGACGCGGGCTTATGTACGATGAGCCGGTACTTGCGGCAGCTCG  4306
               || |||||| | || ||||||||||     |  | ||||  || ||   ||||||| |  
Sbjct  151034  CGCGAATGGCTGGCTGCGACGCGGGACCGCGCGCTATGACGCGCTATGAGCGGCAGATTT  151093

Query  4307    ACTTCTTCCCGCGG--GGTGAGGCTGACCAGAAACGTCTTTTGGATGCTCATGTTCTGGT  4364
                |  || ||||  |  |||  |   |  |||   | ||| | | | ||    || |||||
Sbjct  151094  GC--CTGCCCGAAGTCGGTACGCAGGGGCAGGCCCTTCTGTCGCACGCCTCGGTGCTGGT  151151

Query  4365    TGTCGGTGCTGGTGGGTTGGGGGCGACCGTGCTGCCAGCACTCGCAGGAGCCGGGTGCGG  4424
                 | ||||| || ||| | ||| |  | ||||| ||    || || || |||||||| ||
Sbjct  151152  GATTGGTGCCGGGGGGCTTGGGTCATCTGTGCTTCCTTTGCTGGCTGGGGCCGGGTGTGG  151211

Query  4425    CAGGATCACGGTGGTGGATCATGACCGCGTGGATGAAAGCAATCTTCATCGGCAGACCCT  4484
                  |||||  || || ||||  ||||| || || ||  |||| || || || || |||||
Sbjct  151212  GCAGATCATAGTTGTCGATCCAGACCGGGTCGAAGAGGGCAACCTGCACCGTCAAACCCT  151271

Query  4485    GTTCCGCATGGAAGACATCGGCAGACTGAAAGTCTCCTGCGTGG-CAGAGCGATTGGAGG  4543
                |  || ||| ||||| |||||   | ||| |     || | || | | ||| |   |||
Sbjct  151272  CTATCGTATGAAAGACGTCGGCCAGCCGAAGGCGGAATGTGCGGCCCGGGCGCT--CAGG  151329

Query  4544    GC-CTGAATCCGGATTGCCGGAT---CATACCCGTCGCCCGGCATCTGCAACCTGCTTCG  4599
               || ||||| ||||| |||||| |     | |  |  || |||   ||| | || |  | |
Sbjct  151330  GCGCTGAACCCGGAGTGCCGGGTGCGGGTCCATGCTGCACGG---CTGGACCCAGTGTTG  151386

Query  4600    GCACGCAGTCTTCTGCCGGGTATTTCCGTTGTGGTTGATGCGGCGGACAGTGTGGCTGTG  4659
               || | |   ||  | |||    |   ||| || || ||||||||||||||| | || |||
Sbjct  151387  GCGCACCAACTGGTACCGCAGGTCGACGTGGTCGTGGATGCGGCGGACAGTTTCGCGGTG  151446

Query  4660    ACCTATATGCTGTCAGATCTTTGCCT-TGAGGCAGATGTGCCTCTCGTCAGTGCCTCGGT  4718
               || |||   ||||| ||| |||| || |  | |||  |||||  |  |||| || || ||
Sbjct  151447  ACGTATGCACTGTCCGATGTTTGTCTCTCTGCCAG-GGTGCCCATGATCAGCGCGTCTGT  151505

Query  4719    GCTGGGGCAGTCCGGTTATGTGGGGGGATTCTGTGGTGGGGCACCCGGTTATCGTGCTGT  4778
                 ||||||   | || |||||||| || ||||| ||||| || ||| | || || || ||
Sbjct  151506  CTTGGGGCGCACGGGCTATGTGGGCGGGTTCTGCGGTGGTGCGCCCAGCTACCGCGCGGT  151565

Query  4779    TTTCCCCGATAT-CCCTGCCAGTTTTCCAACCTGCTCGGAGGCCGGAGTGCTGGGGCCAG  4837
                || |||||| | ||  | |||    |  | |||| ||  ||| || ||  ||||||| |
Sbjct  151566  GTTTCCCGATCTGCCGGGTCAG-GCGCAGATCTGCGCGACGGCGGGCGTTATGGGGCCTG  151624

Query  4838    CCGTGGCGGCGCTGGGTGCCATACAGGCGCAGATGACGCTGTCGATCCTGCT  4889
                ||| |||  ||| ||  | || ||||||||||||   || ||| | |||||
Sbjct  151625  TCGTCGCGATGCTCGGGACGATGCAGGCGCAGATGGTTCTTTCGGTGCTGCT  151676


>Celeribacter ethanolicus strain TSPH2 chromosome, complete genome
Sequence ID: CP022196.1 Length: 4009276 
Range 1: 886511 to 890802

Score:2427 bits(2691), Expect:0.0, 
Identities:3158/4329(73%),  Gaps:73/4329(1%), Strand: Plus/Plus

Query  1       ATGAACGCTTCCATTCCGGCCATTACGACAGGTCCTCTGCCGGCTTC-CAGCAAGGTCCA  59
               ||||| | | |||||||  |||| || || ||  || |||| || || ||| ||  || |
Sbjct  886511  ATGAAAGATACCATTCCCACCATCACCACCGGGGCTTTGCCCGCGTCACAGAAAA-TCTA  886569

Query  60      TGTTCAGGGCACGTTCCATGACATCAAAGTGCCCATGCGGCAGATTGAGGTTTCGGACGA  119
                || || |||    | |||||  |    |||||  ||||  | || | |||  |||  ||
Sbjct  886570  CGTGCATGGCGACATGCATGAGCTGCGCGTGCCGCTGCGTGAAATCGCGGTGACGGGTGA  886629

Query  120     ATGCCCGCTGAACGTCTATGATAGTTCTGGGCCCTATACCGACACCGCCATCAGC-ATCG  178
               |   |||||   ||| ||||| || || || ||||| |||||| ||| |  | |  ||||
Sbjct  886630  AGCTCCGCTTCGCGTTTATGACAGCTCGGGACCCTACACCGAC-CCGGCGGCGGAGATCG  886688

Query  179     ACATTGCGAAAGGTCTTGCGGACAGTCGCGGCGACTGGCTGCGTCGTCGCGATGATGTGG  238
               ||||||| || || ||  | ||    ||||||| |||||  | ||  || |  ||  | |
Sbjct  886689  ACATTGCCAAGGGCCTACCCGATGTGCGCGGCGGCTGGCAACATCAGCGTGGCGACATCG  886748

Query  239     AGGAGTATGACGGTCGCACGATCACGGCAGCCGATAACGGTTTTGCAGAAGGGGATCGGC  298
               | |  ||||| || ||  || | || |  || || || ||||||||    || || || |
Sbjct  886749  AAGCTTATGAGGGCCGTGCGGTGACCGAGGCAGACAATGGTTTTGCCACCGGCGAACGTC  886808

Query  299     TGACACCTGCATTTCCGAACCAGCGCCGCCCCCTGCGGGCGGTCGGGGATCGTGCTGTGA  358
               |||| || || || ||| | || |||  ||| ||||| || |  ||||| || || ||||
Sbjct  886809  TGACGCCCGCCTTCCCGCATCAACGCGCCCCACTGCGCGCTGCGGGGGACCGCGCCGTGA  886868

Query  359     CCCAGCTGGCTTATGCCCGTGCCGGCGTCATTACGCCCGAGATGGAATTCGTCGCCATCC  418
               ||||||| |||||||||   |||||  |||| ||||| ||||||||||| ||||||||||
Sbjct  886869  CCCAGCTCGCTTATGCCAAGGCCGGGATCATCACGCCGGAGATGGAATTTGTCGCCATCC  886928

Query  419     GGGAAAATATCGGCCGGACG-CAGGCCCTGAAGGAAGAGCGGGATGGCGAGGATTTCGGA  477
               | || ||    |||||   | | ||| |     ||| | ||  ||||||| |  || || 
Sbjct  886929  GCGAGAACGAAGGCCGTCTGTCGGGCGC-----GAAAACCG--ATGGCGAAGCCTTTGGC  886981

Query  478     GCCAGCATTCCGGATTTCGTAACGCCGGAATTCGTGCGGCAGGAAATTGCTTTAGGACGG  537
               |||| | | || || || || ||||| || ||||| || ||||| || ||   ||| || 
Sbjct  886982  GCCACCCTGCCCGAGTTGGTCACGCCCGAGTTCGTTCGTCAGGAGATCGCCGAAGGCCGC  887041

Query  538     GCAATCATTCCCGCCAATATCAATCACCGTGAGCTTGAGCCGATGATTATCGGGCGCAAC  597
               ||  |||| || ||||| ||||| ||||| ||  | ||||||||||| ||||| ||||| 
Sbjct  887042  GCCCTCATCCCTGCCAACATCAACCACCGGGAATTGGAGCCGATGATCATCGGCCGCAAT  887101

Query  598     TTTCTGGTGAAGATCAATGCCAATATCGGCAATTCGGCCGTGACATCTTCGATGGAAGAA  657
               ||   |||||||||||||||||||||||||||||| ||||| || || |||||||| |||
Sbjct  887102  TTCAAGGTGAAGATCAATGCCAATATCGGCAATTCCGCCGTCACCTCCTCGATGGAGGAA  887161

Query  658     GAGGTCGAGAAGATGGTGTGGTCCATCCGCTGGGGCGCGGATACGGTCATGGATCTTTCG  717
               ||||||||||| ||||| ||| | |||||||||||||  || ||||| |||||||| |||
Sbjct  887162  GAGGTCGAGAAAATGGTCTGGGCGATCCGCTGGGGCGGCGACACGGTGATGGATCTCTCG  887221

Query  718     ACGGGACGCAACATCCATAACATCCGCGACTGGATCATCCGGAATGCTCCTGTGCCGATC  777
               || || ||||||||||| ||||||||||| ||||||||||| || || ||||||||||| 
Sbjct  887222  ACCGGTCGCAACATCCACAACATCCGCGATTGGATCATCCGCAACGCGCCTGTGCCGATT  887281

Query  778     GGAACGGTGCCGCTTTATCAGGCGCTGGAAAAGGTGGGCGGGATTGCGGAAGACCTGACA  837
               || || |||||||| |||||||||||||||||||| ||||| ||||| || |||||||| 
Sbjct  887282  GGGACCGTGCCGCTCTATCAGGCGCTGGAAAAGGTCGGCGGCATTGCCGAGGACCTGACG  887341

Query  838     TGGGAAGTTTTCCGCGACACGCTGATTGAGCAGGCGGAGCAGGGGGTGGATTACTTTACC  897
               ||||| || |||||||||||  |||| || ||||| || ||||| || || || || |||
Sbjct  887342  TGGGAGGTCTTCCGCGACACTTTGATCGAACAGGCCGAACAGGGCGTCGACTATTTCACC  887401

Query  898     ATCCACGCTGGTGTCCGGCTGCACATGATCCCGCTGACGGCCCGACGGGTGACGGGTATC  957
               ||||| || ||||| ||||| |||||||||||| |||| |||  ||| || || || |||
Sbjct  887402  ATCCATGCCGGTGTGCGGCTTCACATGATCCCGATGACCGCCAAACGTGTCACCGGCATC  887461

Query  958     GTGTCGCGCGGCGGTTCCATCATGGCGAAATGGTGCCTGCATCATCACCGCGAAAGCTTC  1017
               || ||||||||||| || ||||||||||||||||||||||| ||||||||||| ||||| 
Sbjct  887462  GTCTCGCGCGGCGGCTCGATCATGGCGAAATGGTGCCTGCACCATCACCGCGAGAGCTTT  887521

Query  1018    CTGTACGAGCATTTCGAGGAGATCTGCGACATCTGCCGTCGTTATGACGTGTCGTTCTCG  1077
               || |||||||||||||| ||||| |||||||||||||| ||||||||||||||||| || 
Sbjct  887522  CTCTACGAGCATTTCGACGAGATTTGCGACATCTGCCGCCGTTATGACGTGTCGTTTTC-  887580

Query  1078    CTTGGG-GATGGGTTGCGTCCGGGCTCGATCGCCGATGCCAACGATGCGGCGCAGTTTGC  1136
               |||||| || ||| |||| || |||||||| ||||| ||||| || | |||||| || ||
Sbjct  887581  CTTGGGCGACGGGCTGCGCCCCGGCTCGATTGCCGACGCCAATGACGAGGCGCAATTCGC  887640

Query  1137    AGAGCTTGAGACGCTTGGCGAGCTGACGAAAATTGCCTGGGCCAAGGACTGTCAGGTCAT  1196
                |||||    ||||||||||||||||||||||| |||||||||||||| || || |||||
Sbjct  887641  CGAGCTGCGCACGCTTGGCGAGCTGACGAAAATCGCCTGGGCCAAGGATTGCCAAGTCAT  887700

Query  1197    GATCGAAGGGCCGGGTCATGTGCCGATGCATAAGATCAAGGCCAACATGGACAAGCAGCT  1256
               ||||||||| || ||||| ||||||||||| |||||||| |||||||||||| | || ||
Sbjct  887701  GATCGAAGGCCCCGGTCACGTGCCGATGCACAAGATCAAAGCCAACATGGACGAACAACT  887760

Query  1257    TGAGCACTGCCACGAAGCGCCGTTCTATACGCTTGGACCGCTGACGACGGATATCGCGCC  1316
                 ||||||||||||||||||||||||| ||||| || || || ||||| || ||||||||
Sbjct  887761  GAAGCACTGCCACGAAGCGCCGTTCTACACGCTCGGGCCCCTCACGACCGACATCGCGCC  887820

Query  1317    CGGTTACGACCACATTACCTCCGCCATTGGGGCTGCTATGATCGGCTGGTTCGGCACGGC  1376
                || || || ||||| ||||||||||| || || || |||||||||||||||||||| ||
Sbjct  887821  GGGCTATGATCACATCACCTCCGCCATCGGCGCGGCGATGATCGGCTGGTTCGGCACCGC  887880

Query  1377    GATGCTCTGCTATGTCACGCCCAAAGAGCATCTGGGTCTGCCGGACCGGAACGACGTCAA  1436
               |||||| ||||| || ||||| || ||||| || |||||||| |||||  |||| || ||
Sbjct  887881  GATGCTTTGCTACGTGACGCCGAAGGAGCACCTTGGTCTGCCCGACCGAGACGATGTGAA  887940

Query  1437    GACGGGTGTCATCACCTACAAGCTCGCAGCTCATGCTGCGGATCTGGCGAAGGGCCATCC  1496
                || || |||||||||||||| ||||| || ||||| || |||||||| |||||||||||
Sbjct  887941  AACTGGCGTCATCACCTACAAACTCGCCGCCCATGCCGCCGATCTGGCCAAGGGCCATCC  888000

Query  1497    GGGCGCGCAGATGCGGGATGACGCGCTATCGCGGGCGCGGTTCGAGTTCCGGTGGGAGGA  1556
               |||||||||  |||| || || ||  | || || ||||||||||| ||||| ||||||||
Sbjct  888001  GGGCGCGCAACTGCGCGACGATGCATTGTCACGCGCGCGGTTCGAATTCCGCTGGGAGGA  888060

Query  1557    TCAGTTCAATCTGGGTCTCGATCCTGATACGGCCCGTGCCATGCATGATGAAACACTGCC  1616
               ||||||||| || || ||||| || |||||||| || |  |||||||| |||||  ||||
Sbjct  888061  TCAGTTCAACCTCGGCCTCGACCCGGATACGGCGCGGGAGATGCATGACGAAACCATGCC  888120

Query  1617    CAAGCAGGCGCACAAGGTGTCCCATTTCTGCTCGATGTGTGGGCCGAAGTTCTGCTCGAT  1676
                ||  ||||||| |||||| | |||||||| || |||||||||||||||||||| |||||
Sbjct  888121  GAAAGAGGCGCATAAGGTGGCGCATTTCTGTTCCATGTGTGGGCCGAAGTTCTGTTCGAT  888180

Query  1677    GAAGATTTCGCATGACATCCGTGCTGCAGCGGAAAAGCAGGACGGTATGGAGCAGATGGC  1736
               |  |||||| || ||||||||||| |  || || || ||||| || |||| |   |||||
Sbjct  888181  GCGGATTTCCCACGACATCCGTGCCGAGGCCGAGAAACAGGAGGGAATGGCGGCCATGGC  888240

Query  1737    GGAGAAATTCCGTGAAGGCGGGCAGCTCTATGTTCCCG-TGA-----------CGGAACC  1784
                || |||||||| || |||||   ||||||  | || |  ||           |||||||
Sbjct  888241  AGAAAAATTCCGCGAGGGCGGCACGCTCTACATCCCGGCAGAGGATCAGGCTGCGGAACC  888300

Query  1785    GGCGGAATGATCCATTCCGTCCTGGGGGGAGGGGTTACGGCACTGTGTTGTGCCATGGCC  1844
               ||| ||||||||   ||  |||| ||   ||| ||  |||  || ||    ||||  |||
Sbjct  888301  GGCAGAATGATC---TCGATCCTTGGATCAGGCGTGGCGGGGCTTTGCGCCGCCACCGCC  888357

Query  1845    CTTTCCGACCGGGGCCTTGACGTGGAAGTCATCGTCCCGGATGGCGCCCCGGAACCGGCG  1904
               ||    |||  |||    || || || || ||   ||| ||   |||||| |  || || 
Sbjct  888358  CTCATGGACGCGGGGGGCGAGGTCGAGGTGATTTGCCCTGACACCGCCCCTGCGCCCGCC  888417

Query  1905    TCACGGTTTGCGGGAGGAATGCTGGCGCCTTTTTGCGAGGGGGAAAGTGCGCCGGAACTG  1964
               || || || ||||| || ||||| ||||| ||||||||||| ||||| || || || || 
Sbjct  888418  TCCCGTTTGGCGGGCGGGATGCTCGCGCCATTTTGCGAGGGCGAAAGCGCCCCCGACCTC  888477

Query  1965    ATCGTGGCAAAAGGGCAGACTTCCGTGAACTGGTGGGCTGCGCATGTGCCCGACGTCGTG  2024
               |||||  |    || |||    |  |  |||||||||| || ||||||   || ||  | 
Sbjct  888478  ATCGTCACGCGCGGACAGGTCGCGATTGACTGGTGGGCCGCCCATGTG---GAGGTGATC  888534

Query  2025    CGACGTGGCACGCTTGTTGTCGCACCGCCGCGGGATGTTTCCGAACTGGAGCGCTTTGCA  2084
               ||||  |||||||| || || || ||||| || || |     |||||  | ||||| || 
Sbjct  888535  CGACACGGCACGCTGGTCGTGGCCCCGCCCCGCGACGCGCAGGAACTCAACCGCTTCGCC  888594

Query  2085    CGGGCGACGCGGCAACATGACTGGGTAGCGCCGGGTGATCTGGAGCCGGATCTGGCAGGA  2144
               || || || ||    |||  ||||||  ||||   ||   |||| || ||||| | ||  
Sbjct  888595  CGTGCCACCCGTGCGCATCGCTGGGTCACGCCCAATGCGTTGGAACCCGATCTCGAAGAT  888654

Query  2145    CGTTTTGCACGGGGGCTGTTCTTTTCG--AGCGAAGCGCATCTGGATCCGC-GTCAG-GC  2200
               || ||||| || ||||| |   |||||  ||||| |||||||| ||||| |   ||| ||
Sbjct  888655  CGCTTTGCCCGTGGGCTCT--ATTTCGAAAGCGAGGCGCATCTCGATCCACACGCAGCGC  888712

Query  2201    AC-TGGCCATCCTGCGAAGCCGTCTGG--AAAGCAGAGGTGTGTCGTTCCGAACCGAGGC  2257
                |   ||  ||  ||  || | ||| |   | || |  |||| |||   |||  ||  ||
Sbjct  888713  TCACCGCGCTCAAGCACAGGCTTCTCGCACAGGCCGTCGTGTTTCG---CGA--CGGCGC  888767

Query  2258    GCCACGGGGCCGGATCGTGGACTGTCGGGGGCTGGCGTCCCGGGAGGATCTGGCCGATCT  2317
                |||| ||| ||||||||||||||||| ||  || |  ||   |||   ||  |||||||
Sbjct  888768  ACCACAGGGGCGGATCGTGGACTGTCGCGGTATGTCCGCCACCGAGACCCTCCCCGATCT  888827

Query  2318    GCGCGGTGTCCGGGGCGAAATGCTGATCGTGCACGCGCCGGACGTGACGCTGACGCGGCC  2377
               ||||||||| |||||||| |||||    ||  || |||| || || |||||  |||||||
Sbjct  888828  GCGCGGTGTGCGGGGCGAGATGCTTGAGGTTTACACGCCCGAGGTCACGCTCTCGCGGCC  888887

Query  2378    TGTTCGCCTGCTGCATCCGCGCTTCCCCTGCTACATCGTGCCACGCGAAAACGGGCGCTA  2437
                || |||||||||||||| || || ||||| ||||||||||| ||||  |||||||| | 
Sbjct  888888  CGTGCGCCTGCTGCATCCTCGGTTTCCCTGTTACATCGTGCCGCGCGGGAACGGGCGGTT  888947

Query  2438    CATGATCGGTGCGACCATGGTGGAAAGTGCGCATCG---CGGAGGTGTGACGGCGCGGGC  2494
               ||||||||| ||||||||||| |||  | | | |||   |||     | |||||||| ||
Sbjct  888948  CATGATCGGGGCGACCATGGTCGAA--TCCTC-TCGCTCCGGCCCGATCACGGCGCGCGC  889004

Query  2495    TGCGATGGAGCTGCTTTCGGCGGCCTATACGCTTCATCCCGGTTTTGCCGAAGCGGAAAT  2554
                |||||||| ||||| |||||||||||||  ||||| ||||  |||||||| || |||||
Sbjct  889005  GGCGATGGAACTGCTCTCGGCGGCCTATAGCCTTCACCCCGCGTTTGCCGAGGCCGAAAT  889064

Query  2555    --TCTTGAACTGGGCGCAGGGCTGCGTCCGTCCTTTCCTGACAACATTCCGGCCATCCGG  2612
                 || ||| |  ||||| |  ||||| ||||| ||||| ||||| || |||||| | || 
Sbjct  889065  CATCATGACC--GGCGCCGACCTGCGCCCGTCTTTTCCCGACAATATCCCGGCCCTGCGC  889122

Query  2613    CACGCTGCAGACCGCATCCATGTGAACGGGATGTATCGCCACGGTTTCCTGATGGCGCCT  2672
               | |  ||      |  | ||  | ||||| |||||||||||||| || |||||||| || 
Sbjct  889123  CGCAATGGCACGGGGTTTCACATCAACGGCATGTATCGCCACGGCTTTCTGATGGCCCCC  889182

Query  2673    G-TCTGCGCGGAGCAACTAGCCACGGAACTTG-CGGAGCTTTACGCCCATGCGGATTGAT  2730
               | |||| ||   | | || |||  ||   ||| |  ||    ||||| ||||| ||||| 
Sbjct  889183  GTTCTGGGC-ATGGATCTGGCC-GGGCTTTTGACACAGGAGAACGCCGATGCGCATTGAA  889240

Query  2731    CTGAACGGCCAGACCATCGAAACGCAGGCCCGGACACTGGCGGATCTGCTGACGGAGCAG  2790
                ||||||| ||| |  |||||||    | ||  || ||||| |  ||| | |||||||| 
Sbjct  889241  TTGAACGGACAGTCTGTCGAAACCACCGTCCCCACGCTGGCCGCGCTGATCACGGAGCAA  889300

Query  2791    GGCTTTGAATCCCCCTGTGTGGCCACCGCCGTAGATGGTGATTTCATTGCCCGTCCCCTT  2850
                 || |||  | | || ||| ||| | ||||| || ||  | ||| |  | ||   |   
Sbjct  889301  AACTATGAGGCGCGCTCTGTCGCCTCTGCCGTCGACGGGCAATTCGTGCCGCGCGACGCG  889360

Query  2851    CGTCCCGGAACGCTGCTGAATGATGGCGTGAAGGTTGAGGTCCTCTCACCAATGCAGGGA  2910
               ||    || |     ||||  |  ||| ||||| | ||| | ||||| |||||||| || 
Sbjct  889361  CGCGAGGGGATCAACCTGACAGCGGGCATGAAGATCGAGCTTCTCTCGCCAATGCAAGGG  889420

Query  2911    GGCTGACCATGTTCTATGGTGTCGATCTGAAATCCCGTCTGATGCTCGGGACTGCGCAAT  2970
               |||||| ||||||||| ||   |||  |||||   || ||| ||||||| || |||||||
Sbjct  889421  GGCTGA-CATGTTCTACGGCACCGACTTGAAAAATCGCCTGCTGCTCGGCACGGCGCAAT  889479

Query  2971    ATCGCTCACCGCAGGTTTTGCTGGAGGCGATTGAAGCATCCGGCGCCGAGGTCATTACTG  3030
               | | ||| ||  |  | |||| || ||| || |  || || ||  | ||||| || || |
Sbjct  889480  ACCCCTCTCCCGACATCTTGCGGGCGGCCATCGCGGCCTCTGGTACGGAGGTGATCACCG  889539

Query  3031    TCTCGCTGAGGCGGGAAGGGGCGGCCGGGGGAGCGTTTCGTGACCTTCTGGCGAAAAGCC  3090
               |||||||  | || || || || | ||| |  | |||||| ||| ||||     | ||| 
Sbjct  889540  TCTCGCTTCGTCGCGAGGGCGCAGGCGGCGCGGGGTTTCGCGACATTCTCAAAGACAGCG  889599

Query  3091    GGTGCCGCCTGCTGCCCAACACGGCAGGCTGCCACACCGTTCGGGAAGCCGTAACCACGG  3150
               | || ||| | |||||||||||||| ||||| |||| ||  || |||||||| |||||||
Sbjct  889600  GCTGTCGCATCCTGCCCAACACGGCGGGCTGTCACAGCGCCCGCGAAGCCGTCACCACGG  889659

Query  3151    CCCGGATGGCGCGTGAAGTGTTTGGAACTTCATGGATCAAGCTGGAAGTCATCGGTCATG  3210
               | | ||||||||| ||||| || || ||  | ||||||||||| || || ||||| ||||
Sbjct  889660  CGCAGATGGCGCGCGAAGTTTTCGGCACGCCTTGGATCAAGCTCGAGGTGATCGGCCATG  889719

Query  3211    CCGACACGCTGCAACCCGACCCGTTTGCGCTCGTCGAGGCCGCGCGGGTGCTGTGTGCGG  3270
               |||| || || |||||||| || || ||  | ||||| ||||||||  | || ||||| |
Sbjct  889720  CCGATACACTTCAACCCGATCCCTTCGCCTTGGTCGAAGCCGCGCGCATCCTCTGTGCTG  889779

Query  3271    AGGGGTTTGATGTCTTTCCCTACACGACCGAGGACCTGATCGTGGGCGAAAAGCTGCTTG  3330
               | ||||| || || || |||||||||||||| ||||||||| | |||||||||||| | |
Sbjct  889780  ATGGGTTCGAGGTGTTCCCCTACACGACCGAAGACCTGATCCTCGGCGAAAAGCTGATCG  889839

Query  3331    AGGCCGGTTGCAAAGTCCTGATGCCCTGGGGCGCGCCCATTGGTTCAGGACAGGGTCTCC  3390
               | ||||| ||   |||  ||||||| ||||| ||||| || || || || ||||| || |
Sbjct  889840  AAGCCGGATGTCGAGTATTGATGCCATGGGGGGCGCCGATCGGGTCTGGTCAGGGCCTGC  889899

Query  3391    GAAATCTGGCGGGATTGCGCAGCATGAGGGCACATTTCCGGGATGTTCCGCTGGTCGTGG  3450
               | ||  | |  ||  |    | |||| | || ||||| || ||||| || |||||  | |
Sbjct  889900  GCAACATCGAAGGGCTCAAGACCATGCGCGCGCATTTTCGCGATGTGCCTCTGGTGATCG  889959

Query  3451    ATGCGGGGATCGGTGCCCCCAGCCAAGCCGCGCAGACCATGGAACTTGGGTTTGATGCCG  3510
               | || |||||||| || ||    ||||| || ||  | |||||| | || || ||||| |
Sbjct  889960  ACGCCGGGATCGGCGCGCCGTCACAAGCGGCACAAGCGATGGAAATGGGCTTCGATGCAG  890019

Query  3511    TGTTGCTCAATACTGCGGTGGCGAAGGCAGTCGATCCTGTGGGAATGGCGCGGGCCTTTG  3570
               || |  | || || || ||||| ||||| |||||||| ||||  |||||   ||| ||| 
Sbjct  890020  TGCTTTTGAACACAGCCGTGGCCAAGGCCGTCGATCCCGTGGCCATGGCAGAGGCATTTT  890079

Query  3571    GGCGCGCCATACAGGCGGGACGGGAAGGCTATCAGGCCGGACTGATGCCGGAGCGGGATA  3630
                 || ||  |    || |||    | | |||| | || || || ||||||   || ||||
Sbjct  890080  CCCGGGCTGTGGGCGCCGGAAAACAGGCCTATGACGCGGGCCTCATGCCGCGTCGAGATA  890139

Query  3631    TGGCCAGTGCCTCGACGCCCGTTTTCGGTCTGGCGGAGC---TGGCATGATGACGCTTGA  3687
               ||||    ||||| || || || |||||  |||||||||   ||||   |||||||||||
Sbjct  890140  TGGCTGAGGCCTCCACCCCGGTGTTCGGCATGGCGGAGCTTTTGGC---ATGACGCTTGA  890196

Query  3688    TCCGTTCTATCTTCTGGTCGGGGAAGTCGGACTTCTTGAAACGCTGCTGCCCTGGGGTGT  3747
               |||||| |||||  | ||| |  | ||| | |   | |||  |||  ||||   ||| ||
Sbjct  890197  TCCGTTTTATCTCATCGTCAGCCATGTCAGTCAGTTGGAACTGCTCGTGCCGCAGGGCGT  890256

Query  3748    GCGGCTGGTGCAGCTTCGCCTCAAGGACAAACCGGAAGCGGAAATCCGCCGTCAGATCTG  3807
               ||| || ||||| |||||  ||||||   | || |  |  ||| |||||||||| ||| |
Sbjct  890257  GCGCCTCGTGCAACTTCGGATCAAGGGTCAGCCCGGCGAAGAAGTCCGCCGTCAAATCCG  890316

Query  3808    TCATGCCCGTGATCTGTGTGAGCGGCATGGCGCCCAGCTTGTCGTCAACGACTACTGGC-  3866
                |  ||||| ||| | || | |  |||| ||||||||||||| || |||||||| |||| 
Sbjct  890317  CCGCGCCCGCGATTTTTGCGCGGTGCATCGCGCCCAGCTTGTGGTGAACGACTATTGGCA  890376

Query  3867    -GCCTTGCGATGGAACTGGGGTG-CGATTTCGTCCATCTGGGTCAGGAAGACATTGAAAC  3924
                |||  ||| | || |||   || || ||| || || || || || || ||||| || ||
Sbjct  890377  GGCC--GCGCTCGACCTGAAATGTCGCTTT-GTGCACCTCGGCCAAGAGGACATGGAGAC  890433

Query  3925    GGCGGATTTTGCCGCGCTTCGAGACGCTGGGATCCGGTTCGGGCTGTCCACCCATGATCC  3984
                || ||||||||||||||  |    || ||| |||| ||||| || |||||||||||   
Sbjct  890434  CGCCGATTTTGCCGCGCTCAGGCGTGCCGGGGTCCGTTTCGGACTTTCCACCCATGACGA  890493

Query  3985    GGCGGAACTCGAACGGGCCCTGTCTTACGAACCAGCTTACGTTGCTCTCGGTCCAGTTTA  4044
               ||  ||  | || || || ||| |  | || || || || || ||  | || || || ||
Sbjct  890494  GGAAGAGTTGGACCGCGCGCTGGCGCATGACCCCGCCTATGTCGCCTTGGGGCCGGTCTA  890553

Query  4045    TCCGACCCTTCTGaaaaaaaTGAAATGGGGGCCTCAGGGGCTGGAGCGGGTGGCTGACTG  4104
               |||||| ||| |||| || |||||||||||||| || |||||||| ||||||     |||
Sbjct  890554  TCCGACACTTTTGAAGAAGATGAAATGGGGGCCGCAAGGGCTGGATCGGGTGCGGCGCTG  890613

Query  4105    GAAGAAACGGGCCGGTCAGACACCGCTTGTCGCCATTGGGGGCCTGACGCCCGAGCGCCT  4164
               ||||     ||| ||  | || || || || | ||| || ||||||||||| ||||||||
Sbjct  890614  GAAGGCCATGGCAGGGGACACTCCTCTGGTGGGCATCGGAGGCCTGACGCCGGAGCGCCT  890673

Query  4165    CCCGGGGGTCTTTTCCGCAGGTGCGGACAGCGCCGCTGTGGTGACGGATATCCAGATGGC  4224
                || ||  | ||    || || || ||||| ||||| |||||||| || |||   | |||
Sbjct  890674  GCCCGGCCTGTTCGAAGCGGGCGCAGACAGTGCCGCCGTGGTGACCGACATCGCCACGGC  890733

Query  4225    GGACGACCCGGTTGCCCGCTGCCGGGAATGGGTCGCCGCGACGCGGGCTTATGTACGATG  4284
                  | |||| |  |||||||||   |||||| ||   || |||||||| |||||   |||
Sbjct  890734  CACCAACCCCGAGGCCCGCTGCACAGAATGGATCAAAGCCACGCGGGCGTATGTCAAATG  890793

Query  4285    AGCCGGTAC  4293
               ||||| |||
Sbjct  890794  AGCCGCTAC  890802


>Thioclava nitratireducens strain 25B10_4 chromosome, complete genome
Sequence ID: CP019437.1 Length: 3910681 
Range 1: 863573 to 867547

Score:1849 bits(2050), Expect:0.0, 
Identities:2880/4037(71%),  Gaps:126/4037(3%), Strand: Plus/Plus

Query  271     GATAACGGTTTTGCAGAAGGGGATCGGCTGACACCTGCATTTCCGAACCAGCGCCGCCCC  330
               |||||||| |||||  ||||||  |||||||| || | ||| |||  |  ||| |  || 
Sbjct  863573  GATAACGGCTTTGCCCAAGGGGCGCGGCTGACGCCGGAATTCCCGGTCAGGCGGCAACCG  863632

Query  331     CTGCGGGCGGTCGGGGATCGTGCTGTGACCCAGCTGGCTTATGCCCGTGCCGGCGTCATT  390
                |||||||    || || || || || || |||||||| |||||||| || ||| |||| 
Sbjct  863633  ATGCGGGCCAAGGGCGACCGCGCGGTAACGCAGCTGGCCTATGCCCGCGCAGGCATCATC  863692

Query  391     ACGCCCGAGATGGAATTCGTCGCCATCCGGGAAAATATCGGCCGGACGCAGGCCCTGAAG  450
               |||||||||||||| |||||||| ||||| || ||   | || |  || ||||| |  ||
Sbjct  863693  ACGCCCGAGATGGAGTTCGTCGCGATCCGCGAGAAC--CAGCTGCGCG-AGGCCGT--AG  863747

Query  451     GAAGAGCGGGATGGCGAGGATTTCGGAGCCAGCATTCCGGATTTCGTAACGCCGGAATTC  510
               ||   ||| || ||  |||| |  || || | | | || |||| ||| |||||||| |||
Sbjct  863748  GACC-GCGCGACGGGCAGGACTGGGGCGCGAACCTGCCCGATTACGTGACGCCGGATTTC  863806

Query  511     GTGCGGCAGGAAATTGCTTTAGGACGGGCAATCATTCCCGCCAATATCAATCACCGTGAG  570
               |||||  | || || ||   ||| || || ||||| || ||||||||||| ||||  || 
Sbjct  863807  GTGCGCGACGAGATCGCCGCAGGCCGCGCGATCATCCCGGCCAATATCAACCACCCGGAA  863866

Query  571     CTTGAGCCGATGATTATCGGGCGCAACTTTCTGGTGAAGATCAATGCCAATATCGGCAAT  630
                  ||||||||||| ||||||||||| || || ||||||||||| ||||| || ||||  
Sbjct  863867  GCCGAGCCGATGATCATCGGGCGCAATTTCCTCGTGAAGATCAACGCCAACATGGGCACC  863926

Query  631     TCGGCCGTGACATCTTCGATGGAAGAAGAGGTCGAGAAGATGGTGTGGTCCATCCGCTGG  690
               |||||||| || || |||||||| ||||||||||| ||| |||| ||| | |||||||||
Sbjct  863927  TCGGCCGTCACCTCCTCGATGGAGGAAGAGGTCGACAAGTTGGTCTGGGCGATCCGCTGG  863986

Query  691     GGCGCGGATACGGTCATGGATCTTTCGACGGGACGCAACATCCATAACATCCGCGACTGG  750
               ||||| || || || ||||| || ||||| || ||||||||||| |||| |||||| |||
Sbjct  863987  GGCGCCGACACCGTGATGGACCTCTCGACCGGGCGCAACATCCACAACACCCGCGAATGG  864046

Query  751     ATCATCCGGAATGCTCCTGTGCCGATCGGAACGGTGCCGCTTTATCAGGCGCTGGAAAAG  810
               |||||||| ||    || ||||||||||| || |||||| | |||||||||||||| |||
Sbjct  864047  ATCATCCGAAACAGCCCCGTGCCGATCGGGACCGTGCCGATCTATCAGGCGCTGGAGAAG  864106

Query  811     GTGGGCGGGATTGCGGAAGACCTGACATGGGAAGTTTTCCGCGACACGCTGATTGAGCAG  870
               |||  |||||| || || |||||||||||||| || ||||||||||||||||| || |||
Sbjct  864107  GTGAACGGGATCGCCGAGGACCTGACATGGGAGGTCTTCCGCGACACGCTGATCGAACAG  864166

Query  871     GCGGAGCAGGGGGTGGATTACTTTACCATCCACGCTGGTGTCCGGCTGCACATGATCCCG  930
               || |||||||| || || ||||| || ||||| || || || || ||||||||| | || 
Sbjct  864167  GCCGAGCAGGGCGTCGACTACTTCACGATCCATGCAGGGGTGCGTCTGCACATGGTGCCA  864226

Query  931     CTGACGGCCCGACGGGTGACGGGTATCGTGTCGCGCGGCGGTTCCATCATGGCGAAATGG  990
                ||||||     || ||||| || |||||    || ||||| || |||||||||||||||
Sbjct  864227  ATGACGGTGGAGCGCGTGACCGGGATCGTCAGCCGGGGCGGCTCGATCATGGCGAAATGG  864286

Query  991     TGCCTGCATCATCACCGCGAAAGCTTCCTGTACGAGCATTTCGAGGAGATCTGCGACATC  1050
               ||||||||||| |||   || |||||||| |||||||||||||| |||||||||||||||
Sbjct  864287  TGCCTGCATCACCACAAGGAGAGCTTCCTCTACGAGCATTTCGAAGAGATCTGCGACATC  864346

Query  1051    TGCCGTCGTTATGACGTGTCGTTCTCGCTTGGGGATGGGTTGCGTCCGGGCTCGATCGCC  1110
               ||||| || || ||||| ||||||   || || || ||| |||| |||||||||||||| 
Sbjct  864347  TGCCGCCGCTACGACGTCTCGTTCAGCCTCGGCGACGGGCTGCGGCCGGGCTCGATCGCG  864406

Query  1111    GATGCCAACGATGCGGCGCAGTTTGCAGAGCTTGAGACGCTTGGCGAGCTGACGAAAATT  1170
               |||||||| || || ||||| || || ||||| |||||||| ||||| |||||||| || 
Sbjct  864407  GATGCCAATGACGCTGCGCAATTCGCCGAGCTGGAGACGCTGGGCGAACTGACGAAGATC  864466

Query  1171    GCCTGGGCCAAGGACTGTCAGGTCATGATCGAAGGGCCGGGTCATGTGCCGATGCATAAG  1230
               |||||||| |||||||||||||| ||||||||||| || ||||| ||  ||||||| |||
Sbjct  864467  GCCTGGGCGAAGGACTGTCAGGTGATGATCGAAGGCCCCGGTCACGTCGCGATGCACAAG  864526

Query  1231    ATCAAGGCCAACATGGACAAGCAGCTTGAGCACTGCCACGAAGCGCCGTTCTATACGCTT  1290
               |||||||  ||||||||||||||||| |||  ||||||||||||||||||||| ||||| 
Sbjct  864527  ATCAAGGAGAACATGGACAAGCAGCTGGAGTGCTGCCACGAAGCGCCGTTCTACACGCTC  864586

Query  1291    GGACCGCTGACGACGGATATCGCGCCCGGTTACGACCACATTACCTCCGCCATTGGGGCT  1350
               || |||||||| |||||||||||||| |||||||||||||| ||||| | ||| ||||| 
Sbjct  864587  GGTCCGCTGACCACGGATATCGCGCCGGGTTACGACCACATCACCTCGGGCATCGGGGCG  864646

Query  1351    GCTATGATCGGCTGGTTCGGCACGGCGATGCTCTGCTATGTCACGCCCAAAGAGCATCTG  1410
               || |||||||| |||||||||   |||||||| ||||| |||||||| || || ||||||
Sbjct  864647  GCGATGATCGGTTGGTTCGGCTGCGCGATGCTGTGCTACGTCACGCCGAAGGAACATCTG  864706

Query  1411    GGTCTGCCGGACCGGAACGACGTCAAGACGGGTGTCATCACCTACAAGCTCGCAGCTCAT  1470
               || ||||| |||||  ||||||| ||||| || || |||||||||||| |||| || |||
Sbjct  864707  GGCCTGCCCGACCGCGACGACGTGAAGACCGGCGTGATCACCTACAAGATCGCCGCCCAT  864766

Query  1471    GCTGCGGATCTGGCGAAGGGCCATCCGGGCGCGCAGATGCGGGATGACGCGCTATCGCGG  1530
               || || |||||||| ||||| |  || |||||||||  ||| || || |||||    || 
Sbjct  864767  GCCGCCGATCTGGCCAAGGGGCTGCCCGGCGCGCAGCGGCGCGACGATGCGCTGAGCCGC  864826

Query  1531    GCGCGGTTCGAGTTCCGGTGGGAGGATCAGTTCAATCTGGGTCTCGATCCTGATACGGCC  1590
               ||||| ||||||||||| ||||| || |||||||| ||    ||||| || |||||||| 
Sbjct  864827  GCGCGTTTCGAGTTCCGCTGGGAAGACCAGTTCAACCTCTCGCTCGACCCCGATACGGCG  864886

Query  1591    CGTGCCATGCATGATGAAACACTGCCCAAGCAGGCGCACAAGGTGTCCCATTTCTGCTCG  1650
               || |   | || || || ||  |||| ||  |||| ||||||||  | ||||||||||| 
Sbjct  864887  CGGGAATTCCACGACGAGACGATGCCGAAAGAGGCCCACAAGGTCGCGCATTTCTGCTCC  864946

Query  1651    ATGTGTGGGCCGAAGTTCTGCTCGATGAAGATTTCGCATGACATCCGTGCTGCAGCGGAA  1710
               ||||| |||||||| ||||||||||||  ||||||||| |||||||| || |  |||   
Sbjct  864947  ATGTGCGGGCCGAAATTCTGCTCGATGCGGATTTCGCACGACATCCGCGCCGAGGCG---  865003

Query  1711    AAGCAGGACGGTATGGAGCAGATGGCGGAGAAATTCCGTGAAGGCGGGCAGCTCTATGTT  1770
                || | || || ||||||   ||||| |  || ||||| ||||||||| |||| ||||| 
Sbjct  865004  CAGAAAGAGGGGATGGAGAGCATGGCCGCCAAGTTCCGCGAAGGCGGGGAGCTTTATGTG  865063

Query  1771    CCCGTGACGGAACCGGCGGAATGATCCATTCCGTCCTGGGGGGAGGGGTTACGGCACTGT  1830
               ||  | | ||| || |  ||||||||    || ||   || || ||  |  |||  ||||
Sbjct  865064  CCGCTCAAGGAGCCCGGCGAATGATC---ACCATCGCAGGCGGCGGCCTCGCGGGGCTGT  865120

Query  1831    GTTGTGCCATGGCCCTTTC-CG-ACCGGGGCCTTGACGTGGAAGTCATCGTCCCGG-ATG  1887
                 |  ||  | |  ||  | ||  |||||||  ||  |||   ||| |||   ||| |  
Sbjct  865121  CCTCGGCGCTCGAACTGGCGCGCGCCGGGGC--TGCGGTGCGGGTCTTCGAGGCGGCAGA  865178

Query  1888    GCGCCCCGGAACCGGC-----GTCACGGTTTGCGGGAGGAATGCTGGCGCCTTTTTGCGA  1942
               |     |||  | |||     |||||| | |||||| || ||||||||||| |  |||||
Sbjct  865179  GGAGATCGGGGCGGGCAGCGTGTCACGCTATGCGGGCGGGATGCTGGCGCCGTGGTGCGA  865238

Query  1943    GGGGGAAAGTGCGCCGGAACTGATCGTGG-CA-AAAGGGCAGACTTCCGTGA-ACTGGTG  1999
                |  ||||  ||||| ||   |   |||| ||    ||||   |   ||  | |||||||
Sbjct  865239  AGCCGAAA--GCGCC-GAGGAGGCAGTGGTCACGCTGGGCGCGCGCGCGGCAGACTGGTG  865295

Query  2000    GGCTGCGCATGTGCCCGACGTCGTGCGACGTGGCACGCTTGTTGTCGCACCGCCGCGGGA  2059
               ||| | | ||    |||  |||  ||| || |||||||| ||  |||| || ||||| ||
Sbjct  865296  GGCCGAG-ATCACGCCG--GTCACGCGGCGCGGCACGCTGGTCCTCGCCCCACCGCGCGA  865352

Query  2060    TGTTTCCGAACTGGAGCGCTTTGCACG-GGCGACGCGGCAACATGACTGGGTAGCGCCG-  2117
                  | | ||||||  |||||| || ||  ||  | |||   |||  |  | | |  | | 
Sbjct  865353  CAGTGCGGAACTGACGCGCTTCGCCCGCCGCACCTCGG-GCCATCGCACGCTCGATCAGG  865411

Query  2118    -GGTGATC-------TGGAGCCGGATCTGGCAGGACGTTTTGCACGGGGGCTGTTCTTTT  2169
                || ||||       ||||||||   || || || || || ||||| |||||||  ||  
Sbjct  865412  CGGCGATCACCGAGATGGAGCCGTCCCTCGCGGGGCGGTTCGCACGCGGGCTGTATTTCG  865471

Query  2170    CGAGCGAAGCGCATCTGGATCCGCGTCAGGCACTG-GCCATCCTGCG-AAGCCGTCTGGA  2227
               ||   || |||||||| || ||||| |  || ||| || |||  |||   ||||   |  
Sbjct  865472  CGGAGGAGGCGCATCTCGACCCGCGCCGCGCGCTGCGCGATCTGGCGCGGGCCGCGCGTG  865531

Query  2228    AAGCAGAGGT-GTG-TC--GTTCCGAACCGAGG-CGCCACGGGGCCGGATCGTGGACTGT  2282
               | || | ||| | | ||  |||  |||||  || | || ||  |  ||||| | || || 
Sbjct  865532  AGGCTGGGGTCGAGATCGTGTTGGGAACCACGGCCCCCGCGCAGGTGGATC-TCGATTG-  865589

Query  2283    CGGGGGCTGGCGTCCCGGGAGGATCTGGCCGATCTGCGCGGTGTCCGGGGCGAAATGCTG  2342
               |   ||||    | ||  |  || ||| | || ||||||   || || ||||| |||   
Sbjct  865590  CACCGGCT---TTGCC--GCCGACCTGCCTGACCTGCGCCCGGTGCGCGGCGAGATGGCC  865644

Query  2343    ATCGTGCACGCGCCGGACGTGACGCTGACGCGGCCTGTTCGCCTGCTGCATCCGCGCTTC  2402
               ||| |||||   ||||| ||   | | || ||  |  | ||||||||||| |||||| ||
Sbjct  865645  ATCCTGCACTGCCCGGAGGTCGAGATCACCCGCACCCTGCGCCTGCTGCACCCGCGCATC  865704

Query  2403    CCCTGCTACATCGTGCCACGCGAAAACGGGCG-CTACATGATCGGTGCGACCATGGTGGA  2461
               ||   |||  ||||||| ||||   | ||||| |||||||||||| ||||| ||| | ||
Sbjct  865705  CCGCTCTATCTCGTGCCGCGCGGGCA-GGGCGTCTACATGATCGGCGCGACGATGATCGA  865763

Query  2462    AAGTG-CGCATCGCGGAGGTGTGACG--GCGCGGGCTGCGATGGAGCTGCTTTCGGCGGC  2518
               ||| | |||  ||||   |  | |||  ||||  |||  ||  ||  ||||    || ||
Sbjct  865764  AAGCGCCGCGACGCGCCCG-ATCACGCTGCGCTCGCT--GACCGAAATGCTCAGCGCCGC  865820

Query  2519    CTATACGCTTCATCCCGGTTTTGCCGAAGCGGAAATTCTTGA-ACTGGGCGCAGGGCTGC  2577
                |  ||||| |||||||| |||||||| |||    |  | || || ||| ||||||||||
Sbjct  865821  TTTCACGCTGCATCCCGGCTTTGCCGAGGCGAGCGTGATCGAGACCGGG-GCAGGGCTGC  865879

Query  2578    GTCCGTCCTTTCCTGACAACATTCCGGCCATC---CGGCACGCTGCAGACCGCATCCATG  2634
               | ||| ||| ||| |||||| | ||   | ||    ||||||  || |  ||| | ||| 
Sbjct  865880  GCCCGGCCTATCCCGACAACCTGCCCCGCCTCGAGAGGCACG--GCGGGACGC-TTCATC  865936

Query  2635    TGAACGGGATGTATCGCCACGGTTTCCTGATGGCGCCTGTCTGCGCGGAGCAACTAGCCA  2694
               | |||||| | |||||||||||||||||| | |||||||     ||||     |  | ||
Sbjct  865937  TCAACGGGCTTTATCGCCACGGTTTCCTGCTTGCGCCTGCGATGGCGG---CCCGTGTCA  865993

Query  2695    CGGAAC------TTGCGGAGCTTTACGCCCATGCGGATTGATC-TGAACGGCCAGAC--C  2745
               || |||      || |||||     | || |||| || | ||| | ||| || | ||  |
Sbjct  865994  CGCAACATTTCTTTCCGGAG---GGCTCCGATGCAGA-TCATCGTCAAC-GCGAAACCGC  866048

Query  2746    ATCGAAACGCAGGCCCGGACACTGGCGGATCTGCTGACGGAGCAGGGCTTTG--AATCCC  2803
               ||   |  || |  | |||| || || |    |||| |||||| ||||||||  ||||||
Sbjct  866049  ATGAGATTGCCGCGCAGGAC-CTCGCAGCCGCGCTGGCGGAGCTGGGCTTTGCCAATCCC  866107

Query  2804    CCTGTGTGGCCACCGCCGTAGATGGTGATTTCATTGCCCGTCCCCTTCGTCCCGGA-ACG  2862
                |    | ||||||||  |  | ||  | ||| |  ||||  ||   || | |||| |||
Sbjct  866108  GC--CATCGCCACCGCGCTGAACGGACAGTTCGTGCCCCGGGCCAACCG-CGCGGACACG  866164

Query  2863    CTGCTGAATGATGGCGTGAAGGTTGAGGTCCTCTCACCAATGCAGGGAGGCTGACCATG-  2921
               | |||    || ||||    | | || || ||| | || |||||||| ||||||  ||| 
Sbjct  866165  CGGCTTGCCGAGGGCGACCGGCTCGAAGTGCTCGCGCCGATGCAGGGGGGCTGA-GATGA  866223

Query  2922    --TTCTATGGTGTCGATCTGAAATCCCGTCTGATGCTCGGGACTGCGCAATATCGCTCAC  2979
                  ||||||    ||| || |  ||    ||| | || || || |||||||||| ||| |
Sbjct  866224  AACTCTATGACACCGAACTCACCTCGGCGCTGCTTCTGGGCACGGCGCAATATCTCTCGC  866283

Query  2980    CGCAGGTTTTGCTGGAGGCGATTGAAGCATCCGGCGCCGAGGTCATTACTGTCTCGCTGA  3039
               |   | |  ||   ||||||||    ||   ||||  ||||||||| || ||    ||| 
Sbjct  866284  CCGCGATCCTGTGCGAGGCGATCCGCGCCAGCGGCTGCGAGGTCATCACCGTAAGCCTGC  866343

Query  3040    GGCGGGA----AGGGGCGGC-CGGGGGAGC-GTTTCGTGACCTTCTG-GCGAAAAGCCGG  3092
               | || ||    | || |||| ||||   || |||  | ||| | ||| |||| |  ||||
Sbjct  866344  GCCGCGAGGCCACGGACGGCGCGGGCACGCAGTTCTGGGACATGCTGCGCGAGA--CCGG  866401

Query  3093    --TGCCGCCTGCTGCCCAACACGGCAGGCTGCCACACCGTTCGGGAAGCCGTAACCACGG  3150
                 || ||  ||||||||||||| ||||| |||||  |||  | ||| ||||| ||||| |
Sbjct  866402  GATG-CGGGTGCTGCCCAACACCGCAGGTTGCCATTCCGCGCAGGAGGCCGTCACCACCG  866460

Query  3151    CCCGGATGGCGCGTGAAGTGTTTGGAACTTCATGGATCAAGCTGGAAGTCATCGGTCATG  3210
               | ||||||||||| || || || || ||    |||||||||||||| || ||||| ||||
Sbjct  866461  CGCGGATGGCGCGCGAGGTCTTCGGCACCGATTGGATCAAGCTGGAGGTGATCGGCCATG  866520

Query  3211    CCGACACGCTGCAACCCGACCCGTTTGCGCTCGTCGAGGCCGCGCGGGTGCT-GTGTGCG  3269
               |||||||||||||||||||    || |||||||||||||| ||| |||  || | | || 
Sbjct  866521  CCGACACGCTGCAACCCGATGTCTTCGCGCTCGTCGAGGCGGCGGGGGCCCTCGCGCGC-  866579

Query  3270    GAGGGGTTTGATGTCTTTCCCTACACGACCGAGGACCTGATCGTGGGCGAAAAGCTGCTT  3329
               || || ||  | |||||||||||||||||||| || |||||||| || ||   |||||| 
Sbjct  866580  GATGGCTTCAAGGTCTTTCCCTACACGACCGACGATCTGATCGTCGGAGAGCGGCTGCTG  866639

Query  3330    GAGGCCGGTTGCAAAGTCCTGATGCCCTGGGGCGCGCCCATTGGTTCAGGACAGGGTCTC  3389
               |||||||| ||| | || |||||||| ||||||||||| || || || || ||||| || 
Sbjct  866640  GAGGCCGGCTGCGAGGTGCTGATGCCATGGGGCGCGCCGATCGGCTCGGGGCAGGGGCTG  866699

Query  3390    CGAAATCTGGCGGGATTGCGCAGCATGAGGGCACATTTCCGGGATGTTCCGCTGGTCGTG  3449
               || || |  |  |   |||||   ||| |||| ||||||| |   || |||||| |||| 
Sbjct  866700  CGCAACCCCGATGCGCTGCGCGCGATGCGGGCGCATTTCCCGACCGTGCCGCTGATCGTC  866759

Query  3450    GATGCGGGGATCGG--TGCCCCCAGCCAAGCCGCGCAGACCATGGAACTTGGGTTTGATG  3507
               ||||||||| ||||   |||| | |  | || |||||| | ||||| || ||| | || |
Sbjct  866760  GATGCGGGGGTCGGGCGGCCCTCGG--ATGCGGCGCAGGCAATGGAGCTGGGGATGGACG  866817

Query  3508    CCGTGTTGCTCAATACTGCGGTGGCGAAGGCAGTCGATCCTGTGGGAATGGCGCGGGCCT  3567
                 ||| |  | || || || ||||||||||| | ||| || || || ||||| || ||  
Sbjct  866818  GGGTGCTCTTGAACACCGCCGTGGCGAAGGCTGGCGACCCGGTTGGTATGGCACGCGCGA  866877

Query  3568    TTGGGCGCGCCATACAGGCGGGACGGGAAGGCTATCAGGCCGGACTGATGCCGGAGCGGG  3627
               | | || |||  | |||||||| || |  ||  |||  ||||  | ||||  |  ||| |
Sbjct  866878  TGGCGCTCGCGGTGCAGGCGGGCCGCGCGGGGCATCTTGCCGATCCGATGGAGCGGCGCG  866937

Query  3628    ATATGGCCAGTG-CCTCGACGCCCGTTTTCGGTCTGGCGGAGCTGGCATGATGACGCTTG  3686
               | |||||| ||| ||||||| || ||| | || ||||||||| ||  ||| |||   | |
Sbjct  866938  ACATGGCC-GTGCCCTCGACCCCGGTTCTGGGGCTGGCGGAGTTG--ATG-TGA---TGG  866990

Query  3687    ATCCGTTCTATCTTCTGGTCGGGGAAGTCGGACTTCTTGAAACGCTGCTGCCCTGGGGTG  3746
               | | |||||| ||  |   |  | | ||||  |  || ||    ||| ||||   ||| |
Sbjct  866991  AGCGGTTCTACCTGATCACCTCGAATGTCGCGCAGCTGGAGCGTCTGGTGCCGCAGGGCG  867050

Query  3747    TGCGGCTGGTGCAGCTTCGCCTCAAGGACAAACCGGAAGCGGAAATCCGCCGTCAGATCT  3806
               | |||||||||||||| || |||||||||   |||   || || | |||||| |||||| 
Sbjct  867051  TCCGGCTGGTGCAGCTGCGGCTCAAGGACGTCCCGCCCGCCGAGACCCGCCGCCAGATCG  867110

Query  3807    GTCATGCCCGTGATCTGTGTGAGCGGCATGGCGCCCAGCTTGTCGTCAACGACTACTGGC  3866
                 |  || || ||| | || |  || || ||||| |||||||| || |||||||| ||||
Sbjct  867111  CGCGGGCGCGGGATGTCTGCGCCCGCCACGGCGCGCAGCTTGTTGTGAACGACTATTGGC  867170

Query  3867    GCCTTGCGATGGAACTGGGGTGCGATTTCGTCCATCTGGGTCAGGAAGACATTGAAACGG  3926
                    ||| | || ||  | |||   ||||||||||| || ||||| ||||| || | ||
Sbjct  867171  AAGAGGCGCTCGACCTACGCTGCAGCTTCGTCCATCTCGGGCAGGAGGACATGGACATGG  867230

Query  3927    CGGATTTTGCCGCGCTTCGAGACGCTGGGATCCGGTTCGGGCTGTCCACCCATGATCCGG  3986
               |||| ||  ||||||| ||   ||| ||||| || || || ||||| ||||||||   ||
Sbjct  867231  CGGACTTGCCCGCGCTGCGCCGCGCCGGGATACGCTTTGGCCTGTCGACCCATGACGAGG  867290

Query  3987    CGGAACTCGAACGGGCCCTGTCTTACGAACCAGCTTACGTTGCTCTCGGTCCAGTTTATC  4046
               |||| || || ||||| ||     | || || || || || || ||||| ||||| ||||
Sbjct  867291  CGGAGCTGGACCGGGCGCTCGGGCAGGACCCTGCCTATGTGGCCCTCGGACCAGTCTATC  867350

Query  4047    CGACCCTTCTGaaaaaaaTGAAATGGGGGCCTCAGGGGCTGGAGCGGGTGGCTGACTGGA  4106
               ||||    ||||| || |||||||||| ||| |||||||||||||| ||| |   |||||
Sbjct  867351  CGACGAAGCTGAAGAAGATGAAATGGGCGCCGCAGGGGCTGGAGCGTGTGACCCGCTGGA  867410

Query  4107    AGAAACGGGCCGGTCAGACACCGCTTGTCGCCATTGGGGGCCTGACGCCCGAGCGCCTCC  4166
               ||   |  || ||  |    ||| | ||||| || ||||| |||||||| ||||||   |
Sbjct  867411  AGGCCCATGCGGGGGACGTGCCGATCGTCGCGATCGGGGGGCTGACGCCAGAGCGCGCGC  867470

Query  4167    CGGGGGTCTTTTCCGCAGGTGCGGACAGCGCCGCTGTGGTGACGGATATCCAGATGGCGG  4226
               | || ||  || | || || || || ||    || || ||||| || ||||||  |||| 
Sbjct  867471  CCGGTGTGCTTGCGGCTGGCGCCGATAGTCTTGCCGTCGTGACCGACATCCAGCAGGCGC  867530

Query  4227    ACGACCCGGTTGCCCGC  4243
                ||||||||  || |||
Sbjct  867531  CCGACCCGGAGGCGCGC  867547


>Sinorhizobium fredii USDA 257, complete genome
Sequence ID: CP003563.1 Length: 6476459 
Range 1: 2401343 to 2405507

Score:1534 bits(1700), Expect:0.0, 
Identities:2923/4232(69%),  Gaps:206/4232(4%), Strand: Plus/Minus

Query  124      CCGCTGAACGTCTATGATAGTTCTGGGCCCTATACC------GACACCGCCATCAGCATC  177
                ||| | | ||||||||||   || |||||||| ||       ||| ||| |||| |||||
Sbjct  2405507  CCGGTCACCGTCTATGATGCCTCCGGGCCCTACACGCTGGAGGACGCCGACATCCGCATC  2405448

Query  178      GACATTGCGAAAGGTCTTGCGGACAGTCGCGGCGACTGGCTGCGTCGTCGCGATGATGTG  237
                ||        |||| ||  |   |  |||| |||||||| | | |  |||||  ||||| 
Sbjct  2405447  GATC------AAGGCCTGCCACCCCTTCGCCGCGACTGGATCCTTGCTCGCGGCGATGTC  2405394

Query  238      GAGGAGTATGACGGTCGCACGATCACGGCAGCCGATAACGGTTTTGCAGAAGGGGATCGG  297
                ||    || ||||| ||| | |||| ||| |  || |||||||||||    || || |||
Sbjct  2405393  GAAAGCTACGACGGACGCGCCATCAAGGCGGAGGACAACGGTTTTGCCACCGGCGAGCGG  2405334

Query  298      CTGACACCTGCATTTCCGAACCAGCGCCGCC---CCCTGCGGGC--GGTCGGGGATCGTG  352
                ||||| || | ||| ||   || ||||| ||   | ||| | ||  || |||||  |  |
Sbjct  2405333  CTGACGCCGGAATTCCC---CCTGCGCCACCAGCCGCTGAGAGCCAGGCCGGGG--CAAG  2405279

Query  353      CTGTGACCCAGCTGGCTTATGCCCGTGCCGGCGTCATTACGCCCGAGATGGAATTCGTCG  412
                | || |||||||| || |||||||| |||||| |||| ||||| |||||||||||| |||
Sbjct  2405278  CGGTCACCCAGCTTGCCTATGCCCGGGCCGGCATCATCACGCCGGAGATGGAATTCATCG  2405219

Query  413      CCATCCGGGAAAATATCGGCCGGACGCAGGCCCTGAAG-GAAG----AGCGGGATGGCGA  467
                ||||||| || ||  ||||||| | |  |||    ||| || |    |||| || |||||
Sbjct  2405218  CCATCCGCGAGAACCTCGGCCGCAAGGCGGCGA--AAGAGACGCTTCAGCGCGACGGCGA  2405161

Query  468      GGATTTCGGAGCCAGCATTCCGGATTTCGTAACGCCGGAATTCGTGCGGCAGGAAATTGC  527
                |   ||||| ||     | || |||||||| ||  |||||||||| || |||||| | ||
Sbjct  2405160  GAGCTTCGGCGCGGCGGTGCCCGATTTCGTCACTGCGGAATTCGTCCGCCAGGAAGTGGC  2405101

Query  528      TTTAGGACGGGCAATCATTCCCGCCAATATCAATCACCGTGAGCTTGAGCCGATGATTAT  587
                    || ||||| |||||||| ||||||||||| || |  ||    ||||||||||| ||
Sbjct  2405100  GAGCGGGCGGGCGATCATTCCGGCCAATATCAACCATCCGGAATCCGAGCCGATGATCAT  2405041

Query  588      CGGGCGCAACTTTCTGGTGAAGATCAATGCCAATATCGGCAATTCGGCCGTGACATCTTC  647
                ||| || ||||| |||||||||||||||||||||||||||||||| ||||| || || ||
Sbjct  2405040  CGGCCGGAACTTCCTGGTGAAGATCAATGCCAATATCGGCAATTCCGCCGTCACCTCGTC  2404981

Query  648      GATGGAAGAAGAGGTCGAGAAGATGGTGTGGTCCATCCGCTGGGGCGCGGATACGGTCAT  707
                |||||  || || |||||||||||||| ||| | |  |||||||| || || ||||||||
Sbjct  2404980  GATGGCCGAGGAAGTCGAGAAGATGGTCTGGGCGACGCGCTGGGGTGCTGACACGGTCAT  2404921

Query  708      GGATCTTTCGACGGGACGCAACATCCATAACATCCGCGACTGGATCATCCGGAATGCTCC  767
                ||| |||||||| || ||||||||||| || ||||| || ||||||||||| ||| | ||
Sbjct  2404920  GGACCTTTCGACCGGCCGCAACATCCACAATATCCGTGATTGGATCATCCGCAATTCGCC  2404861

Query  768      TGTGCCGATCGGAACGGTGCCGCTTTATCAGGCGCTGGAAAAGGTGGGCGGGATTGCGGA  827
                 ||||||||||| ||||||||||| || ||||||||||| |||||   ||| || || ||
Sbjct  2404860  GGTGCCGATCGGCACGGTGCCGCTCTACCAGGCGCTGGAGAAGGTAAACGGCATCGCCGA  2404801

Query  828      AGACCTGACATGGGAAGTTTTCCGCGACACGCTGATTGAGCAGGCGGAGCAGGGGGTGGA  887
                 |||||||| |||||||| ||||||||||||||||| |||||||| || ||||| || ||
Sbjct  2404800  GGACCTGACCTGGGAAGTCTTCCGCGACACGCTGATCGAGCAGGCCGAACAGGGCGTCGA  2404741

Query  888      TTACTTTACCATCCACGCTGGTGTCCGGCTGCACATGATCCCGCTGACGGCCCGACGGGT  947
                 || || |||||||| || || || ||||||||    || |||||||| | |   || ||
Sbjct  2404740  CTATTTCACCATCCATGCCGGCGTGCGGCTGCATTACATTCCGCTGACCGTCAACCGCGT  2404681

Query  948      GACGGGTATCGTGTCGCGCGGCGGTTCCATCATGGCGAAATGGTGCCTGCATCATCACCG  1007
                 || || ||||| ||||||||||| || |||||||| || ||||||||||| || || ||
Sbjct  2404680  CACCGGCATCGTCTCGCGCGGCGGCTCGATCATGGCCAAGTGGTGCCTGCACCACCATCG  2404621

Query  1008     CGAAAGCTTCCTGTACGAGCATTTCGAGGAGATCTGCGACATCTGCCGTCGTTATGACGT  1067
                |||||||||||| |||||||||||||| |||||||||||||||||||||   ||||||||
Sbjct  2404620  CGAAAGCTTCCTCTACGAGCATTTCGACGAGATCTGCGACATCTGCCGTGCCTATGACGT  2404561

Query  1068     GTCGTTCTCGCTTGGGGATGGGTTGCGTCCGGGCTCGATCGCCGATGCCAACGATGCGGC  1127
                 || |||||||| || || ||| |||| || |||||||||||||| ||||||||||||||
Sbjct  2404560  CTCCTTCTCGCTCGGCGACGGGCTGCGCCCCGGCTCGATCGCCGACGCCAACGATGCGGC  2404501

Query  1128     GCAGTTTGCAGAGCTTGAGACGCTTGGCGAGCTGACGAAAATTGCCTGGGCCAAGGACTG  1187
                |||||| || ||||| || ||||| ||||| |||||| | || |||||||| ||||||||
Sbjct  2404500  GCAGTTCGCGGAGCTCGAAACGCTCGGCGAACTGACGCAGATCGCCTGGGCGAAGGACTG  2404441

Query  1188     TCAGGTCATGATCGAAGGGCCGGGTCATGTGCCGATGCATAAGATCAAGGCCAACATGGA  1247
                 ||||| |||||||| || || || || ||||||||||| ||||||||||  ||||||||
Sbjct  2404440  CCAGGTGATGATCGAGGGCCCCGGCCACGTGCCGATGCACAAGATCAAGGAGAACATGGA  2404381

Query  1248     CAAGCAGCTTGAGCACTGCCACGAAGCGCCGTTCTATACGCTTGGACCGCTGACGACGGA  1307
                ||||||||||||   ||||  ||| ||||| ||||| ||||| || ||||||||||| ||
Sbjct  2404380  CAAGCAGCTTGAAGTCTGCGGCGAGGCGCCCTTCTACACGCTAGGGCCGCTGACGACCGA  2404321

Query  1308     TATCGCGCCCGGTTACGACCACATTACCTCCGCCATTGGGGCTGCTATGATCGGCTGGTT  1367
                 ||||| || || ||||||||||| ||||||| ||| || || || ||||||||||||||
Sbjct  2404320  CATCGCCCCTGGCTACGACCACATCACCTCCGGCATCGGCGCGGCGATGATCGGCTGGTT  2404261

Query  1368     CGGCACGGCGATGCTCTGCTATGTCACGCCCAAAGAGCATCTGGGTCTGCCGGACCGGAA  1427
                |||||| || ||||||||||| |||||||| || ||||||||||| ||||||||||| ||
Sbjct  2404260  CGGCACCGCCATGCTCTGCTACGTCACGCCGAAGGAGCATCTGGGACTGCCGGACCGCAA  2404201

Query  1428     CGACGTCAAGACGGGTGTCATCACCTACAAGCTCGCAGCTCATGCTGCGGATCTGGCGAA  1487
                ||||||||||  ||| ||||||||||||||| |||| || || || || ||||| || ||
Sbjct  2404200  CGACGTCAAGGTGGGCGTCATCACCTACAAGATCGCCGCCCACGCCGCCGATCTCGCCAA  2404141

Query  1488     GGGCCATCCGGGCGCGCAGATGCGGGATGACGCGCTATCGCGGGCGCGGTTCGAGTTCCG  1547
                ||||||||||| ||| |  || || || ||||| || ||||| || || |||||||||||
Sbjct  2404140  GGGCCATCCGGCCGCTCGCATCCGCGACGACGCCCTGTCGCGCGCCCGCTTCGAGTTCCG  2404081

Query  1548     GTGGGAGGATCAGTTCAATCTGGGTCTCGATCCTGATACGGCCCGTGCCATGCATGATGA  1607
                 |||||||| |||||||| |||   |||||||| || ||||||||     | || || ||
Sbjct  2404080  CTGGGAGGACCAGTTCAACCTGTCGCTCGATCCGGAAACGGCCCGCAATTTCCACGACGA  2404021

Query  1608     AACACTGCCCAAGCAGGCGCACAAGGTGTCCCATTTCTGCTCGATGTGTGGGCCGAAGTT  1667
                 || || || ||| |||||||||||||  | ||||||||||||||||| || ||||| ||
Sbjct  2404020  GACGCTTCCGAAGGAGGCGCACAAGGTCGCGCATTTCTGCTCGATGTGCGGCCCGAAATT  2403961

Query  1668     CTGCTCGATGAAGATTTCGCATGACATCCGTGCTGCAGCGGAAAAGCAGGACGGTATGGA  1727
                ||||||||||  |||||| || |||||||| || |  ||| | |||   || ||  ||||
Sbjct  2403960  CTGCTCGATGCGGATTTCCCACGACATCCGCGCCGAGGCGCAGAAG---GATGGCCTGGA  2403904

Query  1728     GCAGATGGCGGAGAAATTCCGTGAAGGCGGGCAGCTCTATGTTCCCGT-GACGGAACCGG  1786
                   |||||| | ||||| ||| || |||||  | |||||  | ||  | |||||  ||||
Sbjct  2403903  AGCGATGGCTGCGAAATACCGCGACGGCGGCGACCTCTACATGCCGCTCGACGGTGCCGG  2403844

Query  1787     C---------GGAATGATCCATTC-CGTCCTG------GGGGGAGGGGTTAC-GGCACTG  1829
                |         |||  |    || | ||| |||      ||||  || ||  | |||  ||
Sbjct  2403843  CCAACCCGCCGGAGAGTAGAATGCGCGTGCTGATCAAGGGGGCCGGCGTCGCCGGCCTTG  2403784

Query  1830     TGTTGTGCCATGGCCCTTTCCGACCGGGGCCTTGACGTGGAAGTCATCGTCCCGGATGGC  1889
                 |     ||||| | ||   ||  || |||      |||||  ||  |||  ||||   |
Sbjct  2403783  CGGCCGCCCATG-CGCTCGTCGCGCGCGGC------GTGGAGATCGCCGTTTCGGAGCCC  2403731

Query  1890     GCCCCGGAA----CCGGCGTCAC-----GGTTTGCGGGAGGAATGCTGGCGCCTTTTTGC  1940
                 | ||||      |||||| | |     ||| ||| || || |||||||||||||  |||
Sbjct  2403730  TCTCCGGGCGTCGCCGGCGCCGCCTCCTGGTATGCAGGCGGCATGCTGGCGCCTTGGTGC  2403671

Query  1941     GAGGGGGAAAGTGCGCCGGAACTGATCGTGGCAAAAG-GGCA--GACTTCCGTGAACTGG  1997
                ||| ||||||| ||   ||||  | || |  ||   | ||||  | |  | ||| |||||
Sbjct  2403670  GAGCGGGAAAGCGCCGAGGAAGCGGTCCT--CACGCGCGGCATCGGC-GCAGTGGACTGG  2403614

Query  1998     TGGGCTGCGCATGTGCCCGACG---TCGTGCGACG---TGGCACGCTTGTTGTCGCACCG  2051
                ||||  ||     | |||| ||    |||||  ||    ||||||||| | || || |||
Sbjct  2403613  TGGGAAGCCGCCCTTCCCGCCGGTTCCGTGCATCGCGACGGCACGCTTATCGTGGCGCCG  2403554

Query  2052     CCGCGGGATGTTTCCGAACTGGAGCGCTTTGC---ACGGGCGACGCGGCAACATGACTGG  2108
                ||||| ||      ||||||   |||||| ||   |||| |  | |||   |    ||||
Sbjct  2403553  CCGCGCGACAGCGGCGAACTCAGGCGCTTCGCGTTACGGACCTC-CGGTTTC--CGCTGG  2403497

Query  2109     GTAGCGCCGGGTGA---------TCTGGAGCCGGATCTGGCAGGACGTTTTGCACG-GGG  2158
                 | ||| |||  ||          || |||||||  || || || || ||| | || || 
Sbjct  2403496  CTCGCGGCGGAGGAAATCGCCGCGCTCGAGCCGGCGCTTGCCGGCCG-TTTCCGCGAGGC  2403438

Query  2159     GCTGTTCTTTTCGAGCGAAGCGCATCTGGATCCGCGTCAGGCACTGGCCATCCTGCGAAG  2218
                |||||||||| ||   || |||||||| || |||||  | |||||  | |  || |   |
Sbjct  2403437  GCTGTTCTTTCCGGAGGAGGCGCATCTCGACCCGCGCAATGCACTTTCGACACT-CAGGG  2403379

Query  2219     CCG-TCTGGAAAGCAGAGGTGTGTCGTTC-----CGA-ACCGA--GGCGCCAC-GGGGCC  2268
                | |  || |||  | | |||||  |||||     ||| | |||   | || ||   | ||
Sbjct  2403378  CGGACCTCGAAGCCCGCGGTGTCCCGTTCGGCGGCGATATCGACGAGAGCGACTTCGACC  2403319

Query  2269     GGATCGTGGACTGTCGGGGGCTGGCGTCCCGGGAGGATCTG-------GCCGATCTGCGC  2321
                 || ||| || |     |  | ||||  |||  |||||| |       || |  ||||||
Sbjct  2403318  TGACCGTCGATT-----GCACCGGCG--CCGCAAGGATCGGCGACGCTGCGGGACTGCGC  2403266

Query  2322     GGTGTCCGGGGCGAAATGC-TGATCGTGCACGCGCCGGACGTGACGCTGACGCGGCCTGT  2380
                || || || |||||||||| | ||| ||||  ||   || ||  ||||  |||| || ||
Sbjct  2403265  GGCGTTCGCGGCGAAATGCTTTATC-TGCATACGGATGAGGTCGCGCTCTCGCGTCCGGT  2403207

Query  2381     TCGCCTGCTGCATCCGCGCTTCCC-CTGCTACATCGTGCCACGCGAAAACGGGCGCTACA  2439
                 ||| |||||||||| ||| |||| ||| || |||||||| ||||   |||||| || ||
Sbjct  2403206  GCGCATGCTGCATCCCCGCATCCCGCTG-TATATCGTGCCGCGCGGCGACGGGCTCTTCA  2403148

Query  2440     TGATCGGTGCGACCATGGTGGAAAGTGCGCATCGCGGAGGTGTGA-CGGCGCGGGCT-GC  2497
                ||  ||| ||||| ||| | |||||||   ||  ||  |||  || |  |||  ||| ||
Sbjct  2403147  TGTGCGGGGCGACGATGATCGAAAGTG---ATGACGCCGGTCCGATCACCGCCCGCTCGC  2403091

Query  2498     -GATGGAGCTGCTTTCGGCGGCCTATACGCTTCATCCCGGTTTTGCCGAAGCGGAAATTC  2556
                 |||||||||  |    || |||||| |||| ||||| |  || ||||| |||    |  
Sbjct  2403090  TGATGGAGCTCTTGAACGCCGCCTATGCGCTGCATCCGGCCTTCGCCGAGGCGCGCCTCG  2403031

Query  2557     TTGAACTGGGCGCAGGGCTGCGTCCGTCCTTTCCTGACAACATTCCGGCCATCCGGCACG  2616
                | ||    ||| | ||  |||| ||| | ||| | |||||    || |||   || | | 
Sbjct  2403030  TCGAGACCGGCACCGGTGTGCGCCCGGCTTTTGCCGACAA----CCTGCCGCGCGTCTCC  2402975

Query  2617     CTGCAG----ACCGCATCCATGTGAACGGGATGTATCGCCACGGTTTCCTGATGGCGCCT  2672
                ||||||    ||  ||||   || |||||| | || || ||||| |||||  || | || 
Sbjct  2402974  CTGCAGAAGAACACCATCACCGTCAACGGGCTCTACCGTCACGGCTTCCTCCTGTCTCCG  2402915

Query  2673     G-TCTGCGCGGAGCAACTAGCCACG--GAAC--TTGCGGAGCTTT-----ACGCCCATG-  2721
                |  ||| || ||| |  | || |||  |  |  | |||||   ||       |  |||| 
Sbjct  2402914  GCGCTG-GCCGAGGAGGTCGCGACGCTGGTCGTTGGCGGACAATTGAAGAGAGGACATGC  2402856

Query  2722     CGGAT-----TGATC-TGAACGGCCA-GACCATCGAAACGCAGGCCCGGACACTGGCGGA  2774
                | |||     | ||| | || ||| | || || ||||   |||||    || ||||| ||
Sbjct  2402855  CCGATGAAGCTCATCGTCAATGGCGAGGAGCA-CGAACTCCAGGCGGCCACCCTGGCCGA  2402797

Query  2775     TCTGCTGACGGAGCAGGGCTTTGAATCCCCCTGTGTGGCCACCGCCGTAGATGGTGATTT  2834
                 |||||  |    |  |  |  ||   |  |||  | ||||| |||||  |||| ||  |
Sbjct  2402796  ACTGCTCGCTTTCCTCGAATACGACGGCGACTGGCTCGCCACGGCCGTCAATGGCGAGCT  2402737

Query  2835     CATTGCCCGTCCCCTTCGTCCCGGAAC--GCTGCTGAATGATGGCGTGAAGGTTGAGGTC  2892
                  |   | || ||  |||  ||| | |   || ||||| ||  |||      | ||||||
Sbjct  2402736  GGTGCACAGTGCCGATCG--CCGAATCCATCTCCTGAAAGACAGCGACCGCATCGAGGTC  2402679

Query  2893     CTCTCACCAATGCAGGGAGGCTGACCATG------TTCTATGGTGTCGATCTGAAATCCC  2946
                || || || ||||||||||||||| ||||      ||||||||   |||  ||   || |
Sbjct  2402678  CTGTCCCCCATGCAGGGAGGCTGAACATGCCGCAATTCTATGGAACCGAGGTGCGGTCGC  2402619

Query  2947     GTCTGATGCTCGGGACTGCGCAATATCGCTCACC-GCAGGTTTTGCTGGAGGCGATTGAA  3005
                | ||| ||||||| || || |  || | ||| || ||     |||| |  | ||   |  
Sbjct  2402618  GACTGCTGCTCGGCACCGCCCGCTACCCCTCCCCGGCCATACTTGCCGAGGCCGTCCGCC  2402559

Query  3006     GCATCCGGCGCCGAGGTCATTACTGTCTCGCTGAGGCGGGAAGGGGCGGCCGGGGG--AG  3063
                || || ||| ||||  || |||| || |||||| | || ||   | | ||||| ||  ||
Sbjct  2402558  GC-TCGGGCACCGATATCGTTACGGTGTCGCTGCGCCGCGA---GTCAGCCGGCGGCAAG  2402503

Query  3064     CGTTTCGTGACCTTCT---GGCGAA-----AAGC-CGGTG-CCGCCTGCTGCCCAACACG  3113
                  |  ||   ||||||    ||  |      ||| ||| | || | ||||||| ||||| 
Sbjct  2402502  AATGGCGGCGCCTTCTTCCAGCTCATCCGCGAGCTCGGCGTCCACGTGCTGCCGAACACA  2402443

Query  3114     GCAGGCTGCCACACCGTTCGGGAAGCCGTAACCACGGCCCGGATGGCGCGTGAAGTGTTT  3173
                || ||||||||  ||||   |||||| ||    |||||| |||||||||| || ||||||
Sbjct  2402442  GCCGGCTGCCATTCCGTGTCGGAAGCGGTGCTGACGGCCAGGATGGCGCGCGACGTGTTT  2402383

Query  3174     GGAACTTCATGGATCAAGCTGGAAGTCATCGGTCATGCCGACACGCTGCAACCCGACCCG  3233
                |  ||    ||||||||||| || || |||||||||   || |||||||| || ||    
Sbjct  2402382  GCGACCAACTGGATCAAGCTCGAGGTGATCGGTCATCATGATACGCTGCAGCCGGATGTC  2402323

Query  3234     TTTGCGCTCGTCGAGGCCGCGCGGGTGCTGTGTGCGGAGGGGTTTGATGTCTTTCCCTAC  3293
                || |  |||||||| || ||  |  | ||    |  || || || || || || ||||| 
Sbjct  2402322  TTCGGCCTCGTCGAAGCGGCCGGCATCCTCACCGGCGAAGGCTTCGAGGTGTTCCCCTAT  2402263

Query  3294     ACGACCGAGGACCTGATCGTGGGCGAAAAGCTGCTTGAGGCCGGTTGCAAAGTCCTGATG  3353
                |||||||| |||||| | ||||  |||  |||||| |||||||| ||||| || ||||||
Sbjct  2402262  ACGACCGATGACCTGGTGGTGGCGGAACGGCTGCTCGAGGCCGGCTGCAAGGTGCTGATG  2402203

Query  3354     CCCTGGGGCGCGCCCATTGGTTCAGGAC--AGGGTCTCCGAAATCTGGCGGGATTGCGCA  3411
                |||||| | ||||| || ||  |||  |   |||||  || || ||||| |   | ||||
Sbjct  2402202  CCCTGGTGTGCGCCGATCGG--CAGCGCCGTGGGTCCACGGAACCTGGCCGCGCTACGCA  2402145

Query  3412     GCATGAG-GGCACATTTCCGGGATGTTCCGCTGGTCGTGGATGCGGGGATCGGTGCCCCC  3470
                 |||| | | | | ||| |  || || |||||| |||| || || || |||||   ||| 
Sbjct  2402144  CCATGCGCGCCGCGTTTGC-CGACGTGCCGCTGATCGTCGACGCCGGCATCGGCCGCCCG  2402086

Query  3471     AGCCAAGCCGCGCAGACCATGGAACTTGGGTTTGATGCCGTGTTGCTCAATACTGCGGTG  3530
                   || || ||   |  |||||| || || | ||| |||||| ||||||| || || || 
Sbjct  2402085  TCGCATGCGGCAACGGTCATGGAGCTCGGCTATGACGCCGTGCTGCTCAACACCGCCGTT  2402026

Query  3531     GCGAAGGCAGTCGATCCTGTGGGAATGGCGCGGGCCTTTGGGC-GCGCCATACAGGCGGG  3589
                ||   ||| | |||||| |  |  ||||| ||   |||| | | |||| ||  |||| ||
Sbjct  2402025  GCCGGGGCCGCCGATCCGGCCGCCATGGC-CGAAGCTTTCGCCAGCGCGATTGAGGCAGG  2401967

Query  3590     ACGGGAAGGCTATCAGGCCGGACTGATGCCGGAGCGGGATATGGCCAGTGCC-TCGACGC  3648
                ||     | | ||   |||||  || ||  |  ||| || |||| | || || ||||| |
Sbjct  2401966  ACACATGGCCCATGGCGCCGGCATGCTGGAGCCGCGTGACATGG-CGGTCCCTTCGACCC  2401908

Query  3649     CCGTTTTCGGTCTGGCGGAGCTGGCATGATGACGCTTGATCCGTTCTATCTTCTGGTCGG  3708
                ||||  ||||   |||||   |    |  |||  || || || ||||||||  | |||  
Sbjct  2401907  CCGTCATCGGAAAGGCGG---TCTTCTCGTGAAACTCGACCCTTTCTATCTCATCGTC--  2401853

Query  3709     GGAAGT-CGGACT-TCTTGAAACGCTGCTGCCCTGGGGTGTGCGGCTGGTGCAGCTTCGC  3766
                |  ||| | | ||   | |||  |||| ||||    || ||   ||| ||||| ||  | 
Sbjct  2401852  GACAGTGCTGCCTGGATCGAACGGCTGGTGCCGCTCGGCGTCAAGCTCGTGCAACTCAGG  2401793

Query  3767     CTCAAGGACAAACCGGAAGCGGAAATCCGCCGTCAGATCTGTCATGCCCGTGATCTGTGT  3826
                 ||||||||      || |  ||||||||| | |||||| ||  ||||     || || |
Sbjct  2401792  ATCAAGGACTCCAGCGACGAAGAAATCCGCGGCCAGATCCGTATTGCC--AAGTCGGTCT  2401735

Query  3827     GAGCGG--CATGGCGCCCAGCTTGTCGTCAACGACTACTGGCGCCTTGCGATGGAACTGG  3884
                | || |  || |||   || ||  ||||||||||||| ||||| || ||||| ||    |
Sbjct  2401734  GCGCCGCCCACGGCTGTCAACTGATCGTCAACGACTATTGGCGGCTGGCGATCGAGGAAG  2401675

Query  3885     GGTGCGATTTCGTCCATCTGGGTCAGGAAGACATTGAAACGGCGGATTTTGCCGCGCTTC  3944
                | ||||  ||||||||||| |||||||| ||  | |    ||| ||| | | |||| | |
Sbjct  2401674  GTTGCGGCTTCGTCCATCTCGGTCAGGAGGATCTGGCCGAGGCCGATCTCGGCGCGATCC  2401615

Query  3945     GAGACGCTGGGATCCGGTTCGGGCTGTCCACCCATGATCCGGCGGAACTCGAACGGGCCC  4004
                | | ||| ||| |   | | ||  |   |||||||||   | |||||||||||  ||| |
Sbjct  2401614  GCGCCGCCGGGCTGAAGCTAGGCGTCAGCACCCATGACGAGACGGAACTCGAAACGGCGC  2401555

Query  4005     TGTCTTACGAACCAGCTTACGTTGCTCTCGGTCCAGTTTATCCGACCCTTCTGaaaaaaa  4064
                |  |   ||| || |  || || || || || ||  | ||||||||  | |||||| | |
Sbjct  2401554  TCGCCGCCGAGCCGGACTATGTGGCGCTGGGGCCGATCTATCCGACGATCCTGAAACAGA  2401495

Query  4065     TGAAATGGGGGCCTCAGGGGCTGGAGCGGGTGGCTGACTGGAAGAAACGGGCCGGTCAGA  4124
                ||||||||| ||| ||||| |||| |||| |  | | ||||    | || | |   | | 
Sbjct  2401494  TGAAATGGGCGCCGCAGGGCCTGGCGCGGCTTTCCGCCTGGCGCGATCGCGTCCAGCCGC  2401435

Query  4125     CACCGCTTGTCGCCATTGGGGGCCTGACGCCCGAGCGCCTCCCGGGGGTCTTTTCCGCAG  4184
                  |||||||| || || || || || |  || || ||  ||   || |||||| ||   |
Sbjct  2401434  TGCCGCTTGTAGCGATCGGCGGGCTCAATCCGGATCGGATCGACGGCGTCTTTGCCCATG  2401375

Query  4185     GTGCGGACAGCGCCGCTGTGGTGACGGATATC  4216
                | || ||  ||||||| || || || || |||
Sbjct  2401374  GCGCCGATTGCGCCGCCGTCGTCACCGACATC  2401343


>Martelella sp. AD-3, complete genome
Sequence ID: CP014275.1 Length: 4554702 
Range 1: 4199153 to 4200654

Score:1411 bits(1564), Expect:0.0, 
Identities:1223/1512(81%),  Gaps:20/1512(1%), Strand: Plus/Minus

Query  271      GATAACGGTTTTGCAGAAGGGGATCGGCTGACACCTGCATTTCCGAACCAGCGCC---GC  327
                || ||||| ||||| || || |  || |||   || | ||||||   |  |||||   | 
Sbjct  4200654  GACAACGGCTTTGCCGAGGGCGCGCGCCTGGTGCCGGAATTTCC---CGTGCGCCATCGG  4200598

Query  328      CCCCTGCGGGCGGTCGGGGATCGTGCTGTGACCCAGCTGGCTTATGCCCGTGCCGGCGTC  387
                || | |||||||   || | ||| || |||||||||||||| |||||||| |||||  ||
Sbjct  4200597  CCGCGGCGGGCGACGGGCGGTCGCGCCGTGACCCAGCTGGCCTATGCCCGCGCCGGGATC  4200538

Query  388      ATTACGCCCGAGATGGAATTCGTCGCCATCCGGGAAAATATCGGCCGGACGCAGGCCCTG  447
                 | |||||||| |||||||||||||||||||| |||||| |||| || | |   ||   |
Sbjct  4200537  GTGACGCCCGAAATGGAATTCGTCGCCATCCGCGAAAATCTCGGGCGCAGGGCTGC---G  4200481

Query  448      AAGGAAGA------GCGGGATGGCGAGGATTTCGGAGCCAGCATTCCGGATTTCGTAACG  501
                || || |       ||| |||||||| |  ||||| || |  || ||||||||| | |||
Sbjct  4200480  AAAGAGGCCTTGATGCGCGATGGCGAAGCCTTCGGCGCAACGATCCCGGATTTCATTACG  4200421

Query  502      CCGGAATTCGTGCGGCAGGAAATTGCTTTAGGACGGGCAATCATTCCCGCCAATATCAAT  561
                || |||||||| ||  | ||| | ||   ||| ||||||||||| |||||||||||||| 
Sbjct  4200420  CCCGAATTCGTACGAAATGAAGTGGCGGAAGGCCGGGCAATCATCCCCGCCAATATCAAC  4200361

Query  562      CACCGTGAGCTTGAGCCGATGATTATCGGGCGCAACTTTCTGGTGAAGATCAATGCCAAT  621
                || |  |||   || |||||| | |||||||| |||||||||||||||||||| ||||||
Sbjct  4200360  CATCCCGAGGCCGAACCGATGGTAATCGGGCGGAACTTTCTGGTGAAGATCAACGCCAAT  4200301

Query  622      ATCGGCAATTCGGCCGTGACATCTTCGATGGAAGAAGAGGTCGAGAAGATGGTGTGGTCC  681
                |||||||||||||| ||||| || |||||||  || || || || |||||||| ||| ||
Sbjct  4200300  ATCGGCAATTCGGCGGTGACCTCGTCGATGGCCGAGGAAGTGGAAAAGATGGTCTGGGCC  4200241

Query  682      ATCCGCTGGGGCGCGGATACGGTCATGGATCTTTCGACGGGACGCAACATCCATAACATC  741
                |  ||||||||||| || ||||| |||||||| || || || || |||||||| || |||
Sbjct  4200240  ACGCGCTGGGGCGCCGACACGGTGATGGATCTCTCCACCGGCCGAAACATCCACAATATC  4200181

Query  742      CGCGACTGGATCATCCGGAATGCTCCTGTGCCGATCGGAACGGTGCCGCTTTATCAGGCG  801
                ||||||||||||||||| ||||| || || |||||||| || |||||||| |||||||||
Sbjct  4200180  CGCGACTGGATCATCCGCAATGCGCCGGTTCCGATCGGGACCGTGCCGCTCTATCAGGCG  4200121

Query  802      CTGGAAAAGGTGGGCGGGATTGCGGAAGACCTGACATGGGAAGTTTTCCGCGACACGCTG  861
                ||||||||||| ||||| ||||| || |||||||  ||||| || |||||||||||||||
Sbjct  4200120  CTGGAAAAGGTCGGCGGCATTGCCGAGGACCTGAGCTGGGAGGTCTTCCGCGACACGCTG  4200061

Query  862      ATTGAGCAGGCGGAGCAGGGGGTGGATTACTTTACCATCCACGCTGGTGTCCGGCTGCAC  921
                || |||||||| |||||||| ||||||||||| |||||||| || || ||| ||||||||
Sbjct  4200060  ATCGAGCAGGCCGAGCAGGGCGTGGATTACTTCACCATCCATGCCGGGGTCAGGCTGCAC  4200001

Query  922      ATGATCCCGCTGACGGCCCGACGGGTGACGGGTATCGTGTCGCGCGGCGGTTCCATCATG  981
                ||||||||| ||||||   | |||||||| || ||||| ||||||||||| || ||||||
Sbjct  4200000  ATGATCCCGATGACGGTGGGCCGGGTGACCGGCATCGTCTCGCGCGGCGGCTCGATCATG  4199941

Query  982      GCGAAATGGTGCCTGCATCATCACCGCGAAAGCTTCCTGTACGAGCATTTCGAGGAGATC  1041
                || || ||||||||||||||||| ||||| |||||||| |||||||||||||| ||||||
Sbjct  4199940  GCCAAGTGGTGCCTGCATCATCATCGCGAGAGCTTCCTCTACGAGCATTTCGACGAGATC  4199881

Query  1042     TGCGACATCTGCCGTCGT-TATGACGTGTCGTTCTCGCTTGGGGATGGGTTGCGTCCGGG  1100
                ||||| || ||||  ||  |||||||| || ||||||||||| || ||  |||| || ||
Sbjct  4199880  TGCGATAT-TGCCCGCGCCTATGACGTATCCTTCTCGCTTGGCGACGGCCTGCGCCCAGG  4199822

Query  1101     CTCGATCGCCGATGCCAACGATGCGGCGCAGTTTGCAGAGCTTGAGACGCTTGGCGAGCT  1160
                ||| || |||||||||||||| | ||||||||| || ||||||||||||||||| |||||
Sbjct  4199821  CTCCATTGCCGATGCCAACGACGAGGCGCAGTTCGCCGAGCTTGAGACGCTTGGGGAGCT  4199762

Query  1161     GACGAAAATTGCCTGGGCCAAGGACTGTCAGGTCATGATCGAAGGGCCGGGTCATGTGCC  1220
                 ||| | || || ||||| ||||| || ||||| |||||||| || || || ||||||||
Sbjct  4199761  CACGCAGATCGCATGGGCGAAGGATTGCCAGGTGATGATCGAGGGACCCGGCCATGTGCC  4199702

Query  1221     GATGCATAAGATCAAGGCCAACATGGACAAGCAGCTTGAGCACTGCCACGAAGCGCCGTT  1280
                |||||| |||||||||||||| ||||||||||||||||||  ||||  ||| ||||||||
Sbjct  4199701  GATGCACAAGATCAAGGCCAATATGGACAAGCAGCTTGAGACCTGCGGCGAGGCGCCGTT  4199642

Query  1281     CTATACGCTTGGACCGCTGACGACGGATATCGCGCCCGGTTACGACCACATTACCTCCGC  1340
                 || ||||| || |||||||| || ||||||||||| || || || ||||| ||||||| 
Sbjct  4199641  TTACACGCTCGGGCCGCTGACCACCGATATCGCGCCGGGCTATGATCACATCACCTCCGG  4199582

Query  1341     CATTGGGGCTGCTATGATCGGCTGGTTCGGCACGGCGATGCTCTGCTATGTCACGCCCAA  1400
                ||| || || || |||||||||||||||||||||||||||||||||||||| ||||| ||
Sbjct  4199581  CATCGGCGCGGCGATGATCGGCTGGTTCGGCACGGCGATGCTCTGCTATGTGACGCCGAA  4199522

Query  1401     AGAGCATCTGGGTCTGCCGGACCGGAACGACGTCAAGACGGGTGTCATCACCTACAAGCT  1460
                 |||||||| || |||||||||||  ||||||||||||| || || |||||||||||| |
Sbjct  4199521  GGAGCATCTCGGCCTGCCGGACCGAGACGACGTCAAGACCGGGGTGATCACCTACAAGAT  4199462

Query  1461     CGCAGCTCATGCTGCGGATCTGGCGAAGGGCCATCCGGGCGCGCAGATGCGGGATGACGC  1520
                ||| |||||||| || |||||||| ||||| || |||| ||| |  || || || |||||
Sbjct  4199461  CGCCGCTCATGCCGCCGATCTGGCCAAGGGGCACCCGGCCGCCCGCATCCGCGACGACGC  4199402

Query  1521     GCTATCGCGGGCGCGGTTCGAGTTCCGGTGGGAGGATCAGTTCAATCTGGGTCTCGATCC  1580
                | | ||||| ||||| ||||||||||| |||||||| |||||||| |||   ||||| ||
Sbjct  4199401  GGTGTCGCGCGCGCGCTTCGAGTTCCGCTGGGAGGACCAGTTCAACCTGTCGCTCGACCC  4199342

Query  1581     TGATACGGCCCGTGCCATGCATGATGAAACACTGCCCAAGCAGGCGCACAAGGTGTCCCA  1640
                 || ||||| ||  | |||||||| || || ||||| ||| |||||||||||||| | ||
Sbjct  4199341  GGAAACGGCGCGGTCGATGCATGACGAGACCCTGCCGAAGGAGGCGCACAAGGTGGCGCA  4199282

Query  1641     TTTCTGCTCGATGTGTGGGCCGAAGTTCTGCTCGATGAAGATTTCGCATGACATCCGTGC  1700
                |||||| |||||||| || ||||| ||||||||||||   || || || || |||||   
Sbjct  4199281  TTTCTGTTCGATGTGCGGCCCGAAATTCTGCTCGATGCGCATCTCCCACGATATCCG---  4199225

Query  1701     TGCAGCGGAAAAGCAGGACGGTATGGAGCAGATGGCGGAGAAATTCCGTGAAGGCGGGCA  1760
                 || | || | || |||| || |||| | ||||||||||||||||||| || ||||||  
Sbjct  4199224  CGCCGAGGCACAGAAGGAGGGCATGGCGAAGATGGCGGAGAAATTCCGCGAGGGCGGGGC  4199165

Query  1761     GCTCTATGTTCC  1772
                |||||| |||||
Sbjct  4199164  GCTCTACGTTCC  4199153


>Mesorhizobium sp. M4B.F.Ca.ET.058.02.1.1 chromosome
Sequence ID: CP034450.1 Length: 6461656 
Range 1: 2751927 to 2753575

Score:1388 bits(1538), Expect:0.0, 
Identities:1319/1669(79%),  Gaps:40/1669(2%), Strand: Plus/Plus

Query  124      CCGCTGAACGTCTATGATAGTTCTGGGCCCTATACCGACACCGCCATCAGCATCGACATT  183
                ||| |||  ||||||||    || || ||||||||| || | || |||   |  ||||| 
Sbjct  2751927  CCGGTGACGGTCTATGACTCCTCCGGCCCCTATACCAACCCTGCGATCGAAACGGACAT-  2751985

Query  184      GCGAAAGGTCTTGCGGACAGTCGCGGC--GACTGGCT-GCGTCGTCGCGATGATGTGGAG  240
                 |||||||     ||  | | | ||||  |||||| | ||| || ||||  ||||| |||
Sbjct  2751986  -CGAAAGGGGCCTCGCCCGGCCTCGGCAGGACTGGATCGCGGCG-CGCGGAGATGTCGAG  2752043

Query  241      GAGTATGACGGTCGCACGATCACG-GCAGCCG----ATAACGGTTTTGCAGAAGGG-GAT  294
                |  |||||||| |||     |||| || ||||    | ||||| || || || ||| || 
Sbjct  2752044  GCCTATGACGGCCGC-----CACGTGCGGCCGGAAGACAACGGGTTCGC-GACGGGCGAG  2752097

Query  295      CGGCTGACACCTGCATTTCCGAACCAGCGCCGCCCCCTGCGGGC---GGTCGGGGATCGT  351
                || ||||| || | |||||||  ||     || || ||||||||   || |||  |    
Sbjct  2752098  CGCCTGACGCCGGAATTTCCGGTCCGCAATCGGCCGCTGCGGGCCAAGGCCGGCAAG---  2752154

Query  352      GCTGTGACCCAGCTGGCTTATGCCCGTGCCGGCGTCATTACGCCCGAGATGGAATTCGTC  411
                || ||||||||||| || ||||| || |||||| |||| |||||||||||||| ||||||
Sbjct  2752155  GCGGTGACCCAGCTTGCCTATGCGCGCGCCGGCATCATCACGCCCGAGATGGAGTTCGTC  2752214

Query  412      GCCATCCGGGAAAATATCGGCCGGACGCAGGCCCTGAAGG--AAG----AGCGGGATGGC  465
                || ||||| || ||| | |||||  || ||||||||   |  |||    |||| || |||
Sbjct  2752215  GCGATCCGCGAGAATCTGGGCCG--CG-AGGCCCTGCGCGGCAAGCTTAAGCGCGACGGC  2752271

Query  466      GAGGATTTCGGAGCCAGCATTCCGGATTTCGTAACGCCGGAATTCGTGCGGCAGGAAATT  525
                || |  ||||| ||    || || || ||||| |||||||||||||||||  | ||| | 
Sbjct  2752272  GAAGCCTTCGGCGCGGCGATCCCCGACTTCGTCACGCCGGAATTCGTGCGCGACGAAGTG  2752331

Query  526      GCTTTAGGACGGGCAATCATTCCCGCCAATATCAATCA--CCGTGAGCTTGAGCCGATGA  583
                ||    |||||||| |||||||||||||| ||||||||  ||| ||||  ||||||||||
Sbjct  2752332  GCGCGCGGACGGGCGATCATTCCCGCCAACATCAATCATCCCGAGAGC--GAGCCGATGA  2752389

Query  584      TTATCGGGCGCAACTTTCTGGTGAAGATCAATGCCAATATCGGCAATTCGGCCGTGACAT  643
                | || || ||||| || ||||| |||||||| |||||||||||||| || ||||| || |
Sbjct  2752390  TCATTGGCCGCAATTTCCTGGTCAAGATCAACGCCAATATCGGCAACTCCGCCGTCACCT  2752449

Query  644      CTTCGATGGAAGAAGAGGTCGAGAAGATGGTGTGGTCCATCCGCTGGGGCGCGGATACGG  703
                | |||||||  |||||||||||||||||||||||| | |||||||||||||| || ||||
Sbjct  2752450  CGTCGATGGCCGAAGAGGTCGAGAAGATGGTGTGGGCGATCCGCTGGGGCGCCGACACGG  2752509

Query  704      TCATGGATCTTTCGACGGGACGCAACATCCATAACATCCGCGACTGGATCATCCGGAATG  763
                | ||||||||||| ||||| ||||||||||| ||||| ||||| |||||| | || ||||
Sbjct  2752510  TGATGGATCTTTCCACGGGCCGCAACATCCACAACATTCGCGAATGGATCGTGCGCAATG  2752569

Query  764      CTCCTGTGCCGATCGGAACGGTGCCGCTTTATCAGGCGCTGGAAAAGGTGGGCGGGATTG  823
                | || ||||||||||| |||||||||||||| ||||||||||||||||||||||| || |
Sbjct  2752570  CGCCGGTGCCGATCGGCACGGTGCCGCTTTACCAGGCGCTGGAAAAGGTGGGCGGCATCG  2752629

Query  824      CGGAAGACCTGACATGGGAAGTTTTCCGCGACACGCTGATTGAGCAGGCGGAGCAGGGGG  883
                | || |||||||| ||||| || |  |||||||||||||| |||||||| |||||||| |
Sbjct  2752630  CCGAGGACCTGACCTGGGAGGTGTATCGCGACACGCTGATCGAGCAGGCCGAGCAGGGCG  2752689

Query  884      TGGATTACTTTACCATCCACGCTGGTGTCCGGCTGCACATGATCCCGCTGACGGCCCGAC  943
                | || || || ||||||||||| || || |||||||||   ||||||||||| | |   |
Sbjct  2752690  TCGACTATTTCACCATCCACGCCGGCGTGCGGCTGCACTATATCCCGCTGACCGTCGACC  2752749

Query  944      GGGTGACGGGTATCGTGTCGCGCGGCGGTTCCATCATGGCGAAATGGTGCCTGCATCATC  1003
                ||||||| || ||||| ||||||||||| || |||||||| |||||||||||||| ||||
Sbjct  2752750  GGGTGACCGGGATCGTCTCGCGCGGCGGCTCGATCATGGCCAAATGGTGCCTGCACCATC  2752809

Query  1004     ACCGCGAAAGCTTCCTGTACGAGCATTTCGAGGAGATCTGCGACATCTGCCGTCGTTATG  1063
                |||| || |||||||| ||||| || ||||  ||||||||||||||||| ||    || |
Sbjct  2752810  ACCGGGAGAGCTTCCTCTACGAACACTTCGCCGAGATCTGCGACATCTGTCGCGCCTACG  2752869

Query  1064     ACGTGTCGTTCTCGCTTGGGGATGGGTTGCGTCCGGGCTCGATCGCCGATGCCAACGATG  1123
                ||||||| |||||||| || || ||| | |||||||||||||||||||| |||||||| |
Sbjct  2752870  ACGTGTCCTTCTCGCTCGGCGACGGGCTTCGTCCGGGCTCGATCGCCGACGCCAACGACG  2752929

Query  1124     CGGCGCAGTTTGCAGAGCTTGAGACGCTTGGCGAGCTGACGAAAATTGCCTGGGCCAAGG  1183
                | |||||||| || ||||| || ||||| |||||||||||  | || |||||||||||||
Sbjct  2752930  CCGCGCAGTTCGCCGAGCTGGAAACGCTAGGCGAGCTGACTCAGATCGCCTGGGCCAAGG  2752989

Query  1184     ACTGTCAGGTCATGATCGAAGGGCCGGGTCATGTGCCGATGCATAAGATCAAGGCCAACA  1243
                |||| ||||| |||||||| ||||| ||||||||||||||||| |||||||||   ||||
Sbjct  2752990  ACTGCCAGGTGATGATCGAGGGGCCCGGTCATGTGCCGATGCACAAGATCAAGCAGAACA  2753049

Query  1244     TGGACAAGCAGCTTGAGCACTGCCACGAAGCGCCGTTCTATACGCTTGGACCGCTGACGA  1303
                ||||||||||||| |    ||||  ||| ||||||||||||||||| || ||||||||||
Sbjct  2753050  TGGACAAGCAGCTCGCCGTCTGCGGCGAGGCGCCGTTCTATACGCTGGGGCCGCTGACGA  2753109

Query  1304     CGGATATCGCGCCCGGTTACGACCACATTACCTCCGCCATTGGGGCTGCTATGATCGGCT  1363
                | || |||||||| || ||||| ||||| ||||||| ||| || ||||| ||||||||||
Sbjct  2753110  CTGACATCGCGCCGGGCTACGATCACATCACCTCCGGCATAGGTGCTGCCATGATCGGCT  2753169

Query  1364     GGTTCGGCACGGCGATGCTCTGCTATGTCACGCCCAAAGAGCATCTGGGTCTGCCGGACC  1423
                ||||||||||||| ||||||||||| |||||||| || || ||||| || ||||| ||||
Sbjct  2753170  GGTTCGGCACGGCAATGCTCTGCTACGTCACGCCGAAGGAACATCTCGGCCTGCCCGACC  2753229

Query  1424     GGAACGACGTCAAGACGGGTGTCATCACCTACAAGCTCGCAGCTCATGCTGCGGATCTGG  1483
                | |||||||||||||| || || |||||||| ||| |||| || ||||| |||||||| |
Sbjct  2753230  GCAACGACGTCAAGACCGGCGTGATCACCTATAAGATCGCTGCGCATGCCGCGGATCTCG  2753289

Query  1484     CGAAGGGCCATCCGGGCGCGCAGATGCGGGATGACGCGCTATCGCGGGCGCGGTTCGAGT  1543
                | |||||||||||||  ||| || |  |||| || || || || || |||||||||||||
Sbjct  2753290  CCAAGGGCCATCCGGCGGCGAAGGTCAGGGACGATGCCCTTTCCCGCGCGCGGTTCGAGT  2753349

Query  1544     TCCGGTGGGAGGATCAGTTCAATCTGGGTCTCGATCCTGATACGGCCCGTGCCATGCATG  1603
                |||| ||||| || |||||||| |||   ||||| || || ||||| ||  |  | || |
Sbjct  2753350  TCCGCTGGGAAGACCAGTTCAACCTGTCGCTCGACCCCGAAACGGCGCGCTCGTTCCACG  2753409

Query  1604     ATGAAACACTGCCCAAGCAGGCGCACAAGGTGTCCCATTTCTGCTCGATGTGTGGGCCGA  1663
                | || ||  |||||||| ||||||||||| || | ||||||||||||||||| |||||||
Sbjct  2753410  ACGAGACCTTGCCCAAGGAGGCGCACAAGCTGGCGCATTTCTGCTCGATGTGCGGGCCGA  2753469

Query  1664     AGTTCTGCTCGATGAAGATTTCGCATGACATCCGTGCTGCAGCGGAAAAGCAGGACGGTA  1723
                | |||||||| |||   ||||| || |||||||| || |  |||    || | || || |
Sbjct  2753470  AATTCTGCTCCATGCGCATTTCCCACGACATCCGCGCCGAGGCG---CAGAAAGAGGGCA  2753526

Query  1724     TGGAGCAGATGGCGGAGAAATTCCGTGAAGGCGGGCAGCTCTATGTTCC  1772
                ||| |  |||||||| |||||  || ||||||||  | ||||| || ||
Sbjct  2753527  TGGCGGCGATGGCGGCGAAATATCGCGAAGGCGGCGATCTCTACGTGCC  2753575


Range 2: 4474828 to 4476242

Score:1205 bits(1335), Expect:0.0, 
Identities:1123/1420(79%),  Gaps:10/1420(0%), Strand: Plus/Minus

Query  352      GCTGTGACCCAGCTGGCTTATGCCCGTGCCGGCGTCATTACGCCCGAGATGGAATTCGTC  411
                || |||||||| || || ||||| || |||||| |||| ||||| || ||||| ||||| 
Sbjct  4476242  GCGGTGACCCAACTTGCCTATGCGCGCGCCGGCATCATCACGCCAGAAATGGAGTTCGTA  4476183

Query  412      GCCATCCGGGAAAATATCGGCCG-GACGC-AGGCCCTGAAGGAAG-AGCGGGATGGCGAG  468
                |||||||| || ||| ||||||| || |  | || | | | |  | | || || ||||| 
Sbjct  4476182  GCCATCCGCGAGAATCTCGGCCGCGAGGTGATGCGCGGCAAGCTGCAACGCGACGGCGAA  4476123

Query  469      GATTTCGGAGCCAGCATTCCGGATTTCGTAACGCCGGAATTCGTGCGGCAGGAAATTGCT  528
                |  ||||| ||    || || |||||||| || || |||||||||||  | ||  | || 
Sbjct  4476122  GCCTTCGGCGCGGCGATCCCAGATTTCGTCACACCCGAATTCGTGCGCGACGAGGTGGCG  4476063

Query  529      TTAGGACGGGCAATCATTCCCGCCAATATCAATCA--CCGTGAGCTTGAGCCGATGATTA  586
                   ||||| ||||||||||||||||| ||||||||  ||| ||||  || |||||||| |
Sbjct  4476062  CGCGGACGCGCAATCATTCCCGCCAACATCAATCATCCCGAGAGC--GAACCGATGATCA  4476005

Query  587      TCGGGCGCAACTTTCTGGTGAAGATCAATGCCAATATCGGCAATTCGGCCGTGACATCTT  646
                ||||||| || || |||||||||||||| ||||| ||||| || ||||| |  ||||| |
Sbjct  4476004  TCGGGCGAAATTTCCTGGTGAAGATCAACGCCAACATCGGTAACTCGGCTGCCACATCGT  4475945

Query  647      CGATGGAAGAAGAGGTCGAGAAGATGGTGTGGTCCATCCGCTGGGGCGCGGATACGGTCA  706
                ||||||  ||||||||||| |||||||||||| | |||||||||||||| |||||||| |
Sbjct  4475944  CGATGGCCGAAGAGGTCGAAAAGATGGTGTGGGCGATCCGCTGGGGCGCCGATACGGTGA  4475885

Query  707      TGGATCTTTCGACGGGACGCAACATCCATAACATCCGCGACTGGATCATCCGGAATGCTC  766
                |||| || ||||| || ||||||||||| |||||||||||||||||| | || ||||| |
Sbjct  4475884  TGGACCTGTCGACCGGCCGCAACATCCACAACATCCGCGACTGGATCGTGCGCAATGCAC  4475825

Query  767      CTGTGCCGATCGGAACGGTGCCGCTTTATCAGGCGCTGGAAAAGGTGGGCGGGATTGCGG  826
                | ||||||||||| ||||||||||| ||||||||||| |||||||| ||||| || || |
Sbjct  4475824  CGGTGCCGATCGGCACGGTGCCGCTCTATCAGGCGCTCGAAAAGGTCGGCGGCATCGCCG  4475765

Query  827      AAGACCTGACATGGGAAGTTTTCCGCGACACGCTGATTGAGCAGGCGGAGCAGGGGGTGG  886
                | ||||| |  ||||| || |  |||||||||||||| |||||||| ||||| || || |
Sbjct  4475764  AGGACCTCAACTGGGAGGTCTATCGCGACACGCTGATCGAGCAGGCCGAGCAAGGCGTCG  4475705

Query  887      ATTACTTTACCATCCACGCTGGTGTCCGGCTGCACATGATCCCGCTGACGGCCCGACGGG  946
                | || || ||||||||||| || || |||||||||   || |||||||| | |   ||||
Sbjct  4475704  ACTATTTCACCATCCACGCCGGCGTGCGGCTGCACTACATACCGCTGACCGTCGACCGGG  4475645

Query  947      TGACGGGTATCGTGTCGCGCGGCGGTTCCATCATGGCGAAATGGTGCCTGCATCATCACC  1006
                | ||||| ||||| ||||||||||| || |||||||| |||||||||||||| |||||||
Sbjct  4475644  TCACGGGCATCGTCTCGCGCGGCGGCTCGATCATGGCCAAATGGTGCCTGCACCATCACC  4475585

Query  1007     GCGAAAGCTTCCTGTACGAGCATTTCGAGGAGATCTGCGACATCTGCCGTCGTTATGACG  1066
                | || |||||||| ||||||||||||||||||||||||||||||  | |    |||||||
Sbjct  4475584  GGGAGAGCTTCCTCTACGAGCATTTCGAGGAGATCTGCGACATCGCCAGAGCCTATGACG  4475525

Query  1067     TGTCGTTCTCGCTTGGGGATGGGTTGCGTCCGGGCTCGATCGCCGATGCCAACGATGCGG  1126
                | || |||||||| || || ||  | ||||| || || ||||||||||| ||||| ||||
Sbjct  4475524  TTTCCTTCTCGCTCGGCGACGGCCTTCGTCCCGGTTCAATCGCCGATGCGAACGACGCGG  4475465

Query  1127     CGCAGTTTGCAGAGCTTGAGACGCTTGGCGAGCTGACGAAAATTGCCTGGGCCAAGGACT  1186
                |||| || || || || || || ||||| || || || || ||||||||||| |||||||
Sbjct  4475464  CGCAATTCGCCGAACTGGAAACACTTGGAGAACTCACCAAGATTGCCTGGGCAAAGGACT  4475405

Query  1187     GTCAGGTCATGATCGAAGGGCCGGGTCATGTGCCGATGCATAAGATCAAGGCCAACATGG  1246
                | ||||| ||||||||||| ||||| ||||| || ||||| ||||||| |   |||||||
Sbjct  4475404  GCCAGGTGATGATCGAAGGCCCGGGCCATGTCCCCATGCACAAGATCAGGCAGAACATGG  4475345

Query  1247     ACAAGCAGCTTGAGCACTGCCACGAAGCGCCGTTCTATACGCTTGGACCGCTGACGACGG  1306
                |||||||||| |     |||   || ||||||||||| ||| | || ||||||||||| |
Sbjct  4475344  ACAAGCAGCTCGCAGTGTGCGGTGAGGCGCCGTTCTACACGTTGGGGCCGCTGACGACCG  4475285

Query  1307     ATATCGCGCCCGGTTACGACCACATTACCTCCGCCATTGGGGCTGCTATGATCGGCTGGT  1366
                | |||||||| || || |||||||| ||||| |  || || || || ||||| |||||||
Sbjct  4475284  ACATCGCGCCGGGCTATGACCACATCACCTCAGGGATAGGTGCCGCCATGATAGGCTGGT  4475225

Query  1367     TCGGCACGGCGATGCTCTGCTATGTCACGCCCAAAGAGCATCTGGGTCTGCCGGACCGGA  1426
                ||||||| || ||||| ||||| |||||||| ||||||||||| || || || ||||| |
Sbjct  4475224  TCGGCACCGCAATGCTTTGCTACGTCACGCCGAAAGAGCATCTCGGCCTTCCCGACCGCA  4475165

Query  1427     ACGACGTCAAGACGGGTGTCATCACCTACAAGCTCGCAGCTCATGCTGCGGATCTGGCGA  1486
                ||||||||||||  || || ||||| |||||| | || || ||||| || ||||||||||
Sbjct  4475164  ACGACGTCAAGATTGGGGTGATCACTTACAAGATAGCCGCCCATGCAGCCGATCTGGCGA  4475105

Query  1487     AGGGCCATCCGGGCGCGCAGATGCGGGATGACGCGCTATCGCGGGCGCGGTTCGAGTTCC  1546
                ||||||||||||  ||| | |   ||||||| || || ||||| ||||| ||||||||||
Sbjct  4475104  AGGGCCATCCGGCAGCGAAAACCAGGGATGATGCCCTTTCGCGCGCGCGCTTCGAGTTCC  4475045

Query  1547     GGTGGGAGGATCAGTTCAATCTGGGTCTCGATCCTGATACGGCCCGTGCCATGCATGATG  1606
                | |||||||| |||||||| |||   ||||| || || || || ||  || | || ||  
Sbjct  4475044  GCTGGGAGGACCAGTTCAACCTGTCGCTCGACCCCGAAACCGCACGGTCCTTCCACGACC  4474985

Query  1607     AAACACTGCCCAAGCAGGCGCACAAGGTGTCCCATTTCTGCTCGATGTGTGGGCCGAAGT  1666
                | ||  |||||||| ||||||||||| || | |||||||| |||||||| |||||||| |
Sbjct  4474984  AGACCTTGCCCAAGGAGGCGCACAAGCTGGCACATTTCTGTTCGATGTGCGGGCCGAAAT  4474925

Query  1667     TCTGCTCGATGAAGATTTCGCATGACATCCGTGCTGCAGCGGAAAAGCAGGACGGTATGG  1726
                ||||||| |||   ||||| || ||||||||   ||| | ||   || |||| || ||||
Sbjct  4474924  TCTGCTCCATGCGCATTTCCCACGACATCCG---TGCCGAGGCTCAGAAGGAAGGCATGG  4474868

Query  1727     AGCAGATGGCGGAGAAATTCCGTGAAGGCGGGCAGCTCTA  1766
                 |   |||||||  |||| ||| || |||||  | |||||
Sbjct  4474867  CGGCAATGGCGGCAAAATACCGGGAGGGCGGCGATCTCTA  4474828


Range 3: 2754992 to 2756103

Score:294 bits(325), Expect:9e-74, 
Identities:757/1133(67%),  Gaps:39/1133(3%), Strand: Plus/Plus

Query  3102     CTGCCCAACACGGCAGGCTGCCACACCGTTCGGGAAGCCGTAACCACGGCCCGGATGGCG  3161
                ||||||||||| || ||||||||| || |   |||||| || || || ||  | ||||||
Sbjct  2754992  CTGCCCAACACCGCCGGCTGCCACTCCATCAAGGAAGCGGTCACGACTGCGAGCATGGCG  2755051

Query  3162     CGTGAAGTGTTTGGAACTTCATGGATCAAGCTGGAAGTCATCGGTCATGCCGACACGCTG  3221
                || |||||||| || ||    ||||||||||| ||||| |||||  |   |||||| || 
Sbjct  2755052  CGCGAAGTGTTCGGGACGAGTTGGATCAAGCTCGAAGTGATCGGCAACCACGACACACTA  2755111

Query  3222     CAACCCGACCCGTTTGCGCTCGTCGAGGCCGCGCGGGTGCTGTGTGCGGAGGGGTTTGAT  3281
                || || |||   ||||  || ||||| ||||| ||  |  |||| | ||| || ||    
Sbjct  2755112  CAGCCGGACGTATTTGGCCTTGTCGAAGCCGCCCGTATCTTGTGCGAGGATGGCTTCTCG  2755171

Query  3282     GTCTTTCCCTACACGACCGAGGACCTGATCGTGGGCGAAAAGCTGCTTGAGGCCGGTTGC  3341
                || || ||||| || ||||| |||||  |||| | |||   |||||| ||||| || |||
Sbjct  2755172  GTATTCCCCTATACCACCGACGACCTCGTCGTCGCCGAGCGGCTGCTGGAGGCTGGCTGC  2755231

Query  3342     AAAGTCCTGATGCCCTGGGGCGCGCCCATTGGTTCAGGACAGGGTCTCCGAAATCTGGCG  3401
                || ||||||||||| ||| ||||||| || |||||||  |  || |     ||  |  ||
Sbjct  2755232  AAGGTCCTGATGCCATGGTGCGCGCCGATCGGTTCAGCCCTCGGGCCGGTCAACATCCCG  2755291

Query  3402     GGATTGCGCAGCATGAGGGCACATTTCCGGGATGTTCCGCTGGTCGTGGATGCGGGGATC  3461
                |   |||||   ||| |    |||||||  || |||||| || | || ||||| ||  | 
Sbjct  2755292  GCGCTGCGCTCGATGCGCAGGCATTTCCCCGACGTTCCGTTGATTGTCGATGCCGGACTT  2755351

Query  3462     GGTGCCCCCAGCCAAGCCGCGCAGACC---ATGGAACTTGGGTTTGATGCCGTGTTGCTC  3518
                ||    ||    ||   ||||   |||   |||||||| || ||||| |||||| | || 
Sbjct  2755352  GGACGTCCGTCGCA---CGCGACAACCGTGATGGAACTCGGCTTTGACGCCGTGCTCCTG  2755408

Query  3519     AATACTGCGGTGGCGAAGGCAGTCGATCCTGTGGGAATGGCGCGGGCCTTTGGGCGCGCC  3578
                || || ||||| || ||||| | |||||| || || |||||||| || || ||    || 
Sbjct  2755409  AACACGGCGGTCGCCAAGGCGGCCGATCCGGTCGGCATGGCGCGCGCATTCGGCAAGGCG  2755468

Query  3579     ATACAGGCGGGACGGGAAGGCTATCAGGCCGGACTGATGCCGGA---GCGGGATATGGCC  3635
                 |  | || || || ||| ||  || |  |||    ||||  ||   ||| ||  | || 
Sbjct  2755469  GTCGATGCCGGCCGCGAA-GCGTTCTGCTCGG--GAATGCTCGAACCGCGCGAGGTCGCG  2755525

Query  3636     AGTGCC-TCGACGCCCGTTTTCGGTCTGGCGGAGCTGGCATGATGACGCTTGATCCGTTC  3694
                | |||| ||||||||    |||||   |||||   |   || |||| ||| ||||| |||
Sbjct  2755526  A-TGCCGTCGACGCCGACATTCGGCAGGGCGG---TTTTATCATGAAGCTCGATCCCTTC  2755581

Query  3695     TATCTTCTGGTCG---GGGAAGTC-GGACTTCTTGAAACGCTGCTGCCCTGGGGTGTGCG  3750
                || ||  | ||||   | |  | | |||    | |||  | ||  |||    || ||  |
Sbjct  2755582  TACCTGATCGTCGATAGCGCCGCCTGGA----TCGAACGGTTGGCGCCGGTCGGCGTCAG  2755637

Query  3751     GCTGGTGCAGCTTCGCCTCAAGGACA--AACCGGAAGCGGAAATCCGCCGTCAGATCTGT  3808
                |||||| ||| | ||| |||||| ||   ||  ||   ||     |||||  | ||| | 
Sbjct  2755638  GCTGGTTCAGTTGCGCATCAAGGCCATGGACGAGACCGGGTTGCGCGCCG--AAATCCG-  2755694

Query  3809     CATGCCCGTGATCTGTGTGAGC--GGCATGGCGCCCAGCTTGTCGTCAACGACTACTGGC  3866
                || | |   |  || | || ||   |||      ||||||  ||||||||||| ||||||
Sbjct  2755695  CAAGGCGAAGGCCT-TATGCGCCGAGCACCAATGCCAGCTCATCGTCAACGACCACTGGC  2755753

Query  3867     GCCTTGCGATGGAACTGGGGTGCGATTTCGTCCATCTGGGTCAGGAAGACATTGAAACGG  3926
                |||| || || ||    || ||||| ||| ||||||| || ||||| ||  |  | || |
Sbjct  2755754  GCCTGGCAATCGAGGAAGGTTGCGACTTCATCCATCTCGGCCAGGAGGATTTGCAGACCG  2755813

Query  3927     CGGA--TTTTGCCGCGCTTCGAGACGCTGGGATCCGGTTCGGGCTGTCCACCCATGATCC  3984
                | ||  | |||  ||  | || |  || || || ||| |||||||   ||| || |||| 
Sbjct  2755814  CCGACCTCTTG--GCTGTACGCGCAGCCGGCATGCGGCTCGGGCTCAGCACGCACGATCA  2755871

Query  3985     GGCGGAACTCGAACGGGCCCTGTCTTACGAACCAGCTTACGTTGCTCTCGGTCCAGTTTA  4044
                 || ||||| |||  ||||||| |   |   || |  ||| | || ||||| || || ||
Sbjct  2755872  TGCCGAACTGGAAACGGCCCTGGCCGCCAGGCCTGACTACATCGCGCTCGGCCCGGTCTA  2755931

Query  4045     TCCGACCCTTCTGaaaaaaaTGAAATGGGGGCCTCAGGGGCTGGAGCGGGTGGCTGACTG  4104
                ||| ||| | ||||| || |||||||||| ||| || |||||||||||| |    || ||
Sbjct  2755932  TCCCACCATCCTGAAGAAGATGAAATGGGCGCCGCAAGGGCTGGAGCGGATCAGCGAATG  2755991

Query  4105     GAAGAAACGGGCCGGTCAGACACCGCTTGTCGCCATTGGGGGCCT-GACGCCCGAGCGCC  4163
                ||||   |||| ||  | ||  ||| | ||||| || || ||||| ||| ||||| || |
Sbjct  2755992  GAAGCGCCGGGTCGCGCCGATCCCGTTGGTCGCGATCGGCGGCCTCGAC-CCCGACCGGC  2756050

Query  4164     TCCCGGGGGTCTTTTCCGCAGGTGCGGACAGCGCCGCTGTGGTGACGGATATC  4216
                ||   || |||||  | || ||||| |||||||| || ||||| || || |||
Sbjct  2756051  TCGGCGGTGTCTTCGCTGCTGGTGCTGACAGCGCAGCAGTGGTCACCGACATC  2756103


Range 4: 4472252 to 4473406

Score:258 bits(285), Expect:6e-63, 
Identities:768/1172(66%),  Gaps:31/1172(2%), Strand: Plus/Minus

Query  3102     CTGCCCAACACGGCAGGCTGCCACACCGTTCGGGAAGCCGTAACCACGGCCCGGATGGCG  3161
                |||||||| || || ||||||| | ||||   ||||||||| ||||| ||    ||||||
Sbjct  4473406  CTGCCCAATACCGCCGGCTGCCTCTCCGTCAAGGAAGCCGTCACCACCGCGAAAATGGCG  4473347

Query  3162     CGTGAAGTGTTTGGAACTTCATGGATCAAGCTGGAAGTCATCGGTCATGCCGACACGCTG  3221
                || || || || || ||    ||||||||||| ||||| |||||  ||  ||||||||| 
Sbjct  4473346  CGCGAGGTCTTCGGCACCAACTGGATCAAGCTCGAAGTGATCGGCAATCACGACACGCTA  4473287

Query  3222     CAACCCGACCCGTTTGCGCTCGTCGAGGCCGCGCGGGTGCTGTGTGCGGAGGGGTTTGAT  3281
                || || ||   ||| |  || || || ||||| ||  | ||||| | ||| || ||||  
Sbjct  4473286  CAGCCGGATGTGTTCGGTCTGGTTGAAGCCGCCCGCATCCTGTGCGAGGACGGCTTTGCG  4473227

Query  3282     GTCTTTCCCTACACGACCGAGGACCTGATCGTGGGCGAAAAGCTGCTTGAGGCCGGTTGC  3341
                || || ||||| || ||||| || ||  | || | |||   |||||| ||  | || |||
Sbjct  4473226  GTATTCCCCTATACCACCGACGATCTCGTTGTCGCCGAGCGGCTGCTGGAAACGGGCTGC  4473167

Query  3342     AAAGTCCTGATGCCCTGGGGCGCGCCCATTGGTTCAGGACAGGGTCTCCGAAATCTGGCG  3401
                || ||||||||||| ||| |||| || || ||||| |    ||| |     ||  || ||
Sbjct  4473166  AAGGTCCTGATGCCGTGGTGCGCACCGATCGGTTCCGCCTTGGGACCGGTCAACATGACG  4473107

Query  3402     GGATTGCGCAGCATGAGGGCACATTTCCGGGATGTTCCGCTGGTCGTGGATGCGGGGATC  3461
                |   |||||   ||| | | | ||||||  |  || |||||| | |||||||||||| ||
Sbjct  4473106  GCGCTGCGCTCGATGCGCGGATATTTCCCTGGCGTCCCGCTGATTGTGGATGCGGGGCTC  4473047

Query  3462     GGTGCCCCCAGCCAAGCCGCGCAGACCATGGAACTTGGGTTTGATGCCGTGTTGCTCAAT  3521
                ||    ||    || || ||      ||||||||| || ||||| |||||| | || || 
Sbjct  4473046  GGACGGCCGTCGCACGCGGCCACCGTCATGGAACTCGGCTTTGACGCCGTGCTCCTGAAC  4472987

Query  3522     ACTGCGGTGGCGAAGGCAGTCGATCCTGTGGGAATGGCGCGGGCCTTTGGGCGCGCCATA  3581
                || ||||| || ||||| |   |||| || || |||||||| || || ||    ||  | 
Sbjct  4472986  ACAGCGGTCGCCAAGGCGGCATATCCGGTCGGCATGGCGCGTGCTTTCGGTAAGGCGGTC  4472927

Query  3582     CAGGCGGGACGGGAAGGCTATCAGGCCGGACTGATGCCGGA---GCGGGATATGGCCAGT  3638
                 | || || || | ||||  ||||  |||    ||||  ||   ||| ||  | ||| ||
Sbjct  4472926  GACGCCGGTCGTG-AGGCGTTCAGTTCGG--GAATGCTCGAACCGCGCGACGTCGCC-GT  4472871

Query  3639     GCC-TCGACGCCCGTTTTCGGTCTGGCGGAGCTGGCATGATGACGCTTGATCCGTTCTAT  3697
                ||| ||||| ||  |  ||||   ||| |   |    | |||| ||| ||||| || |||
Sbjct  4472870  GCCATCGACACCGATGGTCGGCAGGGCCG---TTTTTTCATGAAGCTCGATCCCTTTTAT  4472814

Query  3698     CTTCTGGTCG---GGGAAGTC-GGACTTCTTGAAACGCTGCTGCCCTGGGGTGTGCGGCT  3753
                ||  | ||||   | |  | | |||    | |||  |||| | ||    || || |||||
Sbjct  4472813  CTGATCGTCGACAGCGCTGCCTGGA----TCGAACGGCTGGTCCCACTCGGAGTCCGGCT  4472758

Query  3754     GGTGCAGCTTCGCCTCAAGGACAAACCGGAAGCGGAAATCCGCCGTCAGATCTGTCATGC  3813
                  |||| || ||| |||||  |      || || |   | |||    ||||| | ||   
Sbjct  4472757  TCTGCAACTGCGCATCAAGACCGTGGATGAGGCTGGGTTGCGCGCGGAGATCCG-CA---  4472702

Query  3814     CCGTGA----TCTGTGTGAGCGGCATGGCGCCCAGCTTGTCGTCAACGACTACTGGCGCC  3869
                ||| ||      ||||||  ||  |      ||| ||  ||||||||||| |||||||||
Sbjct  4472701  CCGCGAAGGCCTTGTGTGCTCGATACCAGTGCCAACTCATCGTCAACGACCACTGGCGCC  4472642

Query  3870     TTGCGATGGAACTGGGGTGCGATTTCGTCCATCTGGGTCAGGAAGACATTGAAACGGCGG  3929
                | || || ||    || ||||| ||| | ||||| || ||||| ||  |  | || || |
Sbjct  4472641  TGGCAATCGAGGAAGGCTGCGACTTCATACATCTCGGCCAGGAGGATTTGCAGACCGCTG  4472582

Query  3930     A--TTTTGCCGCGCTTCGAGACGCTGGGATCCGGTTCGGGCTGTCCACCCATGATCCGGC  3987
                |  | |||  ||| | || |  || ||  |  || |||| |||  ||| |||||||    
Sbjct  4472581  ACCTCTTG--GCGATACGGGCAGCCGGCGTAAGGCTCGGACTGAGCACACATGATCATCA  4472524

Query  3988     GGAACTCGAACGGGCCCTGTCTTACGAACCAGCTTACGTTGCTCTCGGTCCAGTTTATCC  4047
                ||| || |||  |||  || |   ||| || |  ||| | || || || ||  | |||||
Sbjct  4472523  GGAGCTGGAAACGGCGATGGCCGCCGAGCCTGACTACATAGCGCTTGGACCCATCTATCC  4472464

Query  4048     GACCCTTCTGaaaaaaaTGAAATGGGGGCCTCAGGGGCTGGAGCGGGTGGCTGACTGGAA  4107
                |||| | ||||| || |||||||||| ||| || ||| | || ||| |    || |||||
Sbjct  4472463  GACCATCCTGAAGAAGATGAAATGGGCGCCGCAAGGGGTCGAACGGATCAGCGAATGGAA  4472404

Query  4108     GAAACGGGCCGGTCAGACACCGCTTGTCGCCATTGGGGGCCTGACGCCCGAGCGCCTCCC  4167
                |   | || ||  | |   |   | ||||||||||| ||||| |  || ||||| |||  
Sbjct  4472403  GCGCCAGGTCGCGCCGTTTCAATTGGTCGCCATTGGTGGCCTCAACCCTGAGCGGCTCGA  4472344

Query  4168     GGGGGTCTTTTCCGCAGGTGCGGACAGCGCCGCTGTGGTGACGGATATCCAGATGGCGGA  4227
                 || |||||| | || || ||||||||||| || |||||||| || |||  | |    ||
Sbjct  4472343  CGGTGTCTTTGCGGCTGGCGCGGACAGCGCGGCGGTGGTGACCGACATCACGCTCAACGA  4472284

Query  4228     CGACCCGGTTGCCCGCTGCCGGGAATGGGTCG  4259
                |||||| |  || |||   || |||||| |||
Sbjct  4472283  CGACCCCGAGGCGCGCACGCGAGAATGGATCG  4472252


Range 5: 4473941 to 4474221

Score:123 bits(136), Expect:9e-23, 
Identities:203/287(71%),  Gaps:12/287(4%), Strand: Plus/Minus

Query  2316     CTGCGCGGTGTCCGGGGCGAAATGCTGATCGTGCACGCGCCGGACGTGACGCTGACGCGG  2375
                ||||||||||| || ||||||||||||||| | | | |||| || ||  ||||| |||||
Sbjct  4474221  CTGCGCGGTGTTCGCGGCGAAATGCTGATCCTTCGCACGCCTGATGTCTCGCTGTCGCGG  4474162

Query  2376     CCTGTTCGCCTGCTGCATCCGCGCTTCCCCTGCTACAT--CGTGCCACG---CGAAAACG  2430
                || || ||  |||| ||||| ||||| ||  |||  ||  |||||| ||   |||  || 
Sbjct  4474161  CCGGTCCGTTTGCTTCATCCACGCTTTCC--GCTTTATGCCGTGCCGCGCACCGATCAC-  4474105

Query  2431     GGCGCTACATGATCGGTGCGACCATGGTGGAAAGTGCGCATCG-CGGAGGTGTGACGGCG  2489
                  || | ||||||||| ||||| ||| | |||||  |  | || ||||   |||||||||
Sbjct  4474104  --CGTTTCATGATCGGAGCGACGATGATTGAAAG-CCAGAGCGCCGGACCGGTGACGGCG  4474048

Query  2490     CGGGCTGCGATGGAGCTGCTTTCGGCGGCCTATACGCTTCATCCCGGTTTTGCCGAAGCG  2549
                ||  |   ||||||||||||    || ||| || | || ||||| |  ||||  || || 
Sbjct  4474047  CGTTCCATGATGGAGCTGCTGGGCGCCGCCCATGCCCTCCATCCGGCCTTTGGTGAGGCC  4473988

Query  2550     GAAATTCTTGAACTGGGCGCAGGGCTGCGTCCGTCCTTTCCTGACAA  2596
                || ||  |||||   || |  ||  | |||||| | ||||| |||||
Sbjct  4473987  GAGATCGTTGAAACCGGTGTGGGTGTCCGTCCGGCATTTCCCGACAA  4473941


Range 6: 2754176 to 2754324

Score:116 bits(128), Expect:1e-20, 
Identities:115/149(77%),  Gaps:0/149(0%), Strand: Plus/Plus

Query  2316     CTGCGCGGTGTCCGGGGCGAAATGCTGATCGTGCACGCGCCGGACGTGACGCTGACGCGG  2375
                ||||||||||| || ||||| ||||||||| ||||| | || |||||  ||||| |||| 
Sbjct  2754176  CTGCGCGGTGTTCGCGGCGAGATGCTGATCCTGCACACCCCCGACGTCTCGCTGTCGCGC  2754235

Query  2376     CCTGTTCGCCTGCTGCATCCGCGCTTCCCCTGCTACATCGTGCCACGCGAAAACGGGCGC  2435
                || || || ||||| ||||||||||| ||   |||||||||||| ||||   ||   || 
Sbjct  2754236  CCGGTCCGGCTGCTTCATCCGCGCTTTCCGCTCTACATCGTGCCGCGCGCCGACCACCGT  2754295

Query  2436     TACATGATCGGTGCGACCATGGTGGAAAG  2464
                | |||| | || ||||| ||| | |||||
Sbjct  2754296  TTCATGGTTGGCGCGACGATGATCGAAAG  2754324


>Agrobacterium fabrum strain 1D132 chromosome circular, complete sequence
Sequence ID: CP033022.1 Length: 2907491 
Range 1: 2288340 to 2289947

Score:1375 bits(1524), Expect:0.0, 
Identities:1286/1623(79%),  Gaps:33/1623(2%), Strand: Plus/Minus

Query  113      CGGACGAATGCCCGCTGAACGTCTATGATAGTTCTGGGCCCTATACCGACACC-GCCATC  171
                ||| ||||   ||| |||  |||||||||   || || |||||||||||  || ||||||
Sbjct  2289947  CGGGCGAACCGCCGGTGACGGTCTATGATTCCTCCGGTCCCTATACCGATCCCAGCCATC  2289888

Query  172      AGCATCGACATTGCGAAAGGTCTTGCGGACAGTCGCGGCGAC-TGGCTGCGTCGT----C  226
                  | ||   || |  || |||||| ||  |     | ||| | || ||| |||||    |
Sbjct  2289887  C-CGTCCTGATCGAAAACGGTCTTCCGCGC-----CTGCGTCATGACTGGGTCGTGGCGC  2289834

Query  227      GCGATGATGTGGAGGAGTATGACGGTCG-CACGATCACGGCAGCCGATAACGGTTTTGCA  285
                ||| |||||| ||||  ||||| || || |||| ||| | | |  |||||||| ||||| 
Sbjct  2289833  GCGGTGATGTCGAGGCTTATGAGGGACGGCACG-TCAAGCCGGAGGATAACGGCTTTGCC  2289775

Query  286      GAAGGGGATCGGCTGACACCTGCATTTCCGAACCAGCGCCGCCCCCTGCGG---GCG--G  340
                   || || || || || || |  ||| |   |  ||||| ||  | || |   |||  |
Sbjct  2289774  ACCGGCGAACGCCTCACGCCGGAGTTTTC---CGTGCGCCACCAGCCGCTGAAAGCGACG  2289718

Query  341      TCGGGGATCGTGCTGTGACCCAGCTGGCTTATGCCCGTGCCGGCGTCATTACGCCCGAGA  400
                 |||| |  | |  ||||| ||||| || ||||| || |||||| |||| ||||| || |
Sbjct  2289717  GCGGGCAAAGCG--GTGACGCAGCTTGCCTATGCGCGGGCCGGCATCATCACGCCGGAAA  2289660

Query  401      TGGAATTCGTCGCCATCCGGGAAAATATCGGCCGGACGCAGGCCCTGAAGGAAGAGC---  457
                |||||||| |||||||||| |||||| |||| ||  || ||||   ||||||  |||   
Sbjct  2289659  TGGAATTCATCGCCATCCGCGAAAATCTCGGGCG--CG-AGGCGGCGAAGGACAAGCTTG  2289603

Query  458      ---GGGATGGCGAGGATTTCGGAGCCAGCATTCCGGATTTCGTAACGCCGGAATTCGTGC  514
                   | || ||||||  |||||| ||    || || || |  || ||| ||||||||||||
Sbjct  2289602  CGCGTGACGGCGAGAGTTTCGGCGCGCATATCCCTGACTATGTCACGGCGGAATTCGTGC  2289543

Query  515      GGCAGGAAATTGCTTTAGGACGGGCAATCATTCCCGCCAATATCAATCACCGTGAGCTTG  574
                | |||||| | || |  || || || |||||||||||||||||||| ||||  || ||||
Sbjct  2289542  GTCAGGAAGTAGCATCGGGTCGCGCCATCATTCCCGCCAATATCAACCACCCGGAACTTG  2289483

Query  575      AGCCGATGATTATCGGGCGCAACTTTCTGGTGAAGATCAATGCCAATATCGGCAATTCGG  634
                |||||||||| ||||| ||||| ||||||||||||||||| ||||||||||||||||| |
Sbjct  2289482  AGCCGATGATCATCGGCCGCAATTTTCTGGTGAAGATCAACGCCAATATCGGCAATTCCG  2289423

Query  635      CCGTGACATCTTCGATGGAAGAAGAGGTCGAGAAGATGGTGTGGTCCATCCGCTGGGGCG  694
                |||| || || || ||||  |||||||| ||||||||||| ||| ||||||||||||| |
Sbjct  2289422  CCGTCACCTCCTCCATGGCGGAAGAGGTGGAGAAGATGGTCTGGGCCATCCGCTGGGGTG  2289363

Query  695      CGGATACGGTCATGGATCTTTCGACGGGACGCAACATCCATAACATCCGCGACTGGATCA  754
                ||||||| ||||||||||| || || || ||||||||||| || |||||||| |||||||
Sbjct  2289362  CGGATACCGTCATGGATCTCTCCACCGGCCGCAACATCCACAATATCCGCGAATGGATCA  2289303

Query  755      TCCGGAATGCTCCTGTGCCGATCGGAACGGTGCCGCTTTATCAGGCGCTGGAAAAGGTGG  814
                |||| ||| | || ||||||||||| |||||||||||||||||||||||||| |||||  
Sbjct  2289302  TCCGCAATTCGCCGGTGCCGATCGGCACGGTGCCGCTTTATCAGGCGCTGGAGAAGGTCA  2289243

Query  815      GCGGGATTGCGGAAGACCTGACATGGGAAGTTTTCCGCGACACGCTGATTGAGCAGGCGG  874
                 ||| ||||| |||||||| |  ||||| || || ||||| |||||||| |||||||| |
Sbjct  2289242  ACGGTATTGCTGAAGACCTCAACTGGGAGGTGTTTCGCGATACGCTGATCGAGCAGGCAG  2289183

Query  875      AGCAGGGGGTGGATTACTTTACCATCCACGCTGGTGTCCGGCTGCACATGATCCCGCTGA  934
                |||||||||||||||| || |||||||| || || || ||||||||    |||||||| |
Sbjct  2289182  AGCAGGGGGTGGATTATTTCACCATCCATGCCGGGGTGCGGCTGCATTACATCCCGCTCA  2289123

Query  935      CGGCCCGACGGGTGACGGGTATCGTGTCGCGCGGCGGTTCCATCATGGCGAAATGGTGCC  994
                | | |   || || || || ||||| |||||||||||||| |||||||| || ||||| |
Sbjct  2289122  CCGTCAACCGCGTCACCGGCATCGTTTCGCGCGGCGGTTCGATCATGGCCAAGTGGTGTC  2289063

Query  995      TGCATCATCACCGCGAAAGCTTCCTGTACGAGCATTTCGAGGAGATCTGCGACATCTGCC  1054
                ||||||| |||   ||||| ||||| || ||||||||||||||||| ||||| |||||||
Sbjct  2289062  TGCATCACCACAAGGAAAGTTTCCTCTATGAGCATTTCGAGGAGATTTGCGATATCTGCC  2289003

Query  1055     GTCGTTATGACGTGTCGTTCTCGCTTGGGGATGGGTTGCGTCCGGGCTCGATCGCCGATG  1114
                |   ||||||||| || |||||||| || || ||  |||| || |||||||| ||||| |
Sbjct  2289002  GCGCTTATGACGTCTCCTTCTCGCTGGGTGACGGCCTGCGGCCCGGCTCGATTGCCGACG  2288943

Query  1115     CCAACGATGCGGCGCAGTTTGCAGAGCTTGAGACGCTTGGCGAGCTGACGAAAATTGCCT  1174
                |||| ||||||||||||||||| ||||| |||||||| |||||||||||| | || ||||
Sbjct  2288942  CCAATGATGCGGCGCAGTTTGCCGAGCTGGAGACGCTGGGCGAGCTGACGCAGATCGCCT  2288883

Query  1175     GGGCCAAGGACTGTCAGGTCATGATCGAAGGGCCGGGTCATGTGCCGATGCATAAGATCA  1234
                |||||| ||| || ||||| ||||||||||| || || |||||||||||||| |||||||
Sbjct  2288882  GGGCCAGGGATTGCCAGGTGATGATCGAAGGCCCCGGCCATGTGCCGATGCACAAGATCA  2288823

Query  1235     AGGCCAACATGGACAAGCAGCTTGAGCACTGCCACGAAGCGCCGTTCTATACGCTTGGAC  1294
                |||  ||||||||||| |||||  ||  ||||  ||| ||||| |||||||||||||| |
Sbjct  2288822  AGGAAAACATGGACAAACAGCTGAAGACCTGCGGCGAGGCGCCTTTCTATACGCTTGGGC  2288763

Query  1295     CGCTGACGACGGATATCGCGCCCGGTTACGACCACATTACCTCCGCCATTGGGGCTGCTA  1354
                |||| |||||||||||||||||||||||||||||||| ||||| | ||| ||||| || |
Sbjct  2288762  CGCTCACGACGGATATCGCGCCCGGTTACGACCACATCACCTCAGGCATCGGGGCGGCGA  2288703

Query  1355     TGATCGGCTGGTTCGGCACGGCGATGCTCTGCTATGTCACGCCCAAAGAGCATCTGGGTC  1414
                |||||||||||||||||||||| |||||||||||||||||||| || || ||||| ||||
Sbjct  2288702  TGATCGGCTGGTTCGGCACGGCAATGCTCTGCTATGTCACGCCGAAGGAACATCTCGGTC  2288643

Query  1415     TGCCGGACCGGAACGACGTCAAGACGGGTGTCATCACCTACAAGCTCGCAGCTCATGCTG  1474
                |||| ||||| |||||||| |||   |||||||||||||||||| |||| || || || |
Sbjct  2288642  TGCCTGACCGCAACGACGTGAAGGTCGGTGTCATCACCTACAAGATCGCCGCCCACGCCG  2288583

Query  1475     CGGATCTGGCGAAGGGCCATCCGGGCGCGCAGATGCGGGATGACGCGCTATCGCGGGCGC  1534
                | ||||| || || |||||||||| ||||||| | ||||| || ||||| ||||| ||| 
Sbjct  2288582  CCGATCTTGCCAAAGGCCATCCGGCCGCGCAGGTACGGGACGATGCGCTGTCGCGCGCGA  2288523

Query  1535     GGTTCGAGTTCCGGTGGGAGGATCAGTTCAATCTGGGTCTCGATCCTGATACGGCCCGTG  1594
                ||||||||||||| ||||| || |||||||| |||   ||||| || ||||| || ||| 
Sbjct  2288522  GGTTCGAGTTCCGCTGGGAAGACCAGTTCAACCTGTCGCTCGACCCAGATACCGCGCGTT  2288463

Query  1595     CCATGCATGATGAAACACTGCCCAAGCAGGCGCACAAGGTGTCCCATTTCTGCTCGATGT  1654
                || | |||||||| || ||||| ||  |||| ||||||||  | ||||||||||| ||||
Sbjct  2288462  CCTTCCATGATGAGACCCTGCCGAAAGAGGCTCACAAGGTTGCGCATTTCTGCTCCATGT  2288403

Query  1655     GTGGGCCGAAGTTCTGCTCGATGAAGATTTCGCATGACATCCGTGCTGCAGCGGAAAAGC  1714
                | |||||||| ||||||||||||  |||||| || || |||||||| |  ||| | ||| 
Sbjct  2288402  GCGGGCCGAAATTCTGCTCGATGCGGATTTCCCACGATATCCGTGCCGAGGCGCAGAAGG  2288343

Query  1715     AGG  1717
                |||
Sbjct  2288342  AGG  2288340


Range 2: 2286400 to 2286887

Score:236 bits(261), Expect:2e-56, 
Identities:351/493(71%),  Gaps:10/493(2%), Strand: Plus/Minus

Query  3102     CTGCCCAACACGGCAGGCTGCCACACCGTTCGGGAAGCCGTAACCACGGCCCGGATGGCG  3161
                |||||||| ||||| || ||||||||||    |||||| ||    |||||   |||||| 
Sbjct  2286887  CTGCCCAATACGGCCGGTTGCCACACCGCCAAGGAAGCGGTGCTGACGGCGAAGATGGCC  2286828

Query  3162     CGTGAAGTGTTTGGAACTTCATGGATCAAGCTGGAAGTCATCGGTCATGCCGACACGCTG  3221
                || || || ||  | ||    |||||||||||||| ||||| || |||  ||| ||| ||
Sbjct  2286827  CGCGAGGTATTCCGTACGGACTGGATCAAGCTGGAGGTCATTGGCCATCACGATACGTTG  2286768

Query  3222     CAACCCGACCCGTTTGCGCTCGTCGAGGCCGCGCGGGTGCTGTGTGCGGAGGGGTTTGAT  3281
                || |||||    |||||||| |||||||| ||     | |||||||  ||||| || || 
Sbjct  2286767  CAGCCCGATGTCTTTGCGCTTGTCGAGGCGGCAAAAATCCTGTGTGACGAGGGTTTCGAA  2286708

Query  3282     GTCTTTCCCTACACGACCGAGGACCTGATCGTGGGCGAAAAGCTGCTTGAGGCCGGTTGC  3341
                ||||||||||| ||||| || ||  || |||||| ||| || ||||| ||||| ||||||
Sbjct  2286707  GTCTTTCCCTATACGACGGACGATTTGGTCGTGGCCGAGAAACTGCTGGAGGCTGGTTGC  2286648

Query  3342     AAAGTCCTGATGCCCTGGGGCGCGCCCATTGGTTCAG-GACA-GGGTCTCCGAAATCTGG  3399
                |  || |||||||||||| ||||||| || ||  ||| | || ||| |  |  |||||| 
Sbjct  2286647  AGGGTGCTGATGCCCTGGTGCGCGCCGATCGG--CAGCGCCATGGGGCCGCTCAATCTGA  2286590

Query  3400     CGGGATTGCGCAGCATGAGGGCACATTTCCGGGATGTTCCGCTGGTCGTGGATGCGGGGA  3459
                |||   ||      ||| |||| |  || |  || || || ||| |||||||||| || |
Sbjct  2286589  CGGCGCTGAAATCGATGCGGGCGCGGTTTCCCGAAGTACCACTGATCGTGGATGCCGGTA  2286530

Query  3460     TCGGTGCCCCCAGCCAAGCCGCGCAGACC---ATGGAACTTGGGTTTGATGCCGTGTTGC  3516
                ||||    |||  |||    |||  ||||   ||||| ||||| |  ||||||||  | |
Sbjct  2286529  TCGGCCGGCCCTCCCA---TGCGGTGACCGTGATGGAGCTTGGTTACGATGCCGTTCTCC  2286473

Query  3517     TCAATACTGCGGTGGCGAAGGCAGTCGATCCTGTGGGAATGGCGCGGGCCTTTGGGCGCG  3576
                |||| || ||||| |||   || | ||| || || || ||||||  ||| ||||  ||||
Sbjct  2286472  TCAACACGGCGGTTGCGGGTGCGGGCGACCCAGTCGGCATGGCGGAGGCTTTTGCCCGCG  2286413

Query  3577     CCATACAGGCGGG  3589
                ||||| |||| ||
Sbjct  2286412  CCATAGAGGCAGG  2286400


Range 3: 2287423 to 2287703

Score:81.5 bits(89), Expect:1e-09, 
Identities:193/284(68%),  Gaps:6/284(2%), Strand: Plus/Minus

Query  2316     CTGCGCGGTGTCCGGGGCGAAATGCTG-ATCGTGCACGCGCCGGACGTGACGCTGACGCG  2374
                || || ||||| ||||| || |||||  |||  || | || |||| ||  | ||  | ||
Sbjct  2287703  CTTCGTGGTGTGCGGGGAGAGATGCTCTATCTCGC-CACGTCGGAGGTTTCTCTCTCCCG  2287645

Query  2375     GCCTGTTCGCCTGCTGCATCCGCGC-TTCCCCTGCTACATCGTGCCACGCGAAAACGGGC  2433
                 || || || ||||||||||||||| |||| || |||| ||||||| |||||   ||| |
Sbjct  2287644  TCCCGTCCGGCTGCTGCATCCGCGCATTCCGCT-CTACGTCGTGCCGCGCGAGCCCGGCC  2287586

Query  2434     GCTACATGATCGGTGCGACCATGGTGGAAAGTGCGCATCGCGGAGG-TGTGACGGCGCGG  2492
                | | |||| | || ||||| ||| | || |  | | | ||||| ||   |  | || || 
Sbjct  2287585  GTTTCATGGTGGGCGCGACGATGATCGAGACGGAGGA-CGCGGGGGCAATTTCCGCCCGT  2287527

Query  2493     GCTGCGATGGAGCTGCTTTCGGCGGCCTATACGCTTCATCCCGGTTTTGCCGAAGCGGAA  2552
                 |   ||||||  | ||    || |||||| |  ||||||| |  ||||| ||||| |||
Sbjct  2287526  TCGATGATGGAATTCCTCAATGCCGCCTATGCCGTTCATCCAGCCTTTGCGGAAGCTGAA  2287467

Query  2553     ATTCTTGAACTGGGCGCAGGGCTGCGTCCGTCCTTTCCTGACAA  2596
                ||  | ||    ||| | ||  |||||||  ||| ||| || ||
Sbjct  2287466  ATCATCGAGACCGGCACGGGCGTGCGTCCCGCCTATCCCGATAA  2287423


>Agrobacterium tumefaciens str. C58 circular chromosome, complete sequence
Sequence ID: AE007869.2 Length: 2841580 
Range 1: 2539987 to 2541594

Score:1375 bits(1524), Expect:0.0, 
Identities:1286/1623(79%),  Gaps:33/1623(2%), Strand: Plus/Minus

Query  113      CGGACGAATGCCCGCTGAACGTCTATGATAGTTCTGGGCCCTATACCGACACC-GCCATC  171
                ||| ||||   ||| |||  || ||||||   || || |||||||||||  || ||||||
Sbjct  2541594  CGGGCGAACCGCCGGTGACGGTGTATGATTCCTCCGGTCCCTATACCGATCCCAGCCATC  2541535

Query  172      AGCATCGACATTGCGAAAGGTCTTGCGGACAGTCGCGGCGAC-TGGCTGCGTCGT----C  226
                  | ||   || |  || |||||| ||  |     | ||| | || ||| |||||    |
Sbjct  2541534  C-CGTCCTGATCGAAAACGGTCTTCCGCGC-----CTGCGTCATGACTGGGTCGTGGCGC  2541481

Query  227      GCGATGATGTGGAGGAGTATGACGGTCG-CACGATCACGGCAGCCGATAACGGTTTTGCA  285
                ||| |||||| ||||  ||||| || || |||| ||| | | |  |||||||| ||||||
Sbjct  2541480  GCGGTGATGTCGAGGCTTATGAGGGACGGCACG-TCAAGCCGGAGGATAACGGCTTTGCA  2541422

Query  286      GAAGGGGATCGGCTGACACCTGCATTTCCGAACCAGCGCCGCCCCCTGCGG---GCG--G  340
                   || || || ||||| || |  ||| |   |  ||||| ||  | || |   |||  |
Sbjct  2541421  ACCGGCGAACGCCTGACGCCGGAGTTTTC---CGTGCGCCACCAGCCGCTGAAAGCGACG  2541365

Query  341      TCGGGGATCGTGCTGTGACCCAGCTGGCTTATGCCCGTGCCGGCGTCATTACGCCCGAGA  400
                 |||| |  | |  ||||| ||||| || ||||| || |||||| |||| ||||| || |
Sbjct  2541364  GCGGGCAAAGCG--GTGACGCAGCTTGCCTATGCGCGGGCCGGCATCATCACGCCGGAAA  2541307

Query  401      TGGAATTCGTCGCCATCCGGGAAAATATCGGCCGGACGCAGGCCCTGAAGGAAGAGC---  457
                |||||||| |||||||||| |||||| |||| ||  || |||||   |||||| |||   
Sbjct  2541306  TGGAATTCATCGCCATCCGCGAAAATCTCGGGCG--CG-AGGCCGCAAAGGAAAAGCCTA  2541250

Query  458      ---GGGATGGCGAGGATTTCGGAGCCAGCATTCCGGATTTCGTAACGCCGGAATTCGTGC  514
                   |||| ||||||  |||||| ||    || || ||||  || ||| ||||||||||||
Sbjct  2541249  CGCGGGACGGCGAGAGTTTCGGCGCGCATATCCCTGATTATGTCACGGCGGAATTCGTGC  2541190

Query  515      GGCAGGAAATTGCTTTAGGACGGGCAATCATTCCCGCCAATATCAATCACCGTGAGCTTG  574
                | |||||| | || |  || || || |||||||||||||||||||| || |  || ||||
Sbjct  2541189  GTCAGGAAGTGGCATCGGGTCGCGCCATCATTCCCGCCAATATCAACCATCCCGAACTTG  2541130

Query  575      AGCCGATGATTATCGGGCGCAACTTTCTGGTGAAGATCAATGCCAATATCGGCAATTCGG  634
                |||||||||| ||||| ||||| ||||||||||||||||| ||||||||||||||||| |
Sbjct  2541129  AGCCGATGATCATCGGCCGCAATTTTCTGGTGAAGATCAACGCCAATATCGGCAATTCCG  2541070

Query  635      CCGTGACATCTTCGATGGAAGAAGAGGTCGAGAAGATGGTGTGGTCCATCCGCTGGGGCG  694
                |||| || || || ||||  |||||||| ||||||||||| ||| ||||||||||||| |
Sbjct  2541069  CCGTTACCTCCTCCATGGCGGAAGAGGTGGAGAAGATGGTCTGGGCCATCCGCTGGGGTG  2541010

Query  695      CGGATACGGTCATGGATCTTTCGACGGGACGCAACATCCATAACATCCGCGACTGGATCA  754
                ||||||| |||||||| || || || || || |||||||| || |||||||| |||||||
Sbjct  2541009  CGGATACCGTCATGGACCTCTCCACCGGCCGTAACATCCACAATATCCGCGAATGGATCA  2540950

Query  755      TCCGGAATGCTCCTGTGCCGATCGGAACGGTGCCGCTTTATCAGGCGCTGGAAAAGGTGG  814
                | || ||| | || ||||||||||| |||||||||||||||||||||||||| |||||  
Sbjct  2540949  TTCGCAATTCACCGGTGCCGATCGGCACGGTGCCGCTTTATCAGGCGCTGGAGAAGGTCA  2540890

Query  815      GCGGGATTGCGGAAGACCTGACATGGGAAGTTTTCCGCGACACGCTGATTGAGCAGGCGG  874
                 ||| ||||| |||||||| |  ||||| || || ||||| |||||||| ||||||||||
Sbjct  2540889  ACGGCATTGCCGAAGACCTCAACTGGGAGGTGTTTCGCGATACGCTGATCGAGCAGGCGG  2540830

Query  875      AGCAGGGGGTGGATTACTTTACCATCCACGCTGGTGTCCGGCTGCACATGATCCCGCTGA  934
                ||||||| || ||||| ||||||||||| || || || ||||||||    |||||||| |
Sbjct  2540829  AGCAGGGCGTCGATTATTTTACCATCCATGCCGGGGTGCGGCTGCATTACATCCCGCTCA  2540770

Query  935      CGGCCCGACGGGTGACGGGTATCGTGTCGCGCGGCGGTTCCATCATGGCGAAATGGTGCC  994
                | | |   || || || || ||||| |||||||||||||| |||||||| || ||||| |
Sbjct  2540769  CCGTCAACCGCGTCACCGGCATCGTCTCGCGCGGCGGTTCGATCATGGCCAAGTGGTGTC  2540710

Query  995      TGCATCATCACCGCGAAAGCTTCCTGTACGAGCATTTCGAGGAGATCTGCGACATCTGCC  1054
                ||||||| |||   ||||| ||||| || ||||| ||||||||||| |||||||||||||
Sbjct  2540709  TGCATCACCACAAGGAAAGTTTCCTCTATGAGCACTTCGAGGAGATTTGCGACATCTGCC  2540650

Query  1055     GTCGTTATGACGTGTCGTTCTCGCTTGGGGATGGGTTGCGTCCGGGCTCGATCGCCGATG  1114
                |   ||||||||| || |||||||| || || ||  ||||||| |||||||| ||||| |
Sbjct  2540649  GCGCTTATGACGTCTCTTTCTCGCTGGGTGACGGCCTGCGTCCCGGCTCGATTGCCGACG  2540590

Query  1115     CCAACGATGCGGCGCAGTTTGCAGAGCTTGAGACGCTTGGCGAGCTGACGAAAATTGCCT  1174
                |||| ||||||||||||||||| ||||| |||||||| |||||||||||| | || ||||
Sbjct  2540589  CCAATGATGCGGCGCAGTTTGCCGAGCTGGAGACGCTGGGCGAGCTGACGCAGATCGCCT  2540530

Query  1175     GGGCCAAGGACTGTCAGGTCATGATCGAAGGGCCGGGTCATGTGCCGATGCATAAGATCA  1234
                |||||| ||| || ||||| ||||||||||| || || |||||||||||||| |||||||
Sbjct  2540529  GGGCCAGGGATTGCCAGGTGATGATCGAAGGCCCCGGCCATGTGCCGATGCACAAGATCA  2540470

Query  1235     AGGCCAACATGGACAAGCAGCTTGAGCACTGCCACGAAGCGCCGTTCTATACGCTTGGAC  1294
                |||  ||||||||||| |||||  ||  ||||  ||| ||||| |||||||||||||| |
Sbjct  2540469  AGGAAAACATGGACAAACAGCTGAAGACCTGCGGCGAGGCGCCTTTCTATACGCTTGGGC  2540410

Query  1295     CGCTGACGACGGATATCGCGCCCGGTTACGACCACATTACCTCCGCCATTGGGGCTGCTA  1354
                |||| ||||| |||||||||||||||||||||||||| ||||| | ||| ||||| || |
Sbjct  2540409  CGCTCACGACAGATATCGCGCCCGGTTACGACCACATCACCTCAGGCATCGGGGCGGCGA  2540350

Query  1355     TGATCGGCTGGTTCGGCACGGCGATGCTCTGCTATGTCACGCCCAAAGAGCATCTGGGTC  1414
                |||||||||||||||||||||| |||||||||||||||||||| || || ||||| ||||
Sbjct  2540349  TGATCGGCTGGTTCGGCACGGCCATGCTCTGCTATGTCACGCCGAAGGAACATCTCGGTC  2540290

Query  1415     TGCCGGACCGGAACGACGTCAAGACGGGTGTCATCACCTACAAGCTCGCAGCTCATGCTG  1474
                |||| ||||| |||||||| |||   |||||||||||||||||| |||| || || || |
Sbjct  2540289  TGCCTGACCGCAACGACGTGAAGGTCGGTGTCATCACCTACAAGATCGCCGCCCACGCCG  2540230

Query  1475     CGGATCTGGCGAAGGGCCATCCGGGCGCGCAGATGCGGGATGACGCGCTATCGCGGGCGC  1534
                | ||||| || || |||||||||| ||||||| | ||||| || ||||| ||||| ||| 
Sbjct  2540229  CCGATCTTGCCAAAGGCCATCCGGCCGCGCAGGTACGGGACGATGCGCTGTCGCGCGCGA  2540170

Query  1535     GGTTCGAGTTCCGGTGGGAGGATCAGTTCAATCTGGGTCTCGATCCTGATACGGCCCGTG  1594
                ||||||||||||| ||||| || |||||||| |||   ||||| || ||||| || ||| 
Sbjct  2540169  GGTTCGAGTTCCGCTGGGAAGACCAGTTCAACCTGTCGCTCGACCCGGATACCGCGCGTT  2540110

Query  1595     CCATGCATGATGAAACACTGCCCAAGCAGGCGCACAAGGTGTCCCATTTCTGCTCGATGT  1654
                || | |||||||| || ||||| ||  |||| ||||||||  | ||||||||||| ||||
Sbjct  2540109  CCTTCCATGATGAGACCCTGCCGAAAGAGGCTCACAAGGTTGCGCATTTCTGCTCCATGT  2540050

Query  1655     GTGGGCCGAAGTTCTGCTCGATGAAGATTTCGCATGACATCCGTGCTGCAGCGGAAAAGC  1714
                | |||||||| ||||||||||||  |||||| || || |||||||| |  ||| | ||| 
Sbjct  2540049  GCGGGCCGAAATTCTGCTCGATGCGGATTTCCCACGATATCCGTGCCGAGGCGCAGAAGG  2539990

Query  1715     AGG  1717
                |||
Sbjct  2539989  AGG  2539987


Range 2: 2538047 to 2538534

Score:236 bits(261), Expect:2e-56, 
Identities:351/493(71%),  Gaps:10/493(2%), Strand: Plus/Minus

Query  3102     CTGCCCAACACGGCAGGCTGCCACACCGTTCGGGAAGCCGTAACCACGGCCCGGATGGCG  3161
                |||||||| ||||| || ||||||||||    |||||| ||    |||||   |||||| 
Sbjct  2538534  CTGCCCAATACGGCTGGTTGCCACACCGCCAAGGAAGCGGTGCTGACGGCGAAGATGGCC  2538475

Query  3162     CGTGAAGTGTTTGGAACTTCATGGATCAAGCTGGAAGTCATCGGTCATGCCGACACGCTG  3221
                || || || ||  | ||    |||||||||||||| ||||| || |||  ||| ||| ||
Sbjct  2538474  CGCGAGGTATTCCGTACGGACTGGATCAAGCTGGAGGTCATTGGCCATCACGATACGTTG  2538415

Query  3222     CAACCCGACCCGTTTGCGCTCGTCGAGGCCGCGCGGGTGCTGTGTGCGGAGGGGTTTGAT  3281
                || |||||    |||||||| |||||||| ||     | |||||||  ||||| || || 
Sbjct  2538414  CAGCCCGATGTCTTTGCGCTTGTCGAGGCGGCAAAAATCCTGTGTGACGAGGGTTTCGAA  2538355

Query  3282     GTCTTTCCCTACACGACCGAGGACCTGATCGTGGGCGAAAAGCTGCTTGAGGCCGGTTGC  3341
                ||||||||||| ||||| || ||  || |||||| ||| || ||||| ||||| ||||||
Sbjct  2538354  GTCTTTCCCTATACGACGGACGATTTGGTCGTGGCCGAGAAACTGCTGGAGGCTGGTTGC  2538295

Query  3342     AAAGTCCTGATGCCCTGGGGCGCGCCCATTGGTTCAG-GACA-GGGTCTCCGAAATCTGG  3399
                |  || |||||||||||| ||||||| || ||  ||| | || ||| |  |  |||||| 
Sbjct  2538294  AGGGTGCTGATGCCCTGGTGCGCGCCGATCGG--CAGCGCCATGGGGCCGCTCAATCTGA  2538237

Query  3400     CGGGATTGCGCAGCATGAGGGCACATTTCCGGGATGTTCCGCTGGTCGTGGATGCGGGGA  3459
                |||   ||      ||| |||| |  || |  || || || ||| |||||||||| || |
Sbjct  2538236  CGGCGCTGAAATCGATGCGGGCGCGGTTTCCCGAAGTACCACTGATCGTGGATGCCGGTA  2538177

Query  3460     TCGGTGCCCCCAGCCAAGCCGCGCAGACC---ATGGAACTTGGGTTTGATGCCGTGTTGC  3516
                ||||    |||  |||    |||  ||||   ||||| ||||| |  ||||||||  | |
Sbjct  2538176  TCGGCCGGCCCTCCCA---TGCGGTGACCGTGATGGAGCTTGGTTACGATGCCGTTCTCC  2538120

Query  3517     TCAATACTGCGGTGGCGAAGGCAGTCGATCCTGTGGGAATGGCGCGGGCCTTTGGGCGCG  3576
                |||| || ||||| |||   || | ||| || || || ||||||  ||| ||||  ||||
Sbjct  2538119  TCAACACGGCGGTTGCGGGTGCGGGCGACCCAGTCGGCATGGCGGAGGCTTTTGCCCGCG  2538060

Query  3577     CCATACAGGCGGG  3589
                ||||| |||| ||
Sbjct  2538059  CCATAGAGGCAGG  2538047


Range 3: 2539210 to 2539350

Score:73.4 bits(80), Expect:1e-07, 
Identities:105/143(73%),  Gaps:4/143(2%), Strand: Plus/Minus

Query  2316     CTGCGCGGTGTCCGGGGCGAAATGCTG-ATCGTGCACGCGCCGGACGTGACGCTGACGCG  2374
                || || ||||| ||||| || |||||  |||  || | || |||| ||  | ||  | ||
Sbjct  2539350  CTTCGTGGTGTGCGGGGAGAGATGCTCTATCTCGC-CACGTCGGAGGTTTCTCTCTCCCG  2539292

Query  2375     GCCTGTTCGCCTGCTGCATCCGCGC-TTCCCCTGCTACATCGTGCCACGCGAAAACGGGC  2433
                 || || || ||||||||||||||| |||| || |||| ||||||| |||||   ||| |
Sbjct  2539291  TCCCGTCCGGCTGCTGCATCCGCGCATTCCGCT-CTACGTCGTGCCGCGCGAGCCCGGCC  2539233

Query  2434     GCTACATGATCGGTGCGACCATG  2456
                | | |||| | || ||||| |||
Sbjct  2539232  GTTTCATGGTGGGCGCGACGATG  2539210


>Agrobacterium sp. CGMCC 11546 chromosome 1, complete sequence
Sequence ID: CP047387.1 Length: 3036316 
Range 1: 2416751 to 2418261

Score:1363 bits(1511), Expect:0.0, 
Identities:1218/1519(80%),  Gaps:23/1519(1%), Strand: Plus/Minus

Query  214      TGGCTGCGTCGT----CGCGATGATGTGGAGGAGTATGACGGTCG-CACGATCACGGCAG  268
                || ||| |||||    |||| |||||| ||||  ||||| || || |||| ||| | | |
Sbjct  2418261  TGACTGGGTCGTGGCGCGCGGTGATGTCGAGGCTTATGAGGGACGGCACG-TCAAGCCGG  2418203

Query  269      CCGATAACGGTTTTGCAGAAGGGGATCGGCTGACACCTGCATTTCCGAACCAGCGCCGCC  328
                  |||||||| |||||    || || || ||||| || |  ||| |   |  ||||| ||
Sbjct  2418202  AGGATAACGGCTTTGCCACCGGCGAACGCCTGACGCCGGAGTTTTC---CGTGCGCCACC  2418146

Query  329      CCCTGCGGGCGGTCGGGGATCGT----GCTGTGACCCAGCTGGCTTATGCCCGTGCCGGC  384
                  | || |   | ||  ||| |     || ||||| ||||| || ||||| || ||||||
Sbjct  2418145  AGCCGCTGAAAG-CGACGATGGGCAAAGCGGTGACGCAGCTTGCCTATGCGCGGGCCGGC  2418087

Query  385      GTCATTACGCCCGAGATGGAATTCGTCGCCATCCGGGAAAATATCGGCCGGACGCAGGCC  444
                 |||| ||||| || ||||||||| |||||||||| |||||| |||| ||  || |||| 
Sbjct  2418086  ATCATCACGCCGGAAATGGAATTCATCGCCATCCGCGAAAATCTCGGGCG--CG-AGGCG  2418030

Query  445      CTGAAGGAAGAGC------GGGATGGCGAGGATTTCGGAGCCAGCATTCCGGATTTCGTA  498
                  ||||||| |||      | || ||||||  |||||| ||    || || || |  || 
Sbjct  2418029  GCGAAGGAAAAGCTTGCGCGTGACGGCGAGAGTTTCGGCGCGCATATCCCTGACTATGTC  2417970

Query  499      ACGCCGGAATTCGTGCGGCAGGAAATTGCTTTAGGACGGGCAATCATTCCCGCCAATATC  558
                ||| ||||||||||||| |||||| | || |  || || || ||||||||||||||||||
Sbjct  2417969  ACGGCGGAATTCGTGCGTCAGGAAGTGGCATCGGGTCGCGCCATCATTCCCGCCAATATC  2417910

Query  559      AATCACCGTGAGCTTGAGCCGATGATTATCGGGCGCAACTTTCTGGTGAAGATCAATGCC  618
                || ||||  || |||||||||||||| ||||| ||||| ||||||||||||||||| |||
Sbjct  2417909  AACCACCCGGAACTTGAGCCGATGATCATCGGCCGCAATTTTCTGGTGAAGATCAACGCC  2417850

Query  619      AATATCGGCAATTCGGCCGTGACATCTTCGATGGAAGAAGAGGTCGAGAAGATGGTGTGG  678
                |||||||||||||| ||||| || || || ||||  |||||||| ||||||||||| |||
Sbjct  2417849  AATATCGGCAATTCCGCCGTCACCTCCTCCATGGCGGAAGAGGTGGAGAAGATGGTCTGG  2417790

Query  679      TCCATCCGCTGGGGCGCGGATACGGTCATGGATCTTTCGACGGGACGCAACATCCATAAC  738
                 ||||||||||||| |||||||| ||||||||||| || || || ||||||||||| || 
Sbjct  2417789  GCCATCCGCTGGGGTGCGGATACCGTCATGGATCTCTCAACCGGCCGCAACATCCACAAT  2417730

Query  739      ATCCGCGACTGGATCATCCGGAATGCTCCTGTGCCGATCGGAACGGTGCCGCTTTATCAG  798
                |||||||| ||||||||||| ||| | || ||||||||||| ||||||||||||||||||
Sbjct  2417729  ATCCGCGAATGGATCATCCGCAATTCGCCGGTGCCGATCGGCACGGTGCCGCTTTATCAG  2417670

Query  799      GCGCTGGAAAAGGTGGGCGGGATTGCGGAAGACCTGACATGGGAAGTTTTCCGCGACACG  858
                |||||||| |||||   ||| ||||| |||||||| |  ||||| || || ||||| |||
Sbjct  2417669  GCGCTGGAGAAGGTCAACGGTATTGCTGAAGACCTCAACTGGGAGGTGTTTCGCGATACG  2417610

Query  859      CTGATTGAGCAGGCGGAGCAGGGGGTGGATTACTTTACCATCCACGCTGGTGTCCGGCTG  918
                ||||| |||||||||||||||||||||||||| || |||||||| || || || ||||||
Sbjct  2417609  CTGATCGAGCAGGCGGAGCAGGGGGTGGATTATTTCACCATCCATGCCGGGGTGCGGCTG  2417550

Query  919      CACATGATCCCGCTGACGGCCCGACGGGTGACGGGTATCGTGTCGCGCGGCGGTTCCATC  978
                ||    || || || || | |   || || || || ||||| ||||| |||||||| |||
Sbjct  2417549  CATTACATTCCACTCACCGTCAACCGTGTCACCGGCATCGTCTCGCGGGGCGGTTCGATC  2417490

Query  979      ATGGCGAAATGGTGCCTGCATCATCACCGCGAAAGCTTCCTGTACGAGCATTTCGAGGAG  1038
                ||||| || ||||| |||||||| |||   ||||| ||||| || ||||| |||||||||
Sbjct  2417489  ATGGCCAAGTGGTGTCTGCATCACCACAAGGAAAGTTTCCTCTATGAGCACTTCGAGGAG  2417430

Query  1039     ATCTGCGACATCTGCCGTCGTTATGACGTGTCGTTCTCGCTTGGGGATGGGTTGCGTCCG  1098
                || ||||||||||||||   ||||||||| || |||||||| || || ||  ||||||| 
Sbjct  2417429  ATTTGCGACATCTGCCGCGCTTATGACGTCTCCTTCTCGCTGGGTGACGGCCTGCGTCCC  2417370

Query  1099     GGCTCGATCGCCGATGCCAACGATGCGGCGCAGTTTGCAGAGCTTGAGACGCTTGGCGAG  1158
                |||||||| ||||| ||||| ||||||||||||||||| ||||| |||||||| ||||||
Sbjct  2417369  GGCTCGATTGCCGACGCCAATGATGCGGCGCAGTTTGCCGAGCTGGAGACGCTGGGCGAG  2417310

Query  1159     CTGACGAAAATTGCCTGGGCCAAGGACTGTCAGGTCATGATCGAAGGGCCGGGTCATGTG  1218
                 ||||| | || |||||||||| ||| || ||||| ||||||||||| || || ||||||
Sbjct  2417309  TTGACGCAGATCGCCTGGGCCAGGGATTGCCAGGTAATGATCGAAGGCCCCGGCCATGTG  2417250

Query  1219     CCGATGCATAAGATCAAGGCCAACATGGACAAGCAGCTTGAGCACTGCCACGAAGCGCCG  1278
                |||||||| ||||||||||  ||||||||||| |||||  ||  ||||  ||| ||||| 
Sbjct  2417249  CCGATGCACAAGATCAAGGAAAACATGGACAAACAGCTGAAGACCTGCGGCGAGGCGCCT  2417190

Query  1279     TTCTATACGCTTGGACCGCTGACGACGGATATCGCGCCCGGTTACGACCACATTACCTCC  1338
                |||||||||||||| ||||| |||||||||||||||||||||||||||||||| ||||| 
Sbjct  2417189  TTCTATACGCTTGGGCCGCTCACGACGGATATCGCGCCCGGTTACGACCACATCACCTCA  2417130

Query  1339     GCCATTGGGGCTGCTATGATCGGCTGGTTCGGCACGGCGATGCTCTGCTATGTCACGCCC  1398
                | ||| ||||| || ||||||||||||||||||||||| |||||||||||||||||||| 
Sbjct  2417129  GGCATCGGGGCGGCGATGATCGGCTGGTTCGGCACGGCAATGCTCTGCTATGTCACGCCG  2417070

Query  1399     AAAGAGCATCTGGGTCTGCCGGACCGGAACGACGTCAAGACGGGTGTCATCACCTACAAG  1458
                || || ||||| |||||||| ||||| |||||||| |||   ||||||||||||||||||
Sbjct  2417069  AAGGAACATCTCGGTCTGCCTGACCGCAACGACGTGAAGGTCGGTGTCATCACCTACAAG  2417010

Query  1459     CTCGCAGCTCATGCTGCGGATCTGGCGAAGGGCCATCCGGGCGCGCAGATGCGGGATGAC  1518
                 |||| || || || || ||||| || ||||||||||||| ||||||| | ||||| || 
Sbjct  2417009  ATCGCCGCCCACGCCGCCGATCTTGCCAAGGGCCATCCGGCCGCGCAGGTACGGGACGAT  2416950

Query  1519     GCGCTATCGCGGGCGCGGTTCGAGTTCCGGTGGGAGGATCAGTTCAATCTGGGTCTCGAT  1578
                ||||| ||||| ||| ||||||||||||| ||||| || |||||||| |||   ||||| 
Sbjct  2416949  GCGCTGTCGCGCGCGAGGTTCGAGTTCCGCTGGGAAGACCAGTTCAACCTGTCGCTCGAC  2416890

Query  1579     CCTGATACGGCCCGTGCCATGCATGATGAAACACTGCCCAAGCAGGCGCACAAGGTGTCC  1638
                || ||||| || ||| || | |||||||| || ||||| ||  |||| ||||||||  | 
Sbjct  2416889  CCGGATACCGCGCGTTCCTTCCATGATGAGACCCTGCCGAAAGAGGCTCACAAGGTTGCG  2416830

Query  1639     CATTTCTGCTCGATGTGTGGGCCGAAGTTCTGCTCGATGAAGATTTCGCATGACATCCGT  1698
                ||||||||||| ||||| |||||||| ||||||||||||  |||||| || || ||||||
Sbjct  2416829  CATTTCTGCTCCATGTGCGGGCCGAAATTCTGCTCGATGCGGATTTCCCACGATATCCGT  2416770

Query  1699     GCTGCAGCGGAAAAGCAGG  1717
                || |  ||| | ||| |||
Sbjct  2416769  GCCGAGGCGCAGAAGGAGG  2416751


Range 2: 2414809 to 2415296

Score:241 bits(266), Expect:5e-58, 
Identities:352/493(71%),  Gaps:10/493(2%), Strand: Plus/Minus

Query  3102     CTGCCCAACACGGCAGGCTGCCACACCGTTCGGGAAGCCGTAACCACGGCCCGGATGGCG  3161
                |||||||| || || || |||||||||||   |||||| ||    || ||   |||||||
Sbjct  2415296  CTGCCCAATACCGCCGGGTGCCACACCGTCAAGGAAGCGGTGCTGACCGCGAAGATGGCG  2415237

Query  3162     CGTGAAGTGTTTGGAACTTCATGGATCAAGCTGGAAGTCATCGGTCATGCCGACACGCTG  3221
                || || |||||| | ||    |||||||||||||| || |||||||||   || ||| ||
Sbjct  2415236  CGGGAGGTGTTTCGCACCAACTGGATCAAGCTGGAGGTTATCGGTCATCATGATACGTTG  2415177

Query  3222     CAACCCGACCCGTTTGCGCTCGTCGAGGCCGCGCGGGTGCTGTGTGCGGAGGGGTTTGAT  3281
                || |||||    || ||||| |||||||| |||    | || ||||  ||||||||||| 
Sbjct  2415176  CAGCCCGATGTCTTCGCGCTTGTCGAGGCTGCGAAAATCCTCTGTGGCGAGGGGTTTGAG  2415117

Query  3282     GTCTTTCCCTACACGACCGAGGACCTGATCGTGGGCGAAAAGCTGCTTGAGGCCGGTTGC  3341
                |||||||| || | ||| || || ||  |||| | |||||||||||| |||||||| |||
Sbjct  2415116  GTCTTTCCTTATATGACGGATGATCTCGTCGTCGCCGAAAAGCTGCTGGAGGCCGGCTGC  2415057

Query  3342     AAAGTCCTGATGCCCTGGGGCGCGCCCATTGGTTCAG-GACA-GGGTCTCCGAAATCTGG  3399
                |  || |||||||| ||| ||||||| || ||  ||| | || ||| |  |  |||||| 
Sbjct  2415056  AGGGTGCTGATGCCTTGGTGCGCGCCGATCGG--CAGCGCCATGGGGCCGCTCAATCTGA  2414999

Query  3400     CGGGATTGCGCAGCATGAGGGCACATTTCCGGGATGTTCCGCTGGTCGTGGATGCGGGGA  3459
                |||   ||      ||| |||| |  || |  || || || ||| |||||||||| || |
Sbjct  2414998  CGGCGCTGAAATCGATGCGGGCGCGGTTTCCCGAAGTACCACTGATCGTGGATGCCGGTA  2414939

Query  3460     TCGGTGCCCCCAGCCAAGCCGCGCAGACC---ATGGAACTTGGGTTTGATGCCGTGTTGC  3516
                ||||    |||  |||    |||  ||||   ||||| ||||| |  ||||||||  | |
Sbjct  2414938  TCGGCCGGCCCTCCCA---TGCGGTGACCGTGATGGAGCTTGGTTACGATGCCGTTCTCC  2414882

Query  3517     TCAATACTGCGGTGGCGAAGGCAGTCGATCCTGTGGGAATGGCGCGGGCCTTTGGGCGCG  3576
                |||| || ||||| |||   || | ||| || || || ||||||  ||| ||||  ||||
Sbjct  2414881  TCAACACGGCGGTTGCGGGTGCGGGCGACCCAGTCGGCATGGCGGAGGCTTTTGCCCGCG  2414822

Query  3577     CCATACAGGCGGG  3589
                ||||| |||| ||
Sbjct  2414821  CCATAGAGGCAGG  2414809


Range 3: 2415974 to 2416114

Score:73.4 bits(80), Expect:1e-07, 
Identities:105/143(73%),  Gaps:4/143(2%), Strand: Plus/Minus

Query  2316     CTGCGCGGTGTCCGGGGCGAAATGCTG-ATCGTGCACGCGCCGGACGTGACGCTGACGCG  2374
                || || ||||| ||||| || |||||  |||  || | || |||| ||  | ||  | ||
Sbjct  2416114  CTTCGTGGTGTGCGGGGAGAGATGCTCTATCTCGC-CACGTCGGAGGTTTCTCTCTCCCG  2416056

Query  2375     GCCTGTTCGCCTGCTGCATCCGCGC-TTCCCCTGCTACATCGTGCCACGCGAAAACGGGC  2433
                 || || || ||||||||||||||| |||| || |||| ||||||| |||||   ||| |
Sbjct  2416055  TCCCGTCCGGCTGCTGCATCCGCGCATTCCGCT-CTACGTCGTGCCGCGCGAGCCCGGCC  2415997

Query  2434     GCTACATGATCGGTGCGACCATG  2456
                | | |||| | || ||||| |||
Sbjct  2415996  GTTTCATGGTGGGCGCGACGATG  2415974


>Agrobacterium fabrum strain 12D13 chromosome circular, complete sequence
Sequence ID: CP033034.1 Length: 2853758 
Range 1: 2234612 to 2236105

Score:1352 bits(1498), Expect:0.0, 
Identities:1204/1501(80%),  Gaps:21/1501(1%), Strand: Plus/Minus

Query  214      TGGCTGCGTCGT----CGCGATGATGTGGAGGAGTATGACGGTCG-CACGATCACGGCAG  268
                || ||| |||||    |||| |||||| ||||  ||||| || || |||| ||| | | |
Sbjct  2236105  TGACTGGGTCGTGGCGCGCGGTGATGTCGAGGCTTATGAGGGACGGCACG-TCAAGCCGG  2236047

Query  269      CCGATAACGGTTTTGCAGAAGGGGATCGGCTGACACCTGCATTTCCGAACCAGCGCCGCC  328
                  |||||||| |||||    || || || ||||| || |  ||| |   |  ||||| ||
Sbjct  2236046  AGGATAACGGCTTTGCCACCGGCGAACGCCTGACGCCGGAGTTTTC---CGTGCGCCACC  2235990

Query  329      CCCTGCGG---GCGGTCGGGGATCGTGCTGTGACCCAGCTGGCTTATGCCCGTGCCGGCG  385
                  | || |   |||   | ||     || ||||| ||||| || ||||| || |||||| 
Sbjct  2235989  AGCCGCTGAAAGCGACGGTGGGCAAAGCGGTGACGCAGCTTGCCTATGCGCGGGCCGGCA  2235930

Query  386      TCATTACGCCCGAGATGGAATTCGTCGCCATCCGGGAAAATATCGGCCGGACGCAGGCCC  445
                |||| ||||| || ||||||||| | |||||||| |||||| |||| ||  || ||||  
Sbjct  2235929  TCATCACGCCGGAAATGGAATTCATTGCCATCCGCGAAAATCTCGGGCG--CG-AGGCGG  2235873

Query  446      TGAAGGAAGAGC------GGGATGGCGAGGATTTCGGAGCCAGCATTCCGGATTTCGTAA  499
                 ||||||| |||      | || ||||||  |||||| ||    || || || |  || |
Sbjct  2235872  CGAAGGAAAAGCTTGCGCGTGACGGCGAGAGTTTCGGCGCGCATATCCCTGACTATGTCA  2235813

Query  500      CGCCGGAATTCGTGCGGCAGGAAATTGCTTTAGGACGGGCAATCATTCCCGCCAATATCA  559
                || ||||||||||||| |||||| | || |  || || || |||||||||||||||||||
Sbjct  2235812  CGGCGGAATTCGTGCGTCAGGAAGTAGCATCGGGTCGCGCCATCATTCCCGCCAATATCA  2235753

Query  560      ATCACCGTGAGCTTGAGCCGATGATTATCGGGCGCAACTTTCTGGTGAAGATCAATGCCA  619
                | ||||  || |||||||||||||| ||||| ||||| ||||||||||||||||| ||||
Sbjct  2235752  ACCACCCGGAACTTGAGCCGATGATCATCGGCCGCAATTTTCTGGTGAAGATCAACGCCA  2235693

Query  620      ATATCGGCAATTCGGCCGTGACATCTTCGATGGAAGAAGAGGTCGAGAAGATGGTGTGGT  679
                ||||||||||||| ||||| || || || ||||  |||||||| ||||||||||| ||| 
Sbjct  2235692  ATATCGGCAATTCCGCCGTCACCTCCTCCATGGCGGAAGAGGTGGAGAAGATGGTCTGGG  2235633

Query  680      CCATCCGCTGGGGCGCGGATACGGTCATGGATCTTTCGACGGGACGCAACATCCATAACA  739
                |||||||||||||||||||||| ||||||||||| || || || ||||||||||| || |
Sbjct  2235632  CCATCCGCTGGGGCGCGGATACCGTCATGGATCTCTCAACCGGCCGCAACATCCACAATA  2235573

Query  740      TCCGCGACTGGATCATCCGGAATGCTCCTGTGCCGATCGGAACGGTGCCGCTTTATCAGG  799
                ||||||| ||||||||||| ||| | || ||||||||||| |||||||||||||||||||
Sbjct  2235572  TCCGCGAATGGATCATCCGCAATTCGCCGGTGCCGATCGGCACGGTGCCGCTTTATCAGG  2235513

Query  800      CGCTGGAAAAGGTGGGCGGGATTGCGGAAGACCTGACATGGGAAGTTTTCCGCGACACGC  859
                ||||||| |||||   ||| ||||| |||||||| |  ||||| || || ||||| ||||
Sbjct  2235512  CGCTGGAGAAGGTCAACGGTATTGCTGAAGACCTCAACTGGGAGGTGTTTCGCGATACGC  2235453

Query  860      TGATTGAGCAGGCGGAGCAGGGGGTGGATTACTTTACCATCCACGCTGGTGTCCGGCTGC  919
                |||| |||||||| ||||||||||||||||| || |||||||| || || || ||| |||
Sbjct  2235452  TGATCGAGCAGGCAGAGCAGGGGGTGGATTATTTCACCATCCATGCCGGGGTGCGGTTGC  2235393

Query  920      ACATGATCCCGCTGACGGCCCGACGGGTGACGGGTATCGTGTCGCGCGGCGGTTCCATCA  979
                |    |||||||| || | |   || || || || ||||| |||||||||||||| ||||
Sbjct  2235392  ATTACATCCCGCTCACCGTCAACCGCGTCACCGGCATCGTTTCGCGCGGCGGTTCGATCA  2235333

Query  980      TGGCGAAATGGTGCCTGCATCATCACCGCGAAAGCTTCCTGTACGAGCATTTCGAGGAGA  1039
                |||| || ||||| |||||||| |||   ||||| ||||| || ||||||||||||||||
Sbjct  2235332  TGGCCAAGTGGTGTCTGCATCACCACAAGGAAAGTTTCCTCTATGAGCATTTCGAGGAGA  2235273

Query  1040     TCTGCGACATCTGCCGTCGTTATGACGTGTCGTTCTCGCTTGGGGATGGGTTGCGTCCGG  1099
                | |||||||| |||||   ||||||||| || |||||||| || || ||  |||| || |
Sbjct  2235272  TTTGCGACATTTGCCGCGCTTATGACGTCTCCTTCTCGCTGGGTGACGGCCTGCGGCCCG  2235213

Query  1100     GCTCGATCGCCGATGCCAACGATGCGGCGCAGTTTGCAGAGCTTGAGACGCTTGGCGAGC  1159
                ||||||| ||||| ||||| ||||||||||||||||| ||||| |||||||| |||||||
Sbjct  2235212  GCTCGATTGCCGACGCCAATGATGCGGCGCAGTTTGCCGAGCTGGAGACGCTGGGCGAGC  2235153

Query  1160     TGACGAAAATTGCCTGGGCCAAGGACTGTCAGGTCATGATCGAAGGGCCGGGTCATGTGC  1219
                ||||| | || |||||||||| ||| || ||||| ||||||||||| || || |||||||
Sbjct  2235152  TGACGCAGATCGCCTGGGCCAGGGATTGCCAGGTGATGATCGAAGGCCCCGGCCATGTGC  2235093

Query  1220     CGATGCATAAGATCAAGGCCAACATGGACAAGCAGCTTGAGCACTGCCACGAAGCGCCGT  1279
                ||||||| ||||||||||  ||||||||||| |||||  ||  |||   ||| ||||| |
Sbjct  2235092  CGATGCACAAGATCAAGGAAAACATGGACAAACAGCTGAAGACCTGTGGCGAGGCGCCTT  2235033

Query  1280     TCTATACGCTTGGACCGCTGACGACGGATATCGCGCCCGGTTACGACCACATTACCTCCG  1339
                ||||||||||||| ||||| |||||||||||||||||||||||||||||||| ||||| |
Sbjct  2235032  TCTATACGCTTGGGCCGCTCACGACGGATATCGCGCCCGGTTACGACCACATCACCTCAG  2234973

Query  1340     CCATTGGGGCTGCTATGATCGGCTGGTTCGGCACGGCGATGCTCTGCTATGTCACGCCCA  1399
                 ||| ||||| || ||||||||||||||||| ||||| |||||||||||||||||||| |
Sbjct  2234972  GCATCGGGGCGGCGATGATCGGCTGGTTCGGTACGGCCATGCTCTGCTATGTCACGCCGA  2234913

Query  1400     AAGAGCATCTGGGTCTGCCGGACCGGAACGACGTCAAGACGGGTGTCATCACCTACAAGC  1459
                | || ||||| |||||||| ||||||||||| || |||   || ||||||||||||||| 
Sbjct  2234912  AGGAACATCTCGGTCTGCCTGACCGGAACGATGTGAAGGTCGGCGTCATCACCTACAAGA  2234853

Query  1460     TCGCAGCTCATGCTGCGGATCTGGCGAAGGGCCATCCGGGCGCGCAGATGCGGGATGACG  1519
                |||| || ||||| || ||||| || |||||||||||||  |||||| | ||||| || |
Sbjct  2234852  TCGCCGCGCATGCCGCCGATCTTGCCAAGGGCCATCCGGCTGCGCAGGTACGGGACGATG  2234793

Query  1520     CGCTATCGCGGGCGCGGTTCGAGTTCCGGTGGGAGGATCAGTTCAATCTGGGTCTCGATC  1579
                |||| ||||| ||  ||||||||||||| ||||| || |||||||| |||   ||||| |
Sbjct  2234792  CGCTGTCGCGCGCAAGGTTCGAGTTCCGCTGGGAAGACCAGTTCAACCTGTCGCTCGACC  2234733

Query  1580     CTGATACGGCCCGTGCCATGCATGATGAAACACTGCCCAAGCAGGCGCACAAGGTGTCCC  1639
                | ||||| || ||| || | |||||||| || ||||| ||| |||||||||||||  | |
Sbjct  2234732  CGGATACCGCGCGTTCCTTCCATGATGAGACCCTGCCGAAGGAGGCGCACAAGGTTGCGC  2234673

Query  1640     ATTTCTGCTCGATGTGTGGGCCGAAGTTCTGCTCGATGAAGATTTCGCATGACATCCGTG  1699
                |||||||||| ||||| || ||||| ||||||||||||  |||||| || |||||||| |
Sbjct  2234672  ATTTCTGCTCCATGTGCGGACCGAAATTCTGCTCGATGCGGATTTCCCACGACATCCGCG  2234613

Query  1700     C  1700
                |
Sbjct  2234612  C  2234612


Range 2: 2232578 to 2233142

Score:231 bits(255), Expect:9e-55, 
Identities:396/570(69%),  Gaps:10/570(1%), Strand: Plus/Minus

Query  3102     CTGCCCAACACGGCAGGCTGCCACACCGTTCGGGAAGCCGTAACCACGGCCCGGATGGCG  3161
                |||||||| ||||| || ||||||||||    |||||| ||    |||||   |||||| 
Sbjct  2233142  CTGCCCAATACGGCCGGTTGCCACACCGCCAAGGAAGCAGTGCTGACGGCGAAGATGGCC  2233083

Query  3162     CGTGAAGTGTTTGGAACTTCATGGATCAAGCTGGAAGTCATCGGTCATGCCGACACGCTG  3221
                || || || ||  | ||    |||||||||||||| ||||| || |||  ||| ||| ||
Sbjct  2233082  CGCGAGGTATTCCGTACGGACTGGATCAAGCTGGAGGTCATTGGCCATCACGATACGTTG  2233023

Query  3222     CAACCCGACCCGTTTGCGCTCGTCGAGGCCGCGCGGGTGCTGTGTGCGGAGGGGTTTGAT  3281
                || |||||    || ||||| |||||||| |||    | |||||||  ||||| || || 
Sbjct  2233022  CAGCCCGATGTCTTCGCGCTTGTCGAGGCGGCGAAAATCCTGTGTGACGAGGGTTTCGAA  2232963

Query  3282     GTCTTTCCCTACACGACCGAGGACCTGATCGTGGGCGAAAAGCTGCTTGAGGCCGGTTGC  3341
                ||||||||||| ||||| || ||  || |||||| ||||||| |||| ||||||||||||
Sbjct  2232962  GTCTTTCCCTATACGACGGACGATTTGGTCGTGGCCGAAAAGTTGCTGGAGGCCGGTTGC  2232903

Query  3342     AAAGTCCTGATGCCCTGGGGCGCGCCCATTGGTTCAG-GACA-GGGTCTCCGAAATCTGG  3399
                |  || |||||||||||| ||||||| || ||  ||| | || ||| |  |  |||||| 
Sbjct  2232902  AGGGTGCTGATGCCCTGGTGCGCGCCGATCGG--CAGCGCCATGGGGCCGCTCAATCTGA  2232845

Query  3400     CGGGATTGCGCAGCATGAGGGCACATTTCCGGGATGTTCCGCTGGTCGTGGATGCGGGGA  3459
                |||   ||      ||| |||| |  || |  ||  | |||||| |||| ||||| || |
Sbjct  2232844  CGGCGCTGAAATCGATGCGGGCGCGGTTTCCCGAAATACCGCTGATCGTCGATGCCGGTA  2232785

Query  3460     TCGGTGCCCCCAGCCAAGCCGCGCAGACC---ATGGAACTTGGGTTTGATGCCGTGTTGC  3516
                ||||    |||  |||    |||   |||   ||||| ||||| |  ||||||||  | |
Sbjct  2232784  TCGGCCGGCCCTCCCA---TGCGGTAACCGTGATGGAGCTTGGTTACGATGCCGTCCTCC  2232728

Query  3517     TCAATACTGCGGTGGCGAAGGCAGTCGATCCTGTGGGAATGGCGCGGGCCTTTGGGCGCG  3576
                |||| || ||||| |||   || |   | || || || ||||||  ||| ||||  ||||
Sbjct  2232727  TCAACACGGCGGTTGCGGGCGCGGGTAACCCGGTCGGCATGGCGAAGGCTTTTGCCCGCG  2232668

Query  3577     CCATACAGGCGGGACGGGAAGGCTATCAGGCCGGACTGATGCCGGAGCGGGATATGGCCA  3636
                ||||| |||| || |   | |  ||||   | || | | ||  |   || ||||||||| 
Sbjct  2232667  CCATAGAGGCAGGCCATCAGGCGTATCTTTCGGGGCCGCTGGAGCCACGAGATATGGCCG  2232608

Query  3637     GTGCCTCGACGCCCGTTTTCGGTCTGGCGG  3666
                 | | ||||| || ||| ||||   |||||
Sbjct  2232607  TTCCTTCGACCCCTGTTATCGGGACGGCGG  2232578


Range 3: 2233818 to 2233958

Score:86.9 bits(95), Expect:2e-11, 
Identities:108/143(76%),  Gaps:4/143(2%), Strand: Plus/Minus

Query  2316     CTGCGCGGTGTCCGGGGCGAAATGCTG-ATCGTGCACGCGCCGGACGTGACGCTGACGCG  2374
                || |||||||| ||||| || |||||  |||  || | ||| ||| ||  | ||  | ||
Sbjct  2233958  CTTCGCGGTGTGCGGGGGGAGATGCTCTATCTCGC-CACGCGGGAGGTTTCTCTCTCCCG  2233900

Query  2375     GCCTGTTCGCCTGCTGCATCCGCGC-TTCCCCTGCTACATCGTGCCACGCGAAAACGGGC  2433
                 || || || ||||||||||||||| |||| || |||||||||||| |||||   ||| |
Sbjct  2233899  TCCCGTCCGGCTGCTGCATCCGCGCATTCCGCT-CTACATCGTGCCGCGCGAGCCCGGCC  2233841

Query  2434     GCTACATGATCGGTGCGACCATG  2456
                ||| |||| | || ||||| |||
Sbjct  2233840  GCTTCATGGTGGGCGCGACGATG  2233818


>Agrobacterium tumefaciens strain CFBP5877 chromosome circular, complete sequence
Sequence ID: CP039897.1 Length: 2878862 
Range 1: 2256044 to 2257516

Score:1349 bits(1495), Expect:0.0, 
Identities:1194/1482(81%),  Gaps:21/1482(1%), Strand: Plus/Minus

Query  231      TGATGTGGAGGAGTATGACGGTCG-CACGATCACGGCAGCCGATAACGGTTTTGCAGAAG  289
                |||||| |||   || || ||||| |||| |||   | |  |||||||| |||||    |
Sbjct  2257516  TGATGTCGAGACTTACGAGGGTCGGCACG-TCAAACCGGAGGATAACGGCTTTGCCACCG  2257458

Query  290      GGGATCGGCTGACACCTGCATTTCCGAACCAGCGCCGCCCCCTGCGG---GCG--GTCGG  344
                | || |||||||| || | |||| |   |  ||||| ||  | |  |   |||  | |||
Sbjct  2257457  GCGAACGGCTGACGCCGGAATTTTC---CGTGCGCCACCAGCCGTTGAAAGCGACGGCGG  2257401

Query  345      GGATCGTGCTGTGACCCAGCTGGCTTATGCCCGTGCCGGCGTCATTACGCCCGAGATGGA  404
                | | || || ||||| ||||| || ||||| ||||||||| |||| ||||| || |||||
Sbjct  2257400  GCA-CG-GCGGTGACGCAGCTTGCCTATGCGCGTGCCGGCATCATCACGCCGGAAATGGA  2257343

Query  405      ATTCGTCGCCATCCGGGAAAATATCGGCCGGACGCAGGCCCTGAAGGAAGAGC------G  458
                |||| |||||||||| |||||| |||| ||  || |||||  ||||||| |||      |
Sbjct  2257342  ATTCATCGCCATCCGCGAAAATCTCGGGCG--CG-AGGCCGCGAAGGAAAAGCTTGCACG  2257286

Query  459      GGATGGCGAGGATTTCGGAGCCAGCATTCCGGATTTCGTAACGCCGGAATTCGTGCGGCA  518
                 || ||||||  |||||| ||    ||||| ||||  || ||| ||||||||||||| ||
Sbjct  2257285  CGACGGCGAGAGTTTCGGCGCGCATATTCCTGATTATGTCACGGCGGAATTCGTGCGTCA  2257226

Query  519      GGAAATTGCTTTAGGACGGGCAATCATTCCCGCCAATATCAATCACCGTGAGCTTGAGCC  578
                |||| | || |  || || || |||||||||||||| ||||| ||||  || ||||||||
Sbjct  2257225  GGAAGTGGCATCGGGTCGCGCTATCATTCCCGCCAACATCAACCACCCGGAACTTGAGCC  2257166

Query  579      GATGATTATCGGGCGCAACTTTCTGGTGAAGATCAATGCCAATATCGGCAATTCGGCCGT  638
                |||||| ||||| ||||| ||||||||||||||||| ||||||||||||||||| |||||
Sbjct  2257165  GATGATCATCGGCCGCAATTTTCTGGTGAAGATCAACGCCAATATCGGCAATTCCGCCGT  2257106

Query  639      GACATCTTCGATGGAAGAAGAGGTCGAGAAGATGGTGTGGTCCATCCGCTGGGGCGCGGA  698
                 || || || ||||  |||||||| || |||| ||| ||| ||||||||||||| |||||
Sbjct  2257105  CACCTCCTCCATGGCGGAAGAGGTGGAAAAGACGGTCTGGGCCATCCGCTGGGGTGCGGA  2257046

Query  699      TACGGTCATGGATCTTTCGACGGGACGCAACATCCATAACATCCGCGACTGGATCATCCG  758
                ||| |||||||| |||||||| || ||||||||||| || |||||||| |||||||||||
Sbjct  2257045  TACCGTCATGGACCTTTCGACCGGGCGCAACATCCACAATATCCGCGAATGGATCATCCG  2256986

Query  759      GAATGCTCCTGTGCCGATCGGAACGGTGCCGCTTTATCAGGCGCTGGAAAAGGTGGGCGG  818
                 ||| | || ||||||||||| |||||||||||||||||||||||||| |||||   |||
Sbjct  2256985  CAATTCGCCGGTGCCGATCGGCACGGTGCCGCTTTATCAGGCGCTGGAGAAGGTCAACGG  2256926

Query  819      GATTGCGGAAGACCTGACATGGGAAGTTTTCCGCGACACGCTGATTGAGCAGGCGGAGCA  878
                 ||||| || ||||| |  ||||| || |||||||| |||||||| ||||| ||||||||
Sbjct  2256925  CATTGCCGAGGACCTCAACTGGGACGTGTTCCGCGATACGCTGATCGAGCAAGCGGAGCA  2256866

Query  879      GGGGGTGGATTACTTTACCATCCACGCTGGTGTCCGGCTGCACATGATCCCGCTGACGGC  938
                ||| || || ||||| |||||||| || || || ||| ||||    |||||||| || | 
Sbjct  2256865  GGGCGTCGACTACTTCACCATCCATGCCGGGGTGCGGTTGCATTACATCCCGCTCACCGT  2256806

Query  939      CCGACGGGTGACGGGTATCGTGTCGCGCGGCGGTTCCATCATGGCGAAATGGTGCCTGCA  998
                |   || || || || ||||| ||||||||||| || |||||||| || ||||| |||||
Sbjct  2256805  CAATCGTGTCACCGGCATCGTCTCGCGCGGCGGGTCGATCATGGCCAAGTGGTGTCTGCA  2256746

Query  999      TCATCACCGCGAAAGCTTCCTGTACGAGCATTTCGAGGAGATCTGCGACATCTGCCGTCG  1058
                |||||| |||||||||||||| || ||||||||||||||||| ||||||||||||||   
Sbjct  2256745  TCATCATCGCGAAAGCTTCCTCTATGAGCATTTCGAGGAGATTTGCGACATCTGCCGCGC  2256686

Query  1059     TTATGACGTGTCGTTCTCGCTTGGGGATGGGTTGCGTCCGGGCTCGATCGCCGATGCCAA  1118
                ||||||||| || |||||||| || ||||| |||||||| ||||| || || || |||||
Sbjct  2256685  TTATGACGTCTCCTTCTCGCTGGGCGATGGTTTGCGTCCCGGCTCAATTGCGGACGCCAA  2256626

Query  1119     CGATGCGGCGCAGTTTGCAGAGCTTGAGACGCTTGGCGAGCTGACGAAAATTGCCTGGGC  1178
                 |||||||||||||| || ||||| |||||||| |||||| ||||| |||| ||||||||
Sbjct  2256625  TGATGCGGCGCAGTTCGCCGAGCTGGAGACGCTGGGCGAGTTGACGCAAATCGCCTGGGC  2256566

Query  1179     CAAGGACTGTCAGGTCATGATCGAAGGGCCGGGTCATGTGCCGATGCATAAGATCAAGGC  1238
                 || || || ||||| ||||||||||| || || |||||||||||||| |||||||||| 
Sbjct  2256565  AAAAGATTGCCAGGTGATGATCGAAGGCCCCGGCCATGTGCCGATGCACAAGATCAAGGA  2256506

Query  1239     CAACATGGACAAGCAGCTTGAGCACTGCCACGAAGCGCCGTTCTATACGCTTGGACCGCT  1298
                 || ||||||||||||||  ||  ||||  ||| ||||| ||||| |||||||| |||||
Sbjct  2256505  AAATATGGACAAGCAGCTGAAGACCTGCGGCGAGGCGCCCTTCTACACGCTTGGGCCGCT  2256446

Query  1299     GACGACGGATATCGCGCCCGGTTACGACCACATTACCTCCGCCATTGGGGCTGCTATGAT  1358
                 ||||| |||||||||||||||||||||||||| ||||| | ||| ||||| || |||||
Sbjct  2256445  CACGACAGATATCGCGCCCGGTTACGACCACATCACCTCAGGCATCGGGGCGGCGATGAT  2256386

Query  1359     CGGCTGGTTCGGCACGGCGATGCTCTGCTATGTCACGCCCAAAGAGCATCTGGGTCTGCC  1418
                |||||||||||| ||||| ||||||||||| |||||||| || || ||||| ||| ||||
Sbjct  2256385  CGGCTGGTTCGGTACGGCCATGCTCTGCTACGTCACGCCAAAGGAACATCTCGGTTTGCC  2256326

Query  1419     GGACCGGAACGACGTCAAGACGGGTGTCATCACCTACAAGCTCGCAGCTCATGCTGCGGA  1478
                 |||||||||||||| |||   ||||| |||||||||||| |||| || || || || ||
Sbjct  2256325  TGACCGGAACGACGTAAAGGTCGGTGTTATCACCTACAAGATCGCCGCCCACGCCGCCGA  2256266

Query  1479     TCTGGCGAAGGGCCATCCGGGCGCGCAGATGCGGGATGACGCGCTATCGCGGGCGCGGTT  1538
                ||| || ||||||||||||| ||||||| ||||||| || ||||| ||||| ||  ||||
Sbjct  2256265  TCTTGCCAAGGGCCATCCGGCCGCGCAGGTGCGGGACGATGCGCTGTCGCGCGCAAGGTT  2256206

Query  1539     CGAGTTCCGGTGGGAGGATCAGTTCAATCTGGGTCTCGATCCTGATACGGCCCGTGCCAT  1598
                ||||||||| ||||| || |||||||| |||   ||||| || ||||| || ||  || |
Sbjct  2256205  CGAGTTCCGCTGGGAAGACCAGTTCAACCTGTCGCTCGACCCGGATACCGCGCGCTCCTT  2256146

Query  1599     GCATGATGAAACACTGCCCAAGCAGGCGCACAAGGTGTCCCATTTCTGCTCGATGTGTGG  1658
                 |||||||| || || || ||| |||||||||||||  | ||||||||||| ||||| ||
Sbjct  2256145  CCATGATGAGACGCTTCCGAAGGAGGCGCACAAGGTCGCGCATTTCTGCTCCATGTGCGG  2256086

Query  1659     GCCGAAGTTCTGCTCGATGAAGATTTCGCATGACATCCGTGC  1700
                |||||| ||||||||||||  |||||| || || ||||| ||
Sbjct  2256085  GCCGAAATTCTGCTCGATGCGGATTTCCCACGATATCCGCGC  2256044


Range 2: 2254008 to 2254572

Score:208 bits(230), Expect:3e-48, 
Identities:391/570(69%),  Gaps:10/570(1%), Strand: Plus/Minus

Query  3102     CTGCCCAACACGGCAGGCTGCCACACCGTTCGGGAAGCCGTAACCACGGCCCGGATGGCG  3161
                || ||||| ||||| || ||||||||||    |||||| ||    |||||   |||||| 
Sbjct  2254572  CTACCCAATACGGCCGGTTGCCACACCGCCAAGGAAGCGGTGCTGACGGCGAAGATGGCC  2254513

Query  3162     CGTGAAGTGTTTGGAACTTCATGGATCAAGCTGGAAGTCATCGGTCATGCCGACACGCTG  3221
                || || |||||  | ||    |||||||||||||| ||||| || |||  ||| ||| ||
Sbjct  2254512  CGCGAGGTGTTCCGTACGGACTGGATCAAGCTGGAGGTCATTGGCCATCACGATACGTTG  2254453

Query  3222     CAACCCGACCCGTTTGCGCTCGTCGAGGCCGCGCGGGTGCTGTGTGCGGAGGGGTTTGAT  3281
                || |||||    || ||||||||||| || ||     | || || |  ||||| || || 
Sbjct  2254452  CAGCCCGATGTCTTCGCGCTCGTCGAAGCGGCAAAAATCCTCTGCGATGAGGGTTTCGAA  2254393

Query  3282     GTCTTTCCCTACACGACCGAGGACCTGATCGTGGGCGAAAAGCTGCTTGAGGCCGGTTGC  3341
                ||||||||||| ||||| || ||  || |||||| ||| || ||||| |||||||| |||
Sbjct  2254392  GTCTTTCCCTATACGACGGACGATTTGGTCGTGGCCGAGAAACTGCTGGAGGCCGGCTGC  2254333

Query  3342     AAAGTCCTGATGCCCTGGGGCGCGCCCATTGGTTCAG-GACA-GGGTCTCCGAAATCTGG  3399
                |   | |||||||||||| ||||||| || ||  ||| | || ||| |  |  || ||| 
Sbjct  2254332  AGGTTACTGATGCCCTGGTGCGCGCCGATCGG--CAGCGCCATGGGGCCGCTCAACCTGA  2254275

Query  3400     CGGGATTGCGCAGCATGAGGGCACATTTCCGGGATGTTCCGCTGGTCGTGGATGCGGGGA  3459
                ||| | ||      ||| |||| |  || |  || || ||| || |||| || || ||||
Sbjct  2254274  CGGCACTGAAATCGATGCGGGCGCGGTTTCCCGACGTGCCGTTGATCGTTGACGCAGGGA  2254215

Query  3460     TCGGTGCCCCCAGCCAAGCCGCGCAGACC---ATGGAACTTGGGTTTGATGCCGTGTTGC  3516
                ||||    |||  |||    |||  ||||   ||||| ||||| |  ||||||||  | |
Sbjct  2254214  TCGGCCGGCCCTCCCA---TGCGGTGACCGTGATGGAGCTTGGTTACGATGCCGTCCTCC  2254158

Query  3517     TCAATACTGCGGTGGCGAAGGCAGTCGATCCTGTGGGAATGGCGCGGGCCTTTGGGCGCG  3576
                | || || ||||| ||    ||    |||||||| || ||||||  ||| ||||  ||||
Sbjct  2254157  TTAACACGGCGGTTGCCGGTGCGTGTGATCCTGTCGGCATGGCGGAGGCTTTTGCCCGCG  2254098

Query  3577     CCATACAGGCGGGACGGGAAGGCTATCAGGCCGGACTGATGCCGGAGCGGGATATGGCCA  3636
                ||||| |||| || |     |  ||||   | ||||   ||  |   |||||||||||| 
Sbjct  2254097  CCATAGAGGCTGGCCATCGGGCGTATCTTTCGGGACCACTGGAGCCACGGGATATGGCCG  2254038

Query  3637     GTGCCTCGACGCCCGTTTTCGGTCTGGCGG  3666
                 | | ||||| |||||  ||||   |||||
Sbjct  2254037  TTCCTTCGACACCCGTGATCGGGACGGCGG  2254008


Range 3: 2255110 to 2255390

Score:96.0 bits(105), Expect:5e-14, 
Identities:194/283(69%),  Gaps:4/283(1%), Strand: Plus/Minus

Query  2316     CTGCGCGGTGTCCGGGGCGAAATGCTG-ATCGTGCACGCGCCGGACGTGACGCTGACGCG  2374
                || |||||||| ||||| || |||||  |||  || | ||| ||| ||  | ||  | ||
Sbjct  2255390  CTTCGCGGTGTGCGGGGAGAGATGCTCTATCTCGC-CACGCGGGAGGTTTCTCTCTCCCG  2255332

Query  2375     GCCTGTTCGCCTGCTGCATCCGCGC-TTCCCCTGCTACATCGTGCCACGCGAAAACGGGC  2433
                 || || || ||||||||||||||| |||| || |||||||||||| || ||   ||| |
Sbjct  2255331  TCCCGTCCGGCTGCTGCATCCGCGCATTCCGCT-CTACATCGTGCCGCGAGAGCCCGGCC  2255273

Query  2434     GCTACATGATCGGTGCGACCATGGTGGAAAGTGCGCATCGCGGAGGTGTGACGGCGCGGG  2493
                ||| |||| | || ||||| ||| | || |  | | ||  ||| |   |  | || ||  
Sbjct  2255272  GCTTCATGGTGGGCGCGACGATGATCGAGACGGAGGATGCCGGCGCCATTTCCGCCCGTT  2255213

Query  2494     CTGCGATGGAGCTGCTTTCGGCGGCCTATACGCTTCATCCCGGTTTTGCCGAAGCGGAAA  2553
                |   ||||||  | ||    || |||||| |  | || || |  ||||| ||||||||||
Sbjct  2255212  CGATGATGGAATTCCTGAATGCCGCCTATGCCGTGCACCCGGCCTTTGCGGAAGCGGAAA  2255153

Query  2554     TTCTTGAACTGGGCGCAGGGCTGCGTCCGTCCTTTCCTGACAA  2596
                |  | ||    ||| | ||  |||||||| ||| ||| |||||
Sbjct  2255152  TCATCGAGACCGGCACGGGTGTGCGTCCGGCCTATCCCGACAA  2255110


>Agrobacterium tumefaciens strain CFBP5499 chromosome circular, complete sequence
Sequence ID: CP039888.1 Length: 2949438 
Range 1: 2326620 to 2328092

Score:1349 bits(1495), Expect:0.0, 
Identities:1194/1482(81%),  Gaps:21/1482(1%), Strand: Plus/Minus

Query  231      TGATGTGGAGGAGTATGACGGTCG-CACGATCACGGCAGCCGATAACGGTTTTGCAGAAG  289
                |||||| |||   || || ||||| |||| |||   | |  |||||||| |||||    |
Sbjct  2328092  TGATGTCGAGACTTACGAGGGTCGGCACG-TCAAACCGGAGGATAACGGCTTTGCCACCG  2328034

Query  290      GGGATCGGCTGACACCTGCATTTCCGAACCAGCGCCGCCCCCTGCGG---GCG--GTCGG  344
                | || |||||||| || | |||| |   |  ||||| ||  | |  |   |||  | |||
Sbjct  2328033  GCGAACGGCTGACGCCGGAATTTTC---CGTGCGCCACCAGCCGTTGAAAGCGACGGCGG  2327977

Query  345      GGATCGTGCTGTGACCCAGCTGGCTTATGCCCGTGCCGGCGTCATTACGCCCGAGATGGA  404
                | | || || ||||| ||||| || ||||| ||||||||| |||| ||||| || |||||
Sbjct  2327976  GCA-CG-GCGGTGACGCAGCTTGCCTATGCGCGTGCCGGCATCATCACGCCGGAAATGGA  2327919

Query  405      ATTCGTCGCCATCCGGGAAAATATCGGCCGGACGCAGGCCCTGAAGGAAGAGC------G  458
                |||| |||||||||| |||||| |||| ||  || |||||  ||||||| |||      |
Sbjct  2327918  ATTCATCGCCATCCGCGAAAATCTCGGGCG--CG-AGGCCGCGAAGGAAAAGCTTGCACG  2327862

Query  459      GGATGGCGAGGATTTCGGAGCCAGCATTCCGGATTTCGTAACGCCGGAATTCGTGCGGCA  518
                 || ||||||  |||||| ||    ||||| ||||  || ||| ||||||||||||| ||
Sbjct  2327861  CGACGGCGAGAGTTTCGGCGCGCATATTCCTGATTATGTCACGGCGGAATTCGTGCGTCA  2327802

Query  519      GGAAATTGCTTTAGGACGGGCAATCATTCCCGCCAATATCAATCACCGTGAGCTTGAGCC  578
                |||| | || |  || || || |||||||||||||| ||||| ||||  || ||||||||
Sbjct  2327801  GGAAGTGGCATCGGGTCGCGCTATCATTCCCGCCAACATCAACCACCCGGAACTTGAGCC  2327742

Query  579      GATGATTATCGGGCGCAACTTTCTGGTGAAGATCAATGCCAATATCGGCAATTCGGCCGT  638
                |||||| ||||| ||||| ||||||||||||||||| ||||||||||||||||| |||||
Sbjct  2327741  GATGATCATCGGCCGCAATTTTCTGGTGAAGATCAACGCCAATATCGGCAATTCCGCCGT  2327682

Query  639      GACATCTTCGATGGAAGAAGAGGTCGAGAAGATGGTGTGGTCCATCCGCTGGGGCGCGGA  698
                 || || || ||||  |||||||| || |||| ||| ||| ||||||||||||| |||||
Sbjct  2327681  CACCTCCTCCATGGCGGAAGAGGTGGAAAAGACGGTCTGGGCCATCCGCTGGGGTGCGGA  2327622

Query  699      TACGGTCATGGATCTTTCGACGGGACGCAACATCCATAACATCCGCGACTGGATCATCCG  758
                ||| |||||||| |||||||| || ||||||||||| || |||||||| |||||||||||
Sbjct  2327621  TACCGTCATGGACCTTTCGACCGGGCGCAACATCCACAATATCCGCGAATGGATCATCCG  2327562

Query  759      GAATGCTCCTGTGCCGATCGGAACGGTGCCGCTTTATCAGGCGCTGGAAAAGGTGGGCGG  818
                 ||| | || ||||||||||| |||||||||||||||||||||||||| |||||   |||
Sbjct  2327561  CAATTCGCCGGTGCCGATCGGCACGGTGCCGCTTTATCAGGCGCTGGAGAAGGTCAACGG  2327502

Query  819      GATTGCGGAAGACCTGACATGGGAAGTTTTCCGCGACACGCTGATTGAGCAGGCGGAGCA  878
                 ||||| || ||||| |  ||||| || |||||||| |||||||| ||||| ||||||||
Sbjct  2327501  CATTGCCGAGGACCTCAACTGGGACGTGTTCCGCGATACGCTGATCGAGCAAGCGGAGCA  2327442

Query  879      GGGGGTGGATTACTTTACCATCCACGCTGGTGTCCGGCTGCACATGATCCCGCTGACGGC  938
                ||| || || ||||| |||||||| || || || ||| ||||    |||||||| || | 
Sbjct  2327441  GGGCGTCGACTACTTCACCATCCATGCCGGGGTGCGGTTGCATTACATCCCGCTCACCGT  2327382

Query  939      CCGACGGGTGACGGGTATCGTGTCGCGCGGCGGTTCCATCATGGCGAAATGGTGCCTGCA  998
                |   || || || || ||||| ||||||||||| || |||||||| || ||||| |||||
Sbjct  2327381  CAATCGTGTCACCGGCATCGTCTCGCGCGGCGGGTCGATCATGGCCAAGTGGTGTCTGCA  2327322

Query  999      TCATCACCGCGAAAGCTTCCTGTACGAGCATTTCGAGGAGATCTGCGACATCTGCCGTCG  1058
                |||||| |||||||||||||| || ||||||||||||||||| ||||||||||||||   
Sbjct  2327321  TCATCATCGCGAAAGCTTCCTCTATGAGCATTTCGAGGAGATTTGCGACATCTGCCGCGC  2327262

Query  1059     TTATGACGTGTCGTTCTCGCTTGGGGATGGGTTGCGTCCGGGCTCGATCGCCGATGCCAA  1118
                ||||||||| || |||||||| || ||||| |||||||| ||||| || || || |||||
Sbjct  2327261  TTATGACGTCTCCTTCTCGCTGGGCGATGGTTTGCGTCCCGGCTCAATTGCGGACGCCAA  2327202

Query  1119     CGATGCGGCGCAGTTTGCAGAGCTTGAGACGCTTGGCGAGCTGACGAAAATTGCCTGGGC  1178
                 |||||||||||||| || ||||| |||||||| |||||| ||||| |||| ||||||||
Sbjct  2327201  TGATGCGGCGCAGTTCGCCGAGCTGGAGACGCTGGGCGAGTTGACGCAAATCGCCTGGGC  2327142

Query  1179     CAAGGACTGTCAGGTCATGATCGAAGGGCCGGGTCATGTGCCGATGCATAAGATCAAGGC  1238
                 || || || ||||| ||||||||||| || || |||||||||||||| |||||||||| 
Sbjct  2327141  AAAAGATTGCCAGGTGATGATCGAAGGCCCCGGCCATGTGCCGATGCACAAGATCAAGGA  2327082

Query  1239     CAACATGGACAAGCAGCTTGAGCACTGCCACGAAGCGCCGTTCTATACGCTTGGACCGCT  1298
                 || ||||||||||||||  ||  ||||  ||| ||||| ||||| |||||||| |||||
Sbjct  2327081  AAATATGGACAAGCAGCTGAAGACCTGCGGCGAGGCGCCCTTCTACACGCTTGGGCCGCT  2327022

Query  1299     GACGACGGATATCGCGCCCGGTTACGACCACATTACCTCCGCCATTGGGGCTGCTATGAT  1358
                 ||||| |||||||||||||||||||||||||| ||||| | ||| ||||| || |||||
Sbjct  2327021  CACGACAGATATCGCGCCCGGTTACGACCACATCACCTCAGGCATCGGGGCGGCGATGAT  2326962

Query  1359     CGGCTGGTTCGGCACGGCGATGCTCTGCTATGTCACGCCCAAAGAGCATCTGGGTCTGCC  1418
                |||||||||||| ||||| ||||||||||| |||||||| || || ||||| ||| ||||
Sbjct  2326961  CGGCTGGTTCGGTACGGCCATGCTCTGCTACGTCACGCCAAAGGAACATCTCGGTTTGCC  2326902

Query  1419     GGACCGGAACGACGTCAAGACGGGTGTCATCACCTACAAGCTCGCAGCTCATGCTGCGGA  1478
                 |||||||||||||| |||   ||||| |||||||||||| |||| || || || || ||
Sbjct  2326901  TGACCGGAACGACGTAAAGGTCGGTGTTATCACCTACAAGATCGCCGCCCACGCCGCCGA  2326842

Query  1479     TCTGGCGAAGGGCCATCCGGGCGCGCAGATGCGGGATGACGCGCTATCGCGGGCGCGGTT  1538
                ||| || ||||||||||||| ||||||| ||||||| || ||||| ||||| ||  ||||
Sbjct  2326841  TCTTGCCAAGGGCCATCCGGCCGCGCAGGTGCGGGACGATGCGCTGTCGCGCGCAAGGTT  2326782

Query  1539     CGAGTTCCGGTGGGAGGATCAGTTCAATCTGGGTCTCGATCCTGATACGGCCCGTGCCAT  1598
                ||||||||| ||||| || |||||||| |||   ||||| || ||||| || ||  || |
Sbjct  2326781  CGAGTTCCGCTGGGAAGACCAGTTCAACCTGTCGCTCGACCCGGATACCGCGCGCTCCTT  2326722

Query  1599     GCATGATGAAACACTGCCCAAGCAGGCGCACAAGGTGTCCCATTTCTGCTCGATGTGTGG  1658
                 |||||||| || || || ||| |||||||||||||  | ||||||||||| ||||| ||
Sbjct  2326721  CCATGATGAGACGCTTCCGAAGGAGGCGCACAAGGTCGCGCATTTCTGCTCCATGTGCGG  2326662

Query  1659     GCCGAAGTTCTGCTCGATGAAGATTTCGCATGACATCCGTGC  1700
                |||||| ||||||||||||  |||||| || || ||||| ||
Sbjct  2326661  GCCGAAATTCTGCTCGATGCGGATTTCCCACGATATCCGCGC  2326620


Range 2: 2324584 to 2325148

Score:208 bits(230), Expect:3e-48, 
Identities:391/570(69%),  Gaps:10/570(1%), Strand: Plus/Minus

Query  3102     CTGCCCAACACGGCAGGCTGCCACACCGTTCGGGAAGCCGTAACCACGGCCCGGATGGCG  3161
                || ||||| ||||| || ||||||||||    |||||| ||    |||||   |||||| 
Sbjct  2325148  CTACCCAATACGGCCGGTTGCCACACCGCCAAGGAAGCGGTGCTGACGGCGAAGATGGCC  2325089

Query  3162     CGTGAAGTGTTTGGAACTTCATGGATCAAGCTGGAAGTCATCGGTCATGCCGACACGCTG  3221
                || || |||||  | ||    |||||||||||||| ||||| || |||  ||| ||| ||
Sbjct  2325088  CGCGAGGTGTTCCGTACGGACTGGATCAAGCTGGAGGTCATTGGCCATCACGATACGTTG  2325029

Query  3222     CAACCCGACCCGTTTGCGCTCGTCGAGGCCGCGCGGGTGCTGTGTGCGGAGGGGTTTGAT  3281
                || |||||    || ||||||||||| || ||     | || || |  ||||| || || 
Sbjct  2325028  CAGCCCGATGTCTTCGCGCTCGTCGAAGCGGCAAAAATCCTCTGCGATGAGGGTTTCGAA  2324969

Query  3282     GTCTTTCCCTACACGACCGAGGACCTGATCGTGGGCGAAAAGCTGCTTGAGGCCGGTTGC  3341
                ||||||||||| ||||| || ||  || |||||| ||| || ||||| |||||||| |||
Sbjct  2324968  GTCTTTCCCTATACGACGGACGATTTGGTCGTGGCCGAGAAACTGCTGGAGGCCGGCTGC  2324909

Query  3342     AAAGTCCTGATGCCCTGGGGCGCGCCCATTGGTTCAG-GACA-GGGTCTCCGAAATCTGG  3399
                |   | |||||||||||| ||||||| || ||  ||| | || ||| |  |  || ||| 
Sbjct  2324908  AGGTTACTGATGCCCTGGTGCGCGCCGATCGG--CAGCGCCATGGGGCCGCTCAACCTGA  2324851

Query  3400     CGGGATTGCGCAGCATGAGGGCACATTTCCGGGATGTTCCGCTGGTCGTGGATGCGGGGA  3459
                ||| | ||      ||| |||| |  || |  || || ||| || |||| || || ||||
Sbjct  2324850  CGGCACTGAAATCGATGCGGGCGCGGTTTCCCGACGTGCCGTTGATCGTTGACGCAGGGA  2324791

Query  3460     TCGGTGCCCCCAGCCAAGCCGCGCAGACC---ATGGAACTTGGGTTTGATGCCGTGTTGC  3516
                ||||    |||  |||    |||  ||||   ||||| ||||| |  ||||||||  | |
Sbjct  2324790  TCGGCCGGCCCTCCCA---TGCGGTGACCGTGATGGAGCTTGGTTACGATGCCGTCCTCC  2324734

Query  3517     TCAATACTGCGGTGGCGAAGGCAGTCGATCCTGTGGGAATGGCGCGGGCCTTTGGGCGCG  3576
                | || || ||||| ||    ||    |||||||| || ||||||  ||| ||||  ||||
Sbjct  2324733  TTAACACGGCGGTTGCCGGTGCGTGTGATCCTGTCGGCATGGCGGAGGCTTTTGCCCGCG  2324674

Query  3577     CCATACAGGCGGGACGGGAAGGCTATCAGGCCGGACTGATGCCGGAGCGGGATATGGCCA  3636
                ||||| |||| || |     |  ||||   | ||||   ||  |   |||||||||||| 
Sbjct  2324673  CCATAGAGGCTGGCCATCGGGCGTATCTTTCGGGACCACTGGAGCCACGGGATATGGCCG  2324614

Query  3637     GTGCCTCGACGCCCGTTTTCGGTCTGGCGG  3666
                 | | ||||| |||||  ||||   |||||
Sbjct  2324613  TTCCTTCGACACCCGTGATCGGGACGGCGG  2324584


Range 3: 2325686 to 2325966

Score:96.0 bits(105), Expect:5e-14, 
Identities:194/283(69%),  Gaps:4/283(1%), Strand: Plus/Minus

Query  2316     CTGCGCGGTGTCCGGGGCGAAATGCTG-ATCGTGCACGCGCCGGACGTGACGCTGACGCG  2374
                || |||||||| ||||| || |||||  |||  || | ||| ||| ||  | ||  | ||
Sbjct  2325966  CTTCGCGGTGTGCGGGGAGAGATGCTCTATCTCGC-CACGCGGGAGGTTTCTCTCTCCCG  2325908

Query  2375     GCCTGTTCGCCTGCTGCATCCGCGC-TTCCCCTGCTACATCGTGCCACGCGAAAACGGGC  2433
                 || || || ||||||||||||||| |||| || |||||||||||| || ||   ||| |
Sbjct  2325907  TCCCGTCCGGCTGCTGCATCCGCGCATTCCGCT-CTACATCGTGCCGCGAGAGCCCGGCC  2325849

Query  2434     GCTACATGATCGGTGCGACCATGGTGGAAAGTGCGCATCGCGGAGGTGTGACGGCGCGGG  2493
                ||| |||| | || ||||| ||| | || |  | | ||  ||| |   |  | || ||  
Sbjct  2325848  GCTTCATGGTGGGCGCGACGATGATCGAGACGGAGGATGCCGGCGCCATTTCCGCCCGTT  2325789

Query  2494     CTGCGATGGAGCTGCTTTCGGCGGCCTATACGCTTCATCCCGGTTTTGCCGAAGCGGAAA  2553
                |   ||||||  | ||    || |||||| |  | || || |  ||||| ||||||||||
Sbjct  2325788  CGATGATGGAATTCCTGAATGCCGCCTATGCCGTGCACCCGGCCTTTGCGGAAGCGGAAA  2325729

Query  2554     TTCTTGAACTGGGCGCAGGGCTGCGTCCGTCCTTTCCTGACAA  2596
                |  | ||    ||| | ||  |||||||| ||| ||| |||||
Sbjct  2325728  TCATCGAGACCGGCACGGGTGTGCGTCCGGCCTATCCCGACAA  2325686


>Roseovarius indicus strain DSM 26383 chromosome, complete genome
Sequence ID: CP031598.1 Length: 5445172 
Range 1: 1608846 to 1610335

Score:1347 bits(1493), Expect:0.0, 
Identities:1200/1497(80%),  Gaps:14/1497(0%), Strand: Plus/Plus

Query  268      GCCGATAACGGTTTTGCAGAAGGGGATCGGCTGACACCTGCATTTCC---GAACCA-GCG  323
                ||||| ||||| || || ||||| |  ||||||   || | ||| ||   |  | | |||
Sbjct  1608846  GCCGACAACGGGTTCGCCGAAGGCGCGCGGCTGGTGCCGGAATTCCCCGTGCGCAATGCG  1608905

Query  324      CCGCCCCCTGCGGGCGGTCGGGGATCGTGCTGTGACCCAGCTGGCTTATGCCCGTGCCGG  383
                |||| || |||   |||  ||||  || || || |||||| |||| |||||||| |||||
Sbjct  1608906  CCGCGCCATGCAACCGG--GGGG--CGGGCCGTAACCCAGATGGCCTATGCCCGCGCCGG  1608961

Query  384      CGTCATTACGCCCGAGATGGAATTCGTCGCCATCCGGGAAAATATCGGCCGGACG---CA  440
                  || | ||||| || ||||||||||| || |||||||||||  ||||||| | |   ||
Sbjct  1608962  GATCGTCACGCCGGAAATGGAATTCGTGGCAATCCGGGAAAACCTCGGCCGCAAGGCTCA  1609021

Query  441      GGCCCTGAAGGAAGAGCGGGATGGCGAGGATTTCGGAGCCAGCATTCCGGATTTCGTAAC  500
                ||||  |||       || || |||||    || || ||    || ||||||||| | ||
Sbjct  1609022  GGCCGAGAAACTGACCCGCGACGGCGAAAGCTTTGGCGCGGCGATCCCGGATTTCATCAC  1609081

Query  501      GCCGGAATTCGTGCGGCAGGAAATTGCTTTAGGACGGGCAATCATTCCCGCCAATATCAA  560
                |||||||||||| ||  | ||||| ||  | || ||||| ||||| ||| |||| |||||
Sbjct  1609082  GCCGGAATTCGTCCGCGATGAAATCGCCATGGGGCGGGCGATCATCCCCACCAACATCAA  1609141

Query  561      TCACCGTGAGCTTGAGCCGATGATTATCGGGCGCAACTTTCTGGTGAAGATCAATGCCAA  620
                 ||||  |||   || || |||   |||||||||||||| || |||||||||||||||||
Sbjct  1609142  CCACCCCGAGGCCGAACCCATGGCGATCGGGCGCAACTTCCTCGTGAAGATCAATGCCAA  1609201

Query  621      TATCGGCAATTCGGCCGTGACATCTTCGATGGAAGAAGAGGTCGAGAAGATGGTGTGGTC  680
                ||||||||||||||||||||| || |||||||  || || |||||||||||||| ||| |
Sbjct  1609202  TATCGGCAATTCGGCCGTGACCTCGTCGATGGCCGAGGAAGTCGAGAAGATGGTCTGGGC  1609261

Query  681      CATCCGCTGGGGCGCGGATACGGTCATGGATCTTTCGACGGGACGCAACATCCATAACAT  740
                 |   | |||||||| || ||||||||||| || |||||||| ||||||||||| |||||
Sbjct  1609262  GACGAGATGGGGCGCCGACACGGTCATGGACCTGTCGACGGGGCGCAACATCCACAACAT  1609321

Query  741      CCGCGACTGGATCATCCGGAATGCTCCTGTGCCGATCGGAACGGTGCCGCTTTATCAGGC  800
                ||||||||||||| | || ||  |||| ||||||||||| ||||||||||| || |||||
Sbjct  1609322  CCGCGACTGGATCCTGCGCAACTCTCCGGTGCCGATCGGGACGGTGCCGCTGTACCAGGC  1609381

Query  801      GCTGGAAAAGGTGGGCGGGATTGCGGAAGACCTGACATGGGAAGTTTTCCGCGACACGCT  860
                |||||||||||| ||||| ||||| ||||| ||||| |||||||| ||||||||||||||
Sbjct  1609382  GCTGGAAAAGGTCGGCGGCATTGCCGAAGATCTGACCTGGGAAGTCTTCCGCGACACGCT  1609441

Query  861      GATTGAGCAGGCGGAGCAGGGGGTGGATTACTTTACCATCCACGCTGGTGTCCGGCTGCA  920
                ||| |||||||| |||||||||||||| || || || |||||||| || ||| |||||||
Sbjct  1609442  GATCGAGCAGGCCGAGCAGGGGGTGGACTATTTCACGATCCACGCGGGCGTCAGGCTGCA  1609501

Query  921      CATGATCCCGCTGACGGCCCGACGGGTGACGGGTATCGTGTCGCGCGGCGGTTCCATCAT  980
                |||||||||| ||||||     |||||||| || ||||| |||||||| || || |||||
Sbjct  1609502  CATGATCCCGATGACGGTGAACCGGGTGACCGGGATCGTTTCGCGCGGGGGCTCGATCAT  1609561

Query  981      GGCGAAATGGTGCCTGCATCATCACCGCGAAAGCTTCCTGTACGAGCATTTCGAGGAGAT  1040
                ||| || |||||||||||||||||||||||||||||||| |||||||||||||| |||||
Sbjct  1609562  GGCAAAGTGGTGCCTGCATCATCACCGCGAAAGCTTCCTCTACGAGCATTTCGACGAGAT  1609621

Query  1041     CTGCGACATCTGCCGTCGTTATGACGTGTCGTTCTCGCTTGGGGATGGGTTGCGTCCGGG  1100
                |||||| |||   |||   ||||||||||| ||||||||||| || ||| |||| || ||
Sbjct  1609622  CTGCGAGATCGCGCGTGCCTATGACGTGTCCTTCTCGCTTGGCGACGGGCTGCGGCCCGG  1609681

Query  1101     CTCGATCGCCGATGCCAACGATGCGGCGCAGTTTGCAGAGCTTGAGACGCTTGGCGAGCT  1160
                ||| ||||| |||||||| || | ||| ||||| || || || |||||||| ||||||||
Sbjct  1609682  CTCAATCGCGGATGCCAATGACGAGGCCCAGTTCGCGGAACTCGAGACGCTGGGCGAGCT  1609741

Query  1161     GACGAAAATTGCCTGGGCCAAGGACTGTCAGGTCATGATCGAAGGGCCGGGTCATGTGCC  1220
                |||| | || ||||||||    ||||||||||||||||||||||||||||| || |||||
Sbjct  1609742  GACGCAGATCGCCTGGGCGCGCGACTGTCAGGTCATGATCGAAGGGCCGGGCCACGTGCC  1609801

Query  1221     GATGCATAAGATCAAGGCCAACATGGACAAGCAGCTTGAGCACTGCCACGAAGCGCCGTT  1280
                 ||||| ||||||||| ||||||||||||||||||| |||  ||||  ||| || |||||
Sbjct  1609802  CATGCACAAGATCAAGCCCAACATGGACAAGCAGCTCGAGGTCTGCGGCGAGGCACCGTT  1609861

Query  1281     CTATACGCTTGGACCGCTGACGACGGATATCGCGCCCGGTTACGACCACATTACCTCCGC  1340
                ||||||||| || ||||| ||||| || |||||||| || ||||||||||| |||  || 
Sbjct  1609862  CTATACGCTCGGGCCGCTCACGACCGACATCGCGCCGGGCTACGACCACATCACCAGCGG  1609921

Query  1341     CATTGGGGCTGCTATGATCGGCTGGTTCGGCACGGCGATGCTCTGCTATGTCACGCCCAA  1400
                ||| || || || |||||||| |||||||||||||||||||||||||| || ||||||||
Sbjct  1609922  CATCGGTGCGGCCATGATCGGGTGGTTCGGCACGGCGATGCTCTGCTACGTGACGCCCAA  1609981

Query  1401     AGAGCATCTGGGTCTGCCGGACCGGAACGACGTCAAGACGGGTGTCATCACCTACAAGCT  1460
                 ||||| || || ||||| |||||  ||||||| |||   || ||||||||||||||| |
Sbjct  1609982  GGAGCACCTTGGGCTGCCCGACCGCGACGACGTGAAGGTCGGCGTCATCACCTACAAGAT  1610041

Query  1461     CGCAGCTCATGCTGCGGATCTGGCGAAGGGCCATCCGGGCGCGCAGATGCGGGATGACGC  1520
                ||| || ||||| ||||| ||||| |||||||| || |  |||||||| || || || ||
Sbjct  1610042  CGCGGCCCATGCGGCGGACCTGGCCAAGGGCCACCCAGCGGCGCAGATCCGCGACGATGC  1610101

Query  1521     GCTATCGCGGGCGCGGTTCGAGTTCCGGTGGGAGGATCAGTTCAATCTGGGTCTCGATCC  1580
                  | ||||||||||||||||||||||| ||||| || |||||||| ||    ||||||||
Sbjct  1610102  CTTGTCGCGGGCGCGGTTCGAGTTCCGCTGGGAAGACCAGTTCAACCTCTCGCTCGATCC  1610161

Query  1581     TGATACGGCCCGTGCCATGCATGATGAAACACTGCCCAAGCAGGCGCACAAGGTGTCCCA  1640
                 || || |||||  | |||||||| ||||| ||||| ||  |||| ||||||||  | ||
Sbjct  1610162  CGAAACCGCCCGGTCGATGCATGACGAAACCCTGCCAAAAGAGGCCCACAAGGTCGCGCA  1610221

Query  1641     TTTCTGCTCGATGTGTGGGCCGAAGTTCTGCTCGATGAAGATTTCGCATGACATCCGTGC  1700
                |||||| |||||||| |||||||||||||||||||||  |||    || ||||||||   
Sbjct  1610222  TTTCTGTTCGATGTGCGGGCCGAAGTTCTGCTCGATGCGGATCAGCCACGACATCCG---  1610278

Query  1701     TGCAGCGGAAAAGCAGGACGGTATGGAGCAGATGGCGGAGAAATTCCGTGAAGGCGG  1757
                 || | || | || ||||||| |||| ||  ||||| ||||| ||||| ||||||||
Sbjct  1610279  CGCGGAGGCACAGAAGGACGGCATGGCGCGCATGGCAGAGAAGTTCCGCGAAGGCGG  1610335


>Mesorhizobium loti R88b chromosome, complete genome
Sequence ID: CP033367.1 Length: 7207166 
Range 1: 7019893 to 7021456

Score:1332 bits(1476), Expect:0.0, 
Identities:1244/1572(79%),  Gaps:17/1572(1%), Strand: Plus/Plus

Query  226      CGCGATGATGTGGAGGAGTATGACGGTCGCACGATCACGGCAGCCGATAACGGTTTTGCA  285
                ||||  ||||| ||||  |||||||| |||    ||  | | |  || ||||| ||||| 
Sbjct  7019893  CGCGGCGATGTCGAGGCCTATGACGGCCGCCATGTCCGGCCGGAGGACAACGGATTTGCG  7019952

Query  286      GAAGGGGATCGGCTGACACCTGCATTTCCGAACCAGCGCCGCCCCCTGCGGGCGGT-CGG  344
                   || || || ||||| || | |||||  |  |    ||| || ||  ||||    | |
Sbjct  7019953  ACCGGCGAGCGCCTGACGCCGGAATTTCTCACTCGCAACCGGCCACTCAGGGCCAAGCAG  7020012

Query  345      GGATCGTGCTGTGACCCAGCTGGCTTATGCCCGTGCCGGCGTCATTACGCCCGAGATGGA  404
                ||   | || ||||||||||| || ||||| || |||||| |||| ||||||||||||||
Sbjct  7020013  GGCAAG-GCGGTGACCCAGCTCGCCTATGCGCGCGCCGGCATCATCACGCCCGAGATGGA  7020071

Query  405      ATTCGTCGCCATCCGGGAAAATATCGGCCG---GACGCAGGCCCTG--AAGGAAGAGCGG  459
                 |||||||||||||| |||||  |||||||   || || |  | ||  |||   ||||| 
Sbjct  7020072  GTTCGTCGCCATCCGCGAAAACCTCGGCCGCGAGATGCTG--CGTGGCAAGCTTGAGCGT  7020129

Query  460      GATGGCGAGGATTTCGGAGCCAGCATTCCGGATTTCGTAACGCCGGAATTCGTGCGGCAG  519
                || ||||| |  ||||| ||    || || || ||||| |||||||||||||||||  | 
Sbjct  7020130  GACGGCGAAGCCTTCGGCGCGGCGATCCCAGACTTCGTCACGCCGGAATTCGTGCGCGAT  7020189

Query  520      GAAATTGCTTTAGGACGGGCAATCATTCCCGCCAATATCAATCA--CCGTGAGCTTGAGC  577
                ||  ||||    || || || |||||||||||||| ||||||||  |||  |||  ||||
Sbjct  7020190  GAGGTTGCGCGCGGGCGTGCGATCATTCCCGCCAACATCAATCATCCCGAAAGC--GAGC  7020247

Query  578      CGATGATTATCGGGCGCAACTTTCTGGTGAAGATCAATGCCAATATCGGCAATTCGGCCG  637
                ||||||| ||||| ||||| || |||||||||||||| |||||||| |||||||| ||||
Sbjct  7020248  CGATGATCATCGGCCGCAATTTCCTGGTGAAGATCAACGCCAATATAGGCAATTCCGCCG  7020307

Query  638      TGACATCTTCGATGGAAGAAGAGGTCGAGAAGATGGTGTGGTCCATCCGCTGGGGCGCGG  697
                | || || |||||||  ||||||||||| |||||||| ||| | |||||||||||||| |
Sbjct  7020308  TCACCTCCTCGATGGCCGAAGAGGTCGAAAAGATGGTCTGGGCGATCCGCTGGGGCGCCG  7020367

Query  698      ATACGGTCATGGATCTTTCGACGGGACGCAACATCCATAACATCCGCGACTGGATCATCC  757
                | ||||| ||||| || ||||| || ||||||||||| |||||||| || |||||| | |
Sbjct  7020368  ACACGGTGATGGACCTGTCGACCGGCCGCAACATCCACAACATCCGTGAATGGATCGTAC  7020427

Query  758      GGAATGCTCCTGTGCCGATCGGAACGGTGCCGCTTTATCAGGCGCTGGAAAAGGTGGGCG  817
                | ||||| || ||||||||||| ||||||||||| ||||||||||| ||||||||   ||
Sbjct  7020428  GCAATGCGCCGGTGCCGATCGGCACGGTGCCGCTCTATCAGGCGCTCGAAAAGGTCAACG  7020487

Query  818      GGATTGCGGAAGACCTGACATGGGAAGTTTTCCGCGACACGCTGATTGAGCAGGCGGAGC  877
                | ||||| || ||||| || ||||| || | ||||||||| ||||| |||||||| ||||
Sbjct  7020488  GCATTGCCGAGGACCTTACCTGGGAGGTCTACCGCGACACACTGATCGAGCAGGCCGAGC  7020547

Query  878      AGGGGGTGGATTACTTTACCATCCACGCTGGTGTCCGGCTGCACATGATCCCGCTGACGG  937
                |||| || || || || ||||||||||| ||  | |||||||||   ||||||||||| |
Sbjct  7020548  AGGGCGTCGACTATTTCACCATCCACGCCGGCATGCGGCTGCACTACATCCCGCTGACTG  7020607

Query  938      CCCGACGGGTGACGGGTATCGTGTCGCGCGGCGGTTCCATCATGGCGAAATGGTGCCTGC  997
                 |   ||||| ||||| ||||| |||||||||||||| |||||||| |||||||||||||
Sbjct  7020608  TCGACCGGGTCACGGGCATCGTCTCGCGCGGCGGTTCGATCATGGCCAAATGGTGCCTGC  7020667

Query  998      ATCATCACCGCGAAAGCTTCCTGTACGAGCATTTCGAGGAGATCTGCGACATCTGCCGTC  1057
                | |||||||| |||||||| || |||||||| |||| ||| |||||||||||||||||  
Sbjct  7020668  AGCATCACCGGGAAAGCTTTCTCTACGAGCACTTCGCGGAAATCTGCGACATCTGCCGCG  7020727

Query  1058     GTTATGACGTGTCGTTCTCGCTTGGGGATGGGTTGCGTCCGGGCTCGATCGCCGATGCCA  1117
                  ||||||||||| ||||||||||| || ||  | ||||| |||||||||||||| ||||
Sbjct  7020728  CCTATGACGTGTCCTTCTCGCTTGGCGACGGTCTTCGTCCCGGCTCGATCGCCGACGCCA  7020787

Query  1118     ACGATGCGGCGCAGTTTGCAGAGCTTGAGACGCTTGGCGAGCTGACGAAAATTGCCTGGG  1177
                |||| |||||||| || || ||||| || |||||||||||||||||| | || |||||||
Sbjct  7020788  ACGACGCGGCGCAATTCGCCGAGCTGGAAACGCTTGGCGAGCTGACGCAGATCGCCTGGG  7020847

Query  1178     CCAAGGACTGTCAGGTCATGATCGAAGGGCCGGGTCATGTGCCGATGCATAAGATCAAGG  1237
                ||||||| || ||||| |||||||| ||||| || || ||||||||||| ||||||||||
Sbjct  7020848  CCAAGGATTGCCAGGTGATGATCGAGGGGCCTGGCCACGTGCCGATGCACAAGATCAAGG  7020907

Query  1238     CCAACATGGACAAGCAGCTTGAGCACTGCCACGAAGCGCCGTTCTATACGCTTGGACCGC  1297
                  ||||||||||||||||| |     |||  ||| ||||||||||| |||||||||||||
Sbjct  7020908  AGAACATGGACAAGCAGCTCGCCGTTTGCGGCGAGGCGCCGTTCTACACGCTTGGACCGC  7020967

Query  1298     TGACGACGGATATCGCGCCCGGTTACGACCACATTACCTCCGCCATTGGGGCTGCTATGA  1357
                ||||||| || || ||||| || || |||||||| ||||||| |||||| ||||| ||||
Sbjct  7020968  TGACGACCGACATTGCGCCGGGCTATGACCACATCACCTCCGGCATTGGTGCTGCCATGA  7021027

Query  1358     TCGGCTGGTTCGGCACGGCGATGCTCTGCTATGTCACGCCCAAAGAGCATCTGGGTCTGC  1417
                |||| ||||||||||| || ||||||||||| |||||||| || || ||||| || || |
Sbjct  7021028  TCGGGTGGTTCGGCACCGCCATGCTCTGCTACGTCACGCCGAAGGAACATCTCGGCCTTC  7021087

Query  1418     CGGACCGGAACGACGTCAAGACGGGTGTCATCACCTACAAGCTCGCAGCTCATGCTGCGG  1477
                | || || |||||||||||||  || || |||||||||||| |||| || ||||| || |
Sbjct  7021088  CCGATCGCAACGACGTCAAGATTGGGGTGATCACCTACAAGATCGCCGCCCATGCCGCCG  7021147

Query  1478     ATCTGGCGAAGGGCCATCCGGGCGCGCAGATGCGGGATGACGCGCTATCGCGGGCGCGGT  1537
                |||||||||||||||||||||  ||| |  |  ||||||| || || || || ||||| |
Sbjct  7021148  ATCTGGCGAAGGGCCATCCGGCGGCGAAAGTCAGGGATGATGCCCTCTCCCGCGCGCGCT  7021207

Query  1538     TCGAGTTCCGGTGGGAGGATCAGTTCAATCTGGGTCTCGATCCTGATACGGCCCGTGCCA  1597
                |||||||||| |||||||| |||||||| |||   ||||||||||| || || ||  || 
Sbjct  7021208  TCGAGTTCCGCTGGGAGGACCAGTTCAACCTGTCGCTCGATCCTGAAACCGCGCGGTCCT  7021267

Query  1598     TGCATGATGAAACACTGCCCAAGCAGGCGCACAAGGTGTCCCATTTCTGCTCGATGTGTG  1657
                | || ||  | ||  |||||||| |||||||||||||| | ||||||||||||||||| |
Sbjct  7021268  TCCACGACCAGACCTTGCCCAAGGAGGCGCACAAGGTGGCGCATTTCTGCTCGATGTGCG  7021327

Query  1658     GGCCGAAGTTCTGCTCGATGAAGATTTCGCATGACATCCGTGCTGCAGCGGAAAAGCAGG  1717
                ||||||| ||||||||||||   ||||| || ||||||||    || | || | || |||
Sbjct  7021328  GGCCGAAATTCTGCTCGATGCGCATTTCCCACGACATCCG---CGCCGAGGCACAGAAGG  7021384

Query  1718     ACGGTATGGAGCAGATGGCGGAGAAATTCCGTGAAGGCGGGCAGCTCTATGTTCCCG-TG  1776
                | || |||| |  |||||||| |||||  || |  || ||  | |||||||| || | ||
Sbjct  7021385  AAGGCATGGCGGCGATGGCGGCGAAATATCGCGCGGGTGGCGATCTCTATGTGCCGGCTG  7021444

Query  1777     ACGGAACCGGCG  1788
                ||   |||||||
Sbjct  7021445  ACAAGACCGGCG  7021456


Range 2: 7022855 to 7024009

Score:266 bits(294), Expect:1e-65, 
Identities:772/1173(66%),  Gaps:33/1173(2%), Strand: Plus/Plus

Query  3102     CTGCCCAACACGGCAGGCTGCCACACCGTTCGGGAAGCCGTAACCACGGCCCGGATGGCG  3161
                || |||||||| || ||||||||| ||||   |||||| || || || ||   |||||||
Sbjct  7022855  CTTCCCAACACTGCCGGCTGCCACTCCGTCAAGGAAGCGGTCACGACCGCGAAGATGGCG  7022914

Query  3162     CGTGAAGTGTTTGGAACTTCATGGATCAAGCTGGAAGTCATCGGTCATGCCGACACGCTG  3221
                || |||||||| || ||    ||||||||||| ||||| |||||  |    |||||||||
Sbjct  7022915  CGCGAAGTGTTCGGCACGAGCTGGATCAAGCTCGAAGTGATCGGCAACCAGGACACGCTG  7022974

Query  3222     CAACCCGACCCGTTTGCGCTCGTCGAGGCCGCGCGGGTGCTGTGTGCGGAGGGGTTTGAT  3281
                ||||| |||  ||| |  || ||||| ||||||||  | ||||| | ||| || |||   
Sbjct  7022975  CAACCGGACGTGTTCGGCCTGGTCGAAGCCGCGCGCATCCTGTGCGAGGACGGTTTTACG  7023034

Query  3282     GTCTTTCCCTACACGACCGAGGACCTGATCGTGGGCGAAAAGCTGCTTGAGGCCGGTTGC  3341
                || |||||||| || ||||| |||||  | || | |||   |||||| ||||| || |||
Sbjct  7023035  GTATTTCCCTATACCACCGACGACCTTGTTGTCGCCGAGCGGCTGCTGGAGGCGGGCTGC  7023094

Query  3342     AAAGTCCTGATGCCCTGGGGCGCGCCCATTGGTTCAGGACAGGGTC--TCCGAAATC-TG  3398
                || ||||||||||| ||| |||| || || ||||| |  |  || |    | | ||| ||
Sbjct  7023095  AAGGTCCTGATGCCGTGGTGCGCACCGATCGGTTCCGCCCTCGGGCCGGTCAACATCATG  7023154

Query  3399     GCGGGATTGCGCAGCATGAGGGCACATTTCCGGGATGTTCCGCTGGTCGTGGATGCGGGG  3458
                ||   | ||||    ||| | | ||| |||| |||||| |||||  | ||||||||||||
Sbjct  7023155  GC---ACTGCGTTCGATGCGCGGACACTTCCCGGATGTCCCGCTCATTGTGGATGCGGGG  7023211

Query  3459     ATCGGTGCCCCCAGCCAAGCCGCGCAGACCATGGAACTTGGGTTTGATGCCGTGTTGCTC  3518
                 ||||    ||    || || ||      ||||||||| || ||||| |||||| |||| 
Sbjct  7023212  CTCGGACGGCCGTCGCACGCGGCAACCGTCATGGAACTCGGCTTTGACGCCGTGCTGCTG  7023271

Query  3519     AATACTGCGGTGGCGAAGGCAGTCGATCCTGTGGGAATGGCGCGGGCCTTTGGGCGCGCC  3578
                || || ||||| || | ||| |  ||||| || || |||||||| || || ||    || 
Sbjct  7023272  AACACGGCGGTCGCCAGGGCGGCTGATCCGGTCGGCATGGCGCGTGCGTTCGGCAAGGCT  7023331

Query  3579     ATACAGGCGGGACGGGAAGGCTATCAGGCCGGACTGATGCCGGA---GCGGGATATGGCC  3635
                 |  | || || || ||| |||  |||  |||    ||||  ||   ||| ||  | |||
Sbjct  7023332  GTCGAAGCCGGCCGTGAA-GCTTACAGCTCGG--GAATGCTCGAACCGCGCGACGTCGCC  7023388

Query  3636     AGTGCC-TCGACGCCCGTTTTCGGTCTGGCGGAGC--TGGCATGATGACGCTTGATCCGT  3692
                 ||||| ||||||||     |     |||| ||||  |    | ||||  || ||||| |
Sbjct  7023389  -GTGCCATCGACGCCGACAAT-----TGGCAGAGCCGTTTTTTCATGAAACTCGATCCCT  7023442

Query  3693     TCTATCTTCTGGTCG---GGGAAGTC-GGACTTCTTGAAACGCTGCTGCCCTGGGGTGTG  3748
                |||| ||  | ||||   | |  | | |||    | |||  |||| | ||    || || 
Sbjct  7023443  TCTACCTGATCGTCGACAGCGCTGCCTGGA----TCGAACGGCTGGTCCCACTCGGCGTC  7023498

Query  3749     CGGCTGGTGCAGCTTCGCCTCAAGGACAAACCGGAAGCGGAAATCCGCCGTCAGATCTGT  3808
                  |||||| ||||||||| |||||  ||     || || |   | |||    ||||| | 
Sbjct  7023499  AAGCTGGTTCAGCTTCGCATCAAGACCATGGATGAGGCCGGGTTGCGCGCGGAGATCCG-  7023557

Query  3809     CATGCCCGTGATCTGTGTGAGCGGCATGGCG--CCCAGCTTGTCGTCAACGACTACTGGC  3866
                || | |   |  || |||| ||   |   ||   ||||||  ||||||||||| ||||||
Sbjct  7023558  CAAGGCAAAGGCCT-TGTGCGCCCAAAACCGTTGCCAGCTCATCGTCAACGACCACTGGC  7023616

Query  3867     GCCTTGCGATGGAACTGGGGTGCGATTTCGTCCATCTGGGTCAGGAAGACATTGAAACGG  3926
                |||| || || ||    || ||||| |||||||| || || ||||| ||  |  | || |
Sbjct  7023617  GCCTGGCAATCGAGGAAGGCTGCGACTTCGTCCACCTTGGCCAGGAGGATTTGCAGACCG  7023676

Query  3927     CGGATTTTGCCGCGCTTCGAGACGCTGGGATCCGGTTCGGGCTGTCCACCCATGATCCGG  3986
                | |||  | |   | |||| |  || ||  |  || |||| |||  ||| ||||||    
Sbjct  7023677  CCGATCGTTCGCGGATTCGGGTAGCCGGCGTGAGGCTCGGACTGAGCACACATGATGATA  7023736

Query  3987     CGGAACTCGAACGGGCCCTGTCTTACGAACCAGCTTACGTTGCTCTCGGTCCAGTTTATC  4046
                  ||||| |||  |||  || |   ||  || |  ||  | || || || ||  | ||||
Sbjct  7023737  TCGAACTGGAAACGGCGATGGCCGCCGGGCCGGACTATATCGCGCTTGGGCCGATCTATC  7023796

Query  4047     CGACCCTTCTGaaaaaaaTGAAATGGGGGCCTCAGGGGCTGGAGCGGGTGGCTGACTGGA  4106
                ||||| | ||||| |  |||||||||| ||| || ||||| || ||| |    || ||||
Sbjct  7023797  CGACCATCCTGAAGACGATGAAATGGGCGCCGCAAGGGCTCGAACGGATCAGCGAGTGGA  7023856

Query  4107     AGAAACGGGCCGGTCAGACACCGCTTGTCGCCATTGGGGGCCTGACGCCCGAGCGCCTCC  4166
                ||   |||| ||  |  |  ||  | ||||||||||| || || |  || ||  | ||| 
Sbjct  7023857  AGCGCCGGGTCGCGCCAATCCCATTGGTCGCCATTGGCGGTCTCAACCCTGACAGGCTCA  7023916

Query  4167     CGGGGGTCTTTTCCGCAGGTGCGGACAGCGCCGCTGTGGTGACGGATATCCAGATGGCGG  4226
                  || || ||  | || |  || || ||||| || ||||| || || |||  | ||   |
Sbjct  7023917  ACGGTGTTTTCGCGGCGGACGCCGATAGCGCGGCAGTGGTCACCGACATCACGCTGAATG  7023976

Query  4227     ACGACCCGGTTGCCCGCTGCCGGGAATGGGTCG  4259
                 ||| || |  || |||   || |||||| |||
Sbjct  7023977  CCGATCCCGAAGCGCGCACACGAGAATGGATCG  7024009


Range 3: 7022040 to 7022327

Score:101 bits(111), Expect:1e-15, 
Identities:195/288(68%),  Gaps:0/288(0%), Strand: Plus/Plus

Query  2316     CTGCGCGGTGTCCGGGGCGAAATGCTGATCGTGCACGCGCCGGACGTGACGCTGACGCGG  2375
                ||||| || || || ||||| ||||||||| |||   |||| || ||  ||||| | || 
Sbjct  7022040  CTGCGTGGCGTTCGTGGCGAGATGCTGATCCTGCGAACGCCTGAAGTCTCGCTGTCACGC  7022099

Query  2376     CCTGTTCGCCTGCTGCATCCGCGCTTCCCCTGCTACATCGTGCCACGCGAAAACGGGCGC  2435
                || || || ||||||||||| ||||| ||   |||  | ||||| || |   ||   |  
Sbjct  7022100  CCGGTCCGTCTGCTGCATCCACGCTTTCCGCTCTATGTGGTGCCGCGTGCCGACCACCAT  7022159

Query  2436     TACATGATCGGTGCGACCATGGTGGAAAGTGCGCATCGCGGAGGTGTGACGGCGCGGGCT  2495
                | |||| |||| ||||| ||| | || ||   |    | |||   || | ||||||  | 
Sbjct  7022160  TTCATGGTCGGCGCGACGATGATCGAGAGCCAGTCCAGTGGACCGGTCAGGGCGCGTTCG  7022219

Query  2496     GCGATGGAGCTGCTTTCGGCGGCCTATACGCTTCATCCCGGTTTTGCCGAAGCGGAAATT  2555
                  ||||||||| ||    || |||||| | || ||||| |  |||| ||| || || || 
Sbjct  7022220  ATGATGGAGCTTCTAGGTGCCGCCTATGCCCTCCATCCGGCCTTTGGCGAGGCCGAGATC  7022279

Query  2556     CTTGAACTGGGCGCAGGGCTGCGTCCGTCCTTTCCTGACAACATTCCG  2603
                 |||||   || |  ||  | |||||| ||||||| |||||| | |||
Sbjct  7022280  GTTGAAACCGGTGTCGGCGTTCGTCCGGCCTTTCCCGACAACCTGCCG  7022327


>Mesorhizobium japonicum strain R7AstarV2 chromosome, complete genome
Sequence ID: CP052769.1 Length: 6530396 
Range 1: 6367068 to 6368631

Score:1332 bits(1476), Expect:0.0, 
Identities:1244/1572(79%),  Gaps:17/1572(1%), Strand: Plus/Plus

Query  226      CGCGATGATGTGGAGGAGTATGACGGTCGCACGATCACGGCAGCCGATAACGGTTTTGCA  285
                ||||  ||||| ||||  |||||||| |||    ||  | | |  || ||||| ||||| 
Sbjct  6367068  CGCGGCGATGTCGAGGCCTATGACGGCCGCCATGTCCGGCCGGAGGACAACGGATTTGCG  6367127

Query  286      GAAGGGGATCGGCTGACACCTGCATTTCCGAACCAGCGCCGCCCCCTGCGGGCGGT-CGG  344
                   || || || ||||| || | |||||  |  |    ||| || ||  ||||    | |
Sbjct  6367128  ACCGGCGAGCGCCTGACGCCGGAATTTCTCACTCGCAACCGGCCACTCAGGGCCAAGCAG  6367187

Query  345      GGATCGTGCTGTGACCCAGCTGGCTTATGCCCGTGCCGGCGTCATTACGCCCGAGATGGA  404
                ||   | || ||||||||||| || ||||| || |||||| |||| ||||||||||||||
Sbjct  6367188  GGCAAG-GCGGTGACCCAGCTCGCCTATGCGCGCGCCGGCATCATCACGCCCGAGATGGA  6367246

Query  405      ATTCGTCGCCATCCGGGAAAATATCGGCCG---GACGCAGGCCCTG--AAGGAAGAGCGG  459
                 |||||||||||||| |||||  |||||||   || || |  | ||  |||   ||||| 
Sbjct  6367247  GTTCGTCGCCATCCGCGAAAACCTCGGCCGCGAGATGCTG--CGTGGCAAGCTTGAGCGT  6367304

Query  460      GATGGCGAGGATTTCGGAGCCAGCATTCCGGATTTCGTAACGCCGGAATTCGTGCGGCAG  519
                || ||||| |  ||||| ||    || || || ||||| |||||||||||||||||  | 
Sbjct  6367305  GACGGCGAAGCCTTCGGCGCGGCGATCCCAGACTTCGTCACGCCGGAATTCGTGCGCGAT  6367364

Query  520      GAAATTGCTTTAGGACGGGCAATCATTCCCGCCAATATCAATCA--CCGTGAGCTTGAGC  577
                ||  ||||    || || || |||||||||||||| ||||||||  |||  |||  ||||
Sbjct  6367365  GAGGTTGCGCGCGGGCGTGCGATCATTCCCGCCAACATCAATCATCCCGAAAGC--GAGC  6367422

Query  578      CGATGATTATCGGGCGCAACTTTCTGGTGAAGATCAATGCCAATATCGGCAATTCGGCCG  637
                ||||||| ||||| ||||| || |||||||||||||| |||||||| |||||||| ||||
Sbjct  6367423  CGATGATCATCGGCCGCAATTTCCTGGTGAAGATCAACGCCAATATAGGCAATTCCGCCG  6367482

Query  638      TGACATCTTCGATGGAAGAAGAGGTCGAGAAGATGGTGTGGTCCATCCGCTGGGGCGCGG  697
                | || || |||||||  ||||||||||| |||||||| ||| | |||||||||||||| |
Sbjct  6367483  TCACCTCCTCGATGGCCGAAGAGGTCGAAAAGATGGTCTGGGCGATCCGCTGGGGCGCCG  6367542

Query  698      ATACGGTCATGGATCTTTCGACGGGACGCAACATCCATAACATCCGCGACTGGATCATCC  757
                | ||||| ||||| || ||||| || ||||||||||| |||||||| || |||||| | |
Sbjct  6367543  ACACGGTGATGGACCTGTCGACCGGCCGCAACATCCACAACATCCGTGAATGGATCGTAC  6367602

Query  758      GGAATGCTCCTGTGCCGATCGGAACGGTGCCGCTTTATCAGGCGCTGGAAAAGGTGGGCG  817
                | ||||| || ||||||||||| ||||||||||| ||||||||||| ||||||||   ||
Sbjct  6367603  GCAATGCGCCGGTGCCGATCGGCACGGTGCCGCTCTATCAGGCGCTCGAAAAGGTCAACG  6367662

Query  818      GGATTGCGGAAGACCTGACATGGGAAGTTTTCCGCGACACGCTGATTGAGCAGGCGGAGC  877
                | ||||| || ||||| || ||||| || | ||||||||| ||||| |||||||| ||||
Sbjct  6367663  GCATTGCCGAGGACCTTACCTGGGAGGTCTACCGCGACACACTGATCGAGCAGGCCGAGC  6367722

Query  878      AGGGGGTGGATTACTTTACCATCCACGCTGGTGTCCGGCTGCACATGATCCCGCTGACGG  937
                |||| || || || || ||||||||||| ||  | |||||||||   ||||||||||| |
Sbjct  6367723  AGGGCGTCGACTATTTCACCATCCACGCCGGCATGCGGCTGCACTACATCCCGCTGACTG  6367782

Query  938      CCCGACGGGTGACGGGTATCGTGTCGCGCGGCGGTTCCATCATGGCGAAATGGTGCCTGC  997
                 |   ||||| ||||| ||||| |||||||||||||| |||||||| |||||||||||||
Sbjct  6367783  TCGACCGGGTCACGGGCATCGTCTCGCGCGGCGGTTCGATCATGGCCAAATGGTGCCTGC  6367842

Query  998      ATCATCACCGCGAAAGCTTCCTGTACGAGCATTTCGAGGAGATCTGCGACATCTGCCGTC  1057
                | |||||||| |||||||| || |||||||| |||| ||| |||||||||||||||||  
Sbjct  6367843  AGCATCACCGGGAAAGCTTTCTCTACGAGCACTTCGCGGAAATCTGCGACATCTGCCGCG  6367902

Query  1058     GTTATGACGTGTCGTTCTCGCTTGGGGATGGGTTGCGTCCGGGCTCGATCGCCGATGCCA  1117
                  ||||||||||| ||||||||||| || ||  | ||||| |||||||||||||| ||||
Sbjct  6367903  CCTATGACGTGTCCTTCTCGCTTGGCGACGGTCTTCGTCCCGGCTCGATCGCCGACGCCA  6367962

Query  1118     ACGATGCGGCGCAGTTTGCAGAGCTTGAGACGCTTGGCGAGCTGACGAAAATTGCCTGGG  1177
                |||| |||||||| || || ||||| || |||||||||||||||||| | || |||||||
Sbjct  6367963  ACGACGCGGCGCAATTCGCCGAGCTGGAAACGCTTGGCGAGCTGACGCAGATCGCCTGGG  6368022

Query  1178     CCAAGGACTGTCAGGTCATGATCGAAGGGCCGGGTCATGTGCCGATGCATAAGATCAAGG  1237
                ||||||| || ||||| |||||||| ||||| || || ||||||||||| ||||||||||
Sbjct  6368023  CCAAGGATTGCCAGGTGATGATCGAGGGGCCTGGCCACGTGCCGATGCACAAGATCAAGG  6368082

Query  1238     CCAACATGGACAAGCAGCTTGAGCACTGCCACGAAGCGCCGTTCTATACGCTTGGACCGC  1297
                  ||||||||||||||||| |     |||  ||| ||||||||||| |||||||||||||
Sbjct  6368083  AGAACATGGACAAGCAGCTCGCCGTTTGCGGCGAGGCGCCGTTCTACACGCTTGGACCGC  6368142

Query  1298     TGACGACGGATATCGCGCCCGGTTACGACCACATTACCTCCGCCATTGGGGCTGCTATGA  1357
                ||||||| || || ||||| || || |||||||| ||||||| |||||| ||||| ||||
Sbjct  6368143  TGACGACCGACATTGCGCCGGGCTATGACCACATCACCTCCGGCATTGGTGCTGCCATGA  6368202

Query  1358     TCGGCTGGTTCGGCACGGCGATGCTCTGCTATGTCACGCCCAAAGAGCATCTGGGTCTGC  1417
                |||| ||||||||||| || ||||||||||| |||||||| || || ||||| || || |
Sbjct  6368203  TCGGGTGGTTCGGCACCGCCATGCTCTGCTACGTCACGCCGAAGGAACATCTCGGCCTTC  6368262

Query  1418     CGGACCGGAACGACGTCAAGACGGGTGTCATCACCTACAAGCTCGCAGCTCATGCTGCGG  1477
                | || || |||||||||||||  || || |||||||||||| |||| || ||||| || |
Sbjct  6368263  CCGATCGCAACGACGTCAAGATTGGGGTGATCACCTACAAGATCGCCGCCCATGCCGCCG  6368322

Query  1478     ATCTGGCGAAGGGCCATCCGGGCGCGCAGATGCGGGATGACGCGCTATCGCGGGCGCGGT  1537
                |||||||||||||||||||||  ||| |  |  ||||||| || || || || ||||| |
Sbjct  6368323  ATCTGGCGAAGGGCCATCCGGCGGCGAAAGTCAGGGATGATGCCCTCTCCCGCGCGCGCT  6368382

Query  1538     TCGAGTTCCGGTGGGAGGATCAGTTCAATCTGGGTCTCGATCCTGATACGGCCCGTGCCA  1597
                |||||||||| |||||||| |||||||| |||   ||||||||||| || || ||  || 
Sbjct  6368383  TCGAGTTCCGCTGGGAGGACCAGTTCAACCTGTCGCTCGATCCTGAAACCGCGCGGTCCT  6368442

Query  1598     TGCATGATGAAACACTGCCCAAGCAGGCGCACAAGGTGTCCCATTTCTGCTCGATGTGTG  1657
                | || ||  | ||  |||||||| |||||||||||||| | ||||||||||||||||| |
Sbjct  6368443  TCCACGACCAGACCTTGCCCAAGGAGGCGCACAAGGTGGCGCATTTCTGCTCGATGTGCG  6368502

Query  1658     GGCCGAAGTTCTGCTCGATGAAGATTTCGCATGACATCCGTGCTGCAGCGGAAAAGCAGG  1717
                ||||||| ||||||||||||   ||||| || ||||||||    || | || | || |||
Sbjct  6368503  GGCCGAAATTCTGCTCGATGCGCATTTCCCACGACATCCG---CGCCGAGGCACAGAAGG  6368559

Query  1718     ACGGTATGGAGCAGATGGCGGAGAAATTCCGTGAAGGCGGGCAGCTCTATGTTCCCG-TG  1776
                | || |||| |  |||||||| |||||  || |  || ||  | |||||||| || | ||
Sbjct  6368560  AAGGCATGGCGGCGATGGCGGCGAAATATCGCGCGGGTGGCGATCTCTATGTGCCGGCTG  6368619

Query  1777     ACGGAACCGGCG  1788
                ||   |||||||
Sbjct  6368620  ACAAGACCGGCG  6368631


Range 2: 6370030 to 6371184

Score:266 bits(294), Expect:1e-65, 
Identities:772/1173(66%),  Gaps:33/1173(2%), Strand: Plus/Plus

Query  3102     CTGCCCAACACGGCAGGCTGCCACACCGTTCGGGAAGCCGTAACCACGGCCCGGATGGCG  3161
                || |||||||| || ||||||||| ||||   |||||| || || || ||   |||||||
Sbjct  6370030  CTTCCCAACACTGCCGGCTGCCACTCCGTCAAGGAAGCGGTCACGACCGCGAAGATGGCG  6370089

Query  3162     CGTGAAGTGTTTGGAACTTCATGGATCAAGCTGGAAGTCATCGGTCATGCCGACACGCTG  3221
                || |||||||| || ||    ||||||||||| ||||| |||||  |    |||||||||
Sbjct  6370090  CGCGAAGTGTTCGGCACGAGCTGGATCAAGCTCGAAGTGATCGGCAACCAGGACACGCTG  6370149

Query  3222     CAACCCGACCCGTTTGCGCTCGTCGAGGCCGCGCGGGTGCTGTGTGCGGAGGGGTTTGAT  3281
                ||||| |||  ||| |  || ||||| ||||||||  | ||||| | ||| || |||   
Sbjct  6370150  CAACCGGACGTGTTCGGCCTGGTCGAAGCCGCGCGCATCCTGTGCGAGGACGGTTTTACG  6370209

Query  3282     GTCTTTCCCTACACGACCGAGGACCTGATCGTGGGCGAAAAGCTGCTTGAGGCCGGTTGC  3341
                || |||||||| || ||||| |||||  | || | |||   |||||| ||||| || |||
Sbjct  6370210  GTATTTCCCTATACCACCGACGACCTTGTTGTCGCCGAGCGGCTGCTGGAGGCGGGCTGC  6370269

Query  3342     AAAGTCCTGATGCCCTGGGGCGCGCCCATTGGTTCAGGACAGGGTC--TCCGAAATC-TG  3398
                || ||||||||||| ||| |||| || || ||||| |  |  || |    | | ||| ||
Sbjct  6370270  AAGGTCCTGATGCCGTGGTGCGCACCGATCGGTTCCGCCCTCGGGCCGGTCAACATCATG  6370329

Query  3399     GCGGGATTGCGCAGCATGAGGGCACATTTCCGGGATGTTCCGCTGGTCGTGGATGCGGGG  3458
                ||   | ||||    ||| | | ||| |||| |||||| |||||  | ||||||||||||
Sbjct  6370330  GC---ACTGCGTTCGATGCGCGGACACTTCCCGGATGTCCCGCTCATTGTGGATGCGGGG  6370386

Query  3459     ATCGGTGCCCCCAGCCAAGCCGCGCAGACCATGGAACTTGGGTTTGATGCCGTGTTGCTC  3518
                 ||||    ||    || || ||      ||||||||| || ||||| |||||| |||| 
Sbjct  6370387  CTCGGACGGCCGTCGCACGCGGCAACCGTCATGGAACTCGGCTTTGACGCCGTGCTGCTG  6370446

Query  3519     AATACTGCGGTGGCGAAGGCAGTCGATCCTGTGGGAATGGCGCGGGCCTTTGGGCGCGCC  3578
                || || ||||| || | ||| |  ||||| || || |||||||| || || ||    || 
Sbjct  6370447  AACACGGCGGTCGCCAGGGCGGCTGATCCGGTCGGCATGGCGCGTGCGTTCGGCAAGGCT  6370506

Query  3579     ATACAGGCGGGACGGGAAGGCTATCAGGCCGGACTGATGCCGGA---GCGGGATATGGCC  3635
                 |  | || || || ||| |||  |||  |||    ||||  ||   ||| ||  | |||
Sbjct  6370507  GTCGAAGCCGGCCGTGAA-GCTTACAGCTCGG--GAATGCTCGAACCGCGCGACGTCGCC  6370563

Query  3636     AGTGCC-TCGACGCCCGTTTTCGGTCTGGCGGAGC--TGGCATGATGACGCTTGATCCGT  3692
                 ||||| ||||||||     |     |||| ||||  |    | ||||  || ||||| |
Sbjct  6370564  -GTGCCATCGACGCCGACAAT-----TGGCAGAGCCGTTTTTTCATGAAACTCGATCCCT  6370617

Query  3693     TCTATCTTCTGGTCG---GGGAAGTC-GGACTTCTTGAAACGCTGCTGCCCTGGGGTGTG  3748
                |||| ||  | ||||   | |  | | |||    | |||  |||| | ||    || || 
Sbjct  6370618  TCTACCTGATCGTCGACAGCGCTGCCTGGA----TCGAACGGCTGGTCCCACTCGGCGTC  6370673

Query  3749     CGGCTGGTGCAGCTTCGCCTCAAGGACAAACCGGAAGCGGAAATCCGCCGTCAGATCTGT  3808
                  |||||| ||||||||| |||||  ||     || || |   | |||    ||||| | 
Sbjct  6370674  AAGCTGGTTCAGCTTCGCATCAAGACCATGGATGAGGCCGGGTTGCGCGCGGAGATCCG-  6370732

Query  3809     CATGCCCGTGATCTGTGTGAGCGGCATGGCG--CCCAGCTTGTCGTCAACGACTACTGGC  3866
                || | |   |  || |||| ||   |   ||   ||||||  ||||||||||| ||||||
Sbjct  6370733  CAAGGCAAAGGCCT-TGTGCGCCCAAAACCGTTGCCAGCTCATCGTCAACGACCACTGGC  6370791

Query  3867     GCCTTGCGATGGAACTGGGGTGCGATTTCGTCCATCTGGGTCAGGAAGACATTGAAACGG  3926
                |||| || || ||    || ||||| |||||||| || || ||||| ||  |  | || |
Sbjct  6370792  GCCTGGCAATCGAGGAAGGCTGCGACTTCGTCCACCTTGGCCAGGAGGATTTGCAGACCG  6370851

Query  3927     CGGATTTTGCCGCGCTTCGAGACGCTGGGATCCGGTTCGGGCTGTCCACCCATGATCCGG  3986
                | |||  | |   | |||| |  || ||  |  || |||| |||  ||| ||||||    
Sbjct  6370852  CCGATCGTTCGCGGATTCGGGTAGCCGGCGTGAGGCTCGGACTGAGCACACATGATGATA  6370911

Query  3987     CGGAACTCGAACGGGCCCTGTCTTACGAACCAGCTTACGTTGCTCTCGGTCCAGTTTATC  4046
                  ||||| |||  |||  || |   ||  || |  ||  | || || || ||  | ||||
Sbjct  6370912  TCGAACTGGAAACGGCGATGGCCGCCGGGCCGGACTATATCGCGCTTGGGCCGATCTATC  6370971

Query  4047     CGACCCTTCTGaaaaaaaTGAAATGGGGGCCTCAGGGGCTGGAGCGGGTGGCTGACTGGA  4106
                ||||| | ||||| |  |||||||||| ||| || ||||| || ||| |    || ||||
Sbjct  6370972  CGACCATCCTGAAGACGATGAAATGGGCGCCGCAAGGGCTCGAACGGATCAGCGAGTGGA  6371031

Query  4107     AGAAACGGGCCGGTCAGACACCGCTTGTCGCCATTGGGGGCCTGACGCCCGAGCGCCTCC  4166
                ||   |||| ||  |  |  ||  | ||||||||||| || || |  || ||  | ||| 
Sbjct  6371032  AGCGCCGGGTCGCGCCAATCCCATTGGTCGCCATTGGCGGTCTCAACCCTGACAGGCTCA  6371091

Query  4167     CGGGGGTCTTTTCCGCAGGTGCGGACAGCGCCGCTGTGGTGACGGATATCCAGATGGCGG  4226
                  || || ||  | || |  || || ||||| || ||||| || || |||  | ||   |
Sbjct  6371092  ACGGTGTTTTCGCGGCGGACGCCGATAGCGCGGCAGTGGTCACCGACATCACGCTGAATG  6371151

Query  4227     ACGACCCGGTTGCCCGCTGCCGGGAATGGGTCG  4259
                 ||| || |  || |||   || |||||| |||
Sbjct  6371152  CCGATCCCGAAGCGCGCACACGAGAATGGATCG  6371184


Range 3: 6369215 to 6369502

Score:101 bits(111), Expect:1e-15, 
Identities:195/288(68%),  Gaps:0/288(0%), Strand: Plus/Plus

Query  2316     CTGCGCGGTGTCCGGGGCGAAATGCTGATCGTGCACGCGCCGGACGTGACGCTGACGCGG  2375
                ||||| || || || ||||| ||||||||| |||   |||| || ||  ||||| | || 
Sbjct  6369215  CTGCGTGGCGTTCGTGGCGAGATGCTGATCCTGCGAACGCCTGAAGTCTCGCTGTCACGC  6369274

Query  2376     CCTGTTCGCCTGCTGCATCCGCGCTTCCCCTGCTACATCGTGCCACGCGAAAACGGGCGC  2435
                || || || ||||||||||| ||||| ||   |||  | ||||| || |   ||   |  
Sbjct  6369275  CCGGTCCGTCTGCTGCATCCACGCTTTCCGCTCTATGTGGTGCCGCGTGCCGACCACCAT  6369334

Query  2436     TACATGATCGGTGCGACCATGGTGGAAAGTGCGCATCGCGGAGGTGTGACGGCGCGGGCT  2495
                | |||| |||| ||||| ||| | || ||   |    | |||   || | ||||||  | 
Sbjct  6369335  TTCATGGTCGGCGCGACGATGATCGAGAGCCAGTCCAGTGGACCGGTCAGGGCGCGTTCG  6369394

Query  2496     GCGATGGAGCTGCTTTCGGCGGCCTATACGCTTCATCCCGGTTTTGCCGAAGCGGAAATT  2555
                  ||||||||| ||    || |||||| | || ||||| |  |||| ||| || || || 
Sbjct  6369395  ATGATGGAGCTTCTAGGTGCCGCCTATGCCCTCCATCCGGCCTTTGGCGAGGCCGAGATC  6369454

Query  2556     CTTGAACTGGGCGCAGGGCTGCGTCCGTCCTTTCCTGACAACATTCCG  2603
                 |||||   || |  ||  | |||||| ||||||| |||||| | |||
Sbjct  6369455  GTTGAAACCGGTGTCGGCGTTCGTCCGGCCTTTCCCGACAACCTGCCG  6369502


>Mesorhizobium japonicum strain R7Astar chromosome, complete genome
Sequence ID: CP051773.1 Length: 6530403 
Range 1: 6367075 to 6368638

Score:1332 bits(1476), Expect:0.0, 
Identities:1244/1572(79%),  Gaps:17/1572(1%), Strand: Plus/Plus

Query  226      CGCGATGATGTGGAGGAGTATGACGGTCGCACGATCACGGCAGCCGATAACGGTTTTGCA  285
                ||||  ||||| ||||  |||||||| |||    ||  | | |  || ||||| ||||| 
Sbjct  6367075  CGCGGCGATGTCGAGGCCTATGACGGCCGCCATGTCCGGCCGGAGGACAACGGATTTGCG  6367134

Query  286      GAAGGGGATCGGCTGACACCTGCATTTCCGAACCAGCGCCGCCCCCTGCGGGCGGT-CGG  344
                   || || || ||||| || | |||||  |  |    ||| || ||  ||||    | |
Sbjct  6367135  ACCGGCGAGCGCCTGACGCCGGAATTTCTCACTCGCAACCGGCCACTCAGGGCCAAGCAG  6367194

Query  345      GGATCGTGCTGTGACCCAGCTGGCTTATGCCCGTGCCGGCGTCATTACGCCCGAGATGGA  404
                ||   | || ||||||||||| || ||||| || |||||| |||| ||||||||||||||
Sbjct  6367195  GGCAAG-GCGGTGACCCAGCTCGCCTATGCGCGCGCCGGCATCATCACGCCCGAGATGGA  6367253

Query  405      ATTCGTCGCCATCCGGGAAAATATCGGCCG---GACGCAGGCCCTG--AAGGAAGAGCGG  459
                 |||||||||||||| |||||  |||||||   || || |  | ||  |||   ||||| 
Sbjct  6367254  GTTCGTCGCCATCCGCGAAAACCTCGGCCGCGAGATGCTG--CGTGGCAAGCTTGAGCGT  6367311

Query  460      GATGGCGAGGATTTCGGAGCCAGCATTCCGGATTTCGTAACGCCGGAATTCGTGCGGCAG  519
                || ||||| |  ||||| ||    || || || ||||| |||||||||||||||||  | 
Sbjct  6367312  GACGGCGAAGCCTTCGGCGCGGCGATCCCAGACTTCGTCACGCCGGAATTCGTGCGCGAT  6367371

Query  520      GAAATTGCTTTAGGACGGGCAATCATTCCCGCCAATATCAATCA--CCGTGAGCTTGAGC  577
                ||  ||||    || || || |||||||||||||| ||||||||  |||  |||  ||||
Sbjct  6367372  GAGGTTGCGCGCGGGCGTGCGATCATTCCCGCCAACATCAATCATCCCGAAAGC--GAGC  6367429

Query  578      CGATGATTATCGGGCGCAACTTTCTGGTGAAGATCAATGCCAATATCGGCAATTCGGCCG  637
                ||||||| ||||| ||||| || |||||||||||||| |||||||| |||||||| ||||
Sbjct  6367430  CGATGATCATCGGCCGCAATTTCCTGGTGAAGATCAACGCCAATATAGGCAATTCCGCCG  6367489

Query  638      TGACATCTTCGATGGAAGAAGAGGTCGAGAAGATGGTGTGGTCCATCCGCTGGGGCGCGG  697
                | || || |||||||  ||||||||||| |||||||| ||| | |||||||||||||| |
Sbjct  6367490  TCACCTCCTCGATGGCCGAAGAGGTCGAAAAGATGGTCTGGGCGATCCGCTGGGGCGCCG  6367549

Query  698      ATACGGTCATGGATCTTTCGACGGGACGCAACATCCATAACATCCGCGACTGGATCATCC  757
                | ||||| ||||| || ||||| || ||||||||||| |||||||| || |||||| | |
Sbjct  6367550  ACACGGTGATGGACCTGTCGACCGGCCGCAACATCCACAACATCCGTGAATGGATCGTAC  6367609

Query  758      GGAATGCTCCTGTGCCGATCGGAACGGTGCCGCTTTATCAGGCGCTGGAAAAGGTGGGCG  817
                | ||||| || ||||||||||| ||||||||||| ||||||||||| ||||||||   ||
Sbjct  6367610  GCAATGCGCCGGTGCCGATCGGCACGGTGCCGCTCTATCAGGCGCTCGAAAAGGTCAACG  6367669

Query  818      GGATTGCGGAAGACCTGACATGGGAAGTTTTCCGCGACACGCTGATTGAGCAGGCGGAGC  877
                | ||||| || ||||| || ||||| || | ||||||||| ||||| |||||||| ||||
Sbjct  6367670  GCATTGCCGAGGACCTTACCTGGGAGGTCTACCGCGACACACTGATCGAGCAGGCCGAGC  6367729

Query  878      AGGGGGTGGATTACTTTACCATCCACGCTGGTGTCCGGCTGCACATGATCCCGCTGACGG  937
                |||| || || || || ||||||||||| ||  | |||||||||   ||||||||||| |
Sbjct  6367730  AGGGCGTCGACTATTTCACCATCCACGCCGGCATGCGGCTGCACTACATCCCGCTGACTG  6367789

Query  938      CCCGACGGGTGACGGGTATCGTGTCGCGCGGCGGTTCCATCATGGCGAAATGGTGCCTGC  997
                 |   ||||| ||||| ||||| |||||||||||||| |||||||| |||||||||||||
Sbjct  6367790  TCGACCGGGTCACGGGCATCGTCTCGCGCGGCGGTTCGATCATGGCCAAATGGTGCCTGC  6367849

Query  998      ATCATCACCGCGAAAGCTTCCTGTACGAGCATTTCGAGGAGATCTGCGACATCTGCCGTC  1057
                | |||||||| |||||||| || |||||||| |||| ||| |||||||||||||||||  
Sbjct  6367850  AGCATCACCGGGAAAGCTTTCTCTACGAGCACTTCGCGGAAATCTGCGACATCTGCCGCG  6367909

Query  1058     GTTATGACGTGTCGTTCTCGCTTGGGGATGGGTTGCGTCCGGGCTCGATCGCCGATGCCA  1117
                  ||||||||||| ||||||||||| || ||  | ||||| |||||||||||||| ||||
Sbjct  6367910  CCTATGACGTGTCCTTCTCGCTTGGCGACGGTCTTCGTCCCGGCTCGATCGCCGACGCCA  6367969

Query  1118     ACGATGCGGCGCAGTTTGCAGAGCTTGAGACGCTTGGCGAGCTGACGAAAATTGCCTGGG  1177
                |||| |||||||| || || ||||| || |||||||||||||||||| | || |||||||
Sbjct  6367970  ACGACGCGGCGCAATTCGCCGAGCTGGAAACGCTTGGCGAGCTGACGCAGATCGCCTGGG  6368029

Query  1178     CCAAGGACTGTCAGGTCATGATCGAAGGGCCGGGTCATGTGCCGATGCATAAGATCAAGG  1237
                ||||||| || ||||| |||||||| ||||| || || ||||||||||| ||||||||||
Sbjct  6368030  CCAAGGATTGCCAGGTGATGATCGAGGGGCCTGGCCACGTGCCGATGCACAAGATCAAGG  6368089

Query  1238     CCAACATGGACAAGCAGCTTGAGCACTGCCACGAAGCGCCGTTCTATACGCTTGGACCGC  1297
                  ||||||||||||||||| |     |||  ||| ||||||||||| |||||||||||||
Sbjct  6368090  AGAACATGGACAAGCAGCTCGCCGTTTGCGGCGAGGCGCCGTTCTACACGCTTGGACCGC  6368149

Query  1298     TGACGACGGATATCGCGCCCGGTTACGACCACATTACCTCCGCCATTGGGGCTGCTATGA  1357
                ||||||| || || ||||| || || |||||||| ||||||| |||||| ||||| ||||
Sbjct  6368150  TGACGACCGACATTGCGCCGGGCTATGACCACATCACCTCCGGCATTGGTGCTGCCATGA  6368209

Query  1358     TCGGCTGGTTCGGCACGGCGATGCTCTGCTATGTCACGCCCAAAGAGCATCTGGGTCTGC  1417
                |||| ||||||||||| || ||||||||||| |||||||| || || ||||| || || |
Sbjct  6368210  TCGGGTGGTTCGGCACCGCCATGCTCTGCTACGTCACGCCGAAGGAACATCTCGGCCTTC  6368269

Query  1418     CGGACCGGAACGACGTCAAGACGGGTGTCATCACCTACAAGCTCGCAGCTCATGCTGCGG  1477
                | || || |||||||||||||  || || |||||||||||| |||| || ||||| || |
Sbjct  6368270  CCGATCGCAACGACGTCAAGATTGGGGTGATCACCTACAAGATCGCCGCCCATGCCGCCG  6368329

Query  1478     ATCTGGCGAAGGGCCATCCGGGCGCGCAGATGCGGGATGACGCGCTATCGCGGGCGCGGT  1537
                |||||||||||||||||||||  ||| |  |  ||||||| || || || || ||||| |
Sbjct  6368330  ATCTGGCGAAGGGCCATCCGGCGGCGAAAGTCAGGGATGATGCCCTCTCCCGCGCGCGCT  6368389

Query  1538     TCGAGTTCCGGTGGGAGGATCAGTTCAATCTGGGTCTCGATCCTGATACGGCCCGTGCCA  1597
                |||||||||| |||||||| |||||||| |||   ||||||||||| || || ||  || 
Sbjct  6368390  TCGAGTTCCGCTGGGAGGACCAGTTCAACCTGTCGCTCGATCCTGAAACCGCGCGGTCCT  6368449

Query  1598     TGCATGATGAAACACTGCCCAAGCAGGCGCACAAGGTGTCCCATTTCTGCTCGATGTGTG  1657
                | || ||  | ||  |||||||| |||||||||||||| | ||||||||||||||||| |
Sbjct  6368450  TCCACGACCAGACCTTGCCCAAGGAGGCGCACAAGGTGGCGCATTTCTGCTCGATGTGCG  6368509

Query  1658     GGCCGAAGTTCTGCTCGATGAAGATTTCGCATGACATCCGTGCTGCAGCGGAAAAGCAGG  1717
                ||||||| ||||||||||||   ||||| || ||||||||    || | || | || |||
Sbjct  6368510  GGCCGAAATTCTGCTCGATGCGCATTTCCCACGACATCCG---CGCCGAGGCACAGAAGG  6368566

Query  1718     ACGGTATGGAGCAGATGGCGGAGAAATTCCGTGAAGGCGGGCAGCTCTATGTTCCCG-TG  1776
                | || |||| |  |||||||| |||||  || |  || ||  | |||||||| || | ||
Sbjct  6368567  AAGGCATGGCGGCGATGGCGGCGAAATATCGCGCGGGTGGCGATCTCTATGTGCCGGCTG  6368626

Query  1777     ACGGAACCGGCG  1788
                ||   |||||||
Sbjct  6368627  ACAAGACCGGCG  6368638


Range 2: 6370037 to 6371191

Score:266 bits(294), Expect:1e-65, 
Identities:772/1173(66%),  Gaps:33/1173(2%), Strand: Plus/Plus

Query  3102     CTGCCCAACACGGCAGGCTGCCACACCGTTCGGGAAGCCGTAACCACGGCCCGGATGGCG  3161
                || |||||||| || ||||||||| ||||   |||||| || || || ||   |||||||
Sbjct  6370037  CTTCCCAACACTGCCGGCTGCCACTCCGTCAAGGAAGCGGTCACGACCGCGAAGATGGCG  6370096

Query  3162     CGTGAAGTGTTTGGAACTTCATGGATCAAGCTGGAAGTCATCGGTCATGCCGACACGCTG  3221
                || |||||||| || ||    ||||||||||| ||||| |||||  |    |||||||||
Sbjct  6370097  CGCGAAGTGTTCGGCACGAGCTGGATCAAGCTCGAAGTGATCGGCAACCAGGACACGCTG  6370156

Query  3222     CAACCCGACCCGTTTGCGCTCGTCGAGGCCGCGCGGGTGCTGTGTGCGGAGGGGTTTGAT  3281
                ||||| |||  ||| |  || ||||| ||||||||  | ||||| | ||| || |||   
Sbjct  6370157  CAACCGGACGTGTTCGGCCTGGTCGAAGCCGCGCGCATCCTGTGCGAGGACGGTTTTACG  6370216

Query  3282     GTCTTTCCCTACACGACCGAGGACCTGATCGTGGGCGAAAAGCTGCTTGAGGCCGGTTGC  3341
                || |||||||| || ||||| |||||  | || | |||   |||||| ||||| || |||
Sbjct  6370217  GTATTTCCCTATACCACCGACGACCTTGTTGTCGCCGAGCGGCTGCTGGAGGCGGGCTGC  6370276

Query  3342     AAAGTCCTGATGCCCTGGGGCGCGCCCATTGGTTCAGGACAGGGTC--TCCGAAATC-TG  3398
                || ||||||||||| ||| |||| || || ||||| |  |  || |    | | ||| ||
Sbjct  6370277  AAGGTCCTGATGCCGTGGTGCGCACCGATCGGTTCCGCCCTCGGGCCGGTCAACATCATG  6370336

Query  3399     GCGGGATTGCGCAGCATGAGGGCACATTTCCGGGATGTTCCGCTGGTCGTGGATGCGGGG  3458
                ||   | ||||    ||| | | ||| |||| |||||| |||||  | ||||||||||||
Sbjct  6370337  GC---ACTGCGTTCGATGCGCGGACACTTCCCGGATGTCCCGCTCATTGTGGATGCGGGG  6370393

Query  3459     ATCGGTGCCCCCAGCCAAGCCGCGCAGACCATGGAACTTGGGTTTGATGCCGTGTTGCTC  3518
                 ||||    ||    || || ||      ||||||||| || ||||| |||||| |||| 
Sbjct  6370394  CTCGGACGGCCGTCGCACGCGGCAACCGTCATGGAACTCGGCTTTGACGCCGTGCTGCTG  6370453

Query  3519     AATACTGCGGTGGCGAAGGCAGTCGATCCTGTGGGAATGGCGCGGGCCTTTGGGCGCGCC  3578
                || || ||||| || | ||| |  ||||| || || |||||||| || || ||    || 
Sbjct  6370454  AACACGGCGGTCGCCAGGGCGGCTGATCCGGTCGGCATGGCGCGTGCGTTCGGCAAGGCT  6370513

Query  3579     ATACAGGCGGGACGGGAAGGCTATCAGGCCGGACTGATGCCGGA---GCGGGATATGGCC  3635
                 |  | || || || ||| |||  |||  |||    ||||  ||   ||| ||  | |||
Sbjct  6370514  GTCGAAGCCGGCCGTGAA-GCTTACAGCTCGG--GAATGCTCGAACCGCGCGACGTCGCC  6370570

Query  3636     AGTGCC-TCGACGCCCGTTTTCGGTCTGGCGGAGC--TGGCATGATGACGCTTGATCCGT  3692
                 ||||| ||||||||     |     |||| ||||  |    | ||||  || ||||| |
Sbjct  6370571  -GTGCCATCGACGCCGACAAT-----TGGCAGAGCCGTTTTTTCATGAAACTCGATCCCT  6370624

Query  3693     TCTATCTTCTGGTCG---GGGAAGTC-GGACTTCTTGAAACGCTGCTGCCCTGGGGTGTG  3748
                |||| ||  | ||||   | |  | | |||    | |||  |||| | ||    || || 
Sbjct  6370625  TCTACCTGATCGTCGACAGCGCTGCCTGGA----TCGAACGGCTGGTCCCACTCGGCGTC  6370680

Query  3749     CGGCTGGTGCAGCTTCGCCTCAAGGACAAACCGGAAGCGGAAATCCGCCGTCAGATCTGT  3808
                  |||||| ||||||||| |||||  ||     || || |   | |||    ||||| | 
Sbjct  6370681  AAGCTGGTTCAGCTTCGCATCAAGACCATGGATGAGGCCGGGTTGCGCGCGGAGATCCG-  6370739

Query  3809     CATGCCCGTGATCTGTGTGAGCGGCATGGCG--CCCAGCTTGTCGTCAACGACTACTGGC  3866
                || | |   |  || |||| ||   |   ||   ||||||  ||||||||||| ||||||
Sbjct  6370740  CAAGGCAAAGGCCT-TGTGCGCCCAAAACCGTTGCCAGCTCATCGTCAACGACCACTGGC  6370798

Query  3867     GCCTTGCGATGGAACTGGGGTGCGATTTCGTCCATCTGGGTCAGGAAGACATTGAAACGG  3926
                |||| || || ||    || ||||| |||||||| || || ||||| ||  |  | || |
Sbjct  6370799  GCCTGGCAATCGAGGAAGGCTGCGACTTCGTCCACCTTGGCCAGGAGGATTTGCAGACCG  6370858

Query  3927     CGGATTTTGCCGCGCTTCGAGACGCTGGGATCCGGTTCGGGCTGTCCACCCATGATCCGG  3986
                | |||  | |   | |||| |  || ||  |  || |||| |||  ||| ||||||    
Sbjct  6370859  CCGATCGTTCGCGGATTCGGGTAGCCGGCGTGAGGCTCGGACTGAGCACACATGATGATA  6370918

Query  3987     CGGAACTCGAACGGGCCCTGTCTTACGAACCAGCTTACGTTGCTCTCGGTCCAGTTTATC  4046
                  ||||| |||  |||  || |   ||  || |  ||  | || || || ||  | ||||
Sbjct  6370919  TCGAACTGGAAACGGCGATGGCCGCCGGGCCGGACTATATCGCGCTTGGGCCGATCTATC  6370978

Query  4047     CGACCCTTCTGaaaaaaaTGAAATGGGGGCCTCAGGGGCTGGAGCGGGTGGCTGACTGGA  4106
                ||||| | ||||| |  |||||||||| ||| || ||||| || ||| |    || ||||
Sbjct  6370979  CGACCATCCTGAAGACGATGAAATGGGCGCCGCAAGGGCTCGAACGGATCAGCGAGTGGA  6371038

Query  4107     AGAAACGGGCCGGTCAGACACCGCTTGTCGCCATTGGGGGCCTGACGCCCGAGCGCCTCC  4166
                ||   |||| ||  |  |  ||  | ||||||||||| || || |  || ||  | ||| 
Sbjct  6371039  AGCGCCGGGTCGCGCCAATCCCATTGGTCGCCATTGGCGGTCTCAACCCTGACAGGCTCA  6371098

Query  4167     CGGGGGTCTTTTCCGCAGGTGCGGACAGCGCCGCTGTGGTGACGGATATCCAGATGGCGG  4226
                  || || ||  | || |  || || ||||| || ||||| || || |||  | ||   |
Sbjct  6371099  ACGGTGTTTTCGCGGCGGACGCCGATAGCGCGGCAGTGGTCACCGACATCACGCTGAATG  6371158

Query  4227     ACGACCCGGTTGCCCGCTGCCGGGAATGGGTCG  4259
                 ||| || |  || |||   || |||||| |||
Sbjct  6371159  CCGATCCCGAAGCGCGCACACGAGAATGGATCG  6371191


Range 3: 6369222 to 6369509

Score:101 bits(111), Expect:1e-15, 
Identities:195/288(68%),  Gaps:0/288(0%), Strand: Plus/Plus

Query  2316     CTGCGCGGTGTCCGGGGCGAAATGCTGATCGTGCACGCGCCGGACGTGACGCTGACGCGG  2375
                ||||| || || || ||||| ||||||||| |||   |||| || ||  ||||| | || 
Sbjct  6369222  CTGCGTGGCGTTCGTGGCGAGATGCTGATCCTGCGAACGCCTGAAGTCTCGCTGTCACGC  6369281

Query  2376     CCTGTTCGCCTGCTGCATCCGCGCTTCCCCTGCTACATCGTGCCACGCGAAAACGGGCGC  2435
                || || || ||||||||||| ||||| ||   |||  | ||||| || |   ||   |  
Sbjct  6369282  CCGGTCCGTCTGCTGCATCCACGCTTTCCGCTCTATGTGGTGCCGCGTGCCGACCACCAT  6369341

Query  2436     TACATGATCGGTGCGACCATGGTGGAAAGTGCGCATCGCGGAGGTGTGACGGCGCGGGCT  2495
                | |||| |||| ||||| ||| | || ||   |    | |||   || | ||||||  | 
Sbjct  6369342  TTCATGGTCGGCGCGACGATGATCGAGAGCCAGTCCAGTGGACCGGTCAGGGCGCGTTCG  6369401

Query  2496     GCGATGGAGCTGCTTTCGGCGGCCTATACGCTTCATCCCGGTTTTGCCGAAGCGGAAATT  2555
                  ||||||||| ||    || |||||| | || ||||| |  |||| ||| || || || 
Sbjct  6369402  ATGATGGAGCTTCTAGGTGCCGCCTATGCCCTCCATCCGGCCTTTGGCGAGGCCGAGATC  6369461

Query  2556     CTTGAACTGGGCGCAGGGCTGCGTCCGTCCTTTCCTGACAACATTCCG  2603
                 |||||   || |  ||  | |||||| ||||||| |||||| | |||
Sbjct  6369462  GTTGAAACCGGTGTCGGCGTTCGTCCGGCCTTTCCCGACAACCTGCCG  6369509


>Mesorhizobium japonicum R7A chromosome, complete genome
Sequence ID: CP051772.1 Length: 6530403 
Range 1: 6367075 to 6368638

Score:1332 bits(1476), Expect:0.0, 
Identities:1244/1572(79%),  Gaps:17/1572(1%), Strand: Plus/Plus

Query  226      CGCGATGATGTGGAGGAGTATGACGGTCGCACGATCACGGCAGCCGATAACGGTTTTGCA  285
                ||||  ||||| ||||  |||||||| |||    ||  | | |  || ||||| ||||| 
Sbjct  6367075  CGCGGCGATGTCGAGGCCTATGACGGCCGCCATGTCCGGCCGGAGGACAACGGATTTGCG  6367134

Query  286      GAAGGGGATCGGCTGACACCTGCATTTCCGAACCAGCGCCGCCCCCTGCGGGCGGT-CGG  344
                   || || || ||||| || | |||||  |  |    ||| || ||  ||||    | |
Sbjct  6367135  ACCGGCGAGCGCCTGACGCCGGAATTTCTCACTCGCAACCGGCCACTCAGGGCCAAGCAG  6367194

Query  345      GGATCGTGCTGTGACCCAGCTGGCTTATGCCCGTGCCGGCGTCATTACGCCCGAGATGGA  404
                ||   | || ||||||||||| || ||||| || |||||| |||| ||||||||||||||
Sbjct  6367195  GGCAAG-GCGGTGACCCAGCTCGCCTATGCGCGCGCCGGCATCATCACGCCCGAGATGGA  6367253

Query  405      ATTCGTCGCCATCCGGGAAAATATCGGCCG---GACGCAGGCCCTG--AAGGAAGAGCGG  459
                 |||||||||||||| |||||  |||||||   || || |  | ||  |||   ||||| 
Sbjct  6367254  GTTCGTCGCCATCCGCGAAAACCTCGGCCGCGAGATGCTG--CGTGGCAAGCTTGAGCGT  6367311

Query  460      GATGGCGAGGATTTCGGAGCCAGCATTCCGGATTTCGTAACGCCGGAATTCGTGCGGCAG  519
                || ||||| |  ||||| ||    || || || ||||| |||||||||||||||||  | 
Sbjct  6367312  GACGGCGAAGCCTTCGGCGCGGCGATCCCAGACTTCGTCACGCCGGAATTCGTGCGCGAT  6367371

Query  520      GAAATTGCTTTAGGACGGGCAATCATTCCCGCCAATATCAATCA--CCGTGAGCTTGAGC  577
                ||  ||||    || || || |||||||||||||| ||||||||  |||  |||  ||||
Sbjct  6367372  GAGGTTGCGCGCGGGCGTGCGATCATTCCCGCCAACATCAATCATCCCGAAAGC--GAGC  6367429

Query  578      CGATGATTATCGGGCGCAACTTTCTGGTGAAGATCAATGCCAATATCGGCAATTCGGCCG  637
                ||||||| ||||| ||||| || |||||||||||||| |||||||| |||||||| ||||
Sbjct  6367430  CGATGATCATCGGCCGCAATTTCCTGGTGAAGATCAACGCCAATATAGGCAATTCCGCCG  6367489

Query  638      TGACATCTTCGATGGAAGAAGAGGTCGAGAAGATGGTGTGGTCCATCCGCTGGGGCGCGG  697
                | || || |||||||  ||||||||||| |||||||| ||| | |||||||||||||| |
Sbjct  6367490  TCACCTCCTCGATGGCCGAAGAGGTCGAAAAGATGGTCTGGGCGATCCGCTGGGGCGCCG  6367549

Query  698      ATACGGTCATGGATCTTTCGACGGGACGCAACATCCATAACATCCGCGACTGGATCATCC  757
                | ||||| ||||| || ||||| || ||||||||||| |||||||| || |||||| | |
Sbjct  6367550  ACACGGTGATGGACCTGTCGACCGGCCGCAACATCCACAACATCCGTGAATGGATCGTAC  6367609

Query  758      GGAATGCTCCTGTGCCGATCGGAACGGTGCCGCTTTATCAGGCGCTGGAAAAGGTGGGCG  817
                | ||||| || ||||||||||| ||||||||||| ||||||||||| ||||||||   ||
Sbjct  6367610  GCAATGCGCCGGTGCCGATCGGCACGGTGCCGCTCTATCAGGCGCTCGAAAAGGTCAACG  6367669

Query  818      GGATTGCGGAAGACCTGACATGGGAAGTTTTCCGCGACACGCTGATTGAGCAGGCGGAGC  877
                | ||||| || ||||| || ||||| || | ||||||||| ||||| |||||||| ||||
Sbjct  6367670  GCATTGCCGAGGACCTTACCTGGGAGGTCTACCGCGACACACTGATCGAGCAGGCCGAGC  6367729

Query  878      AGGGGGTGGATTACTTTACCATCCACGCTGGTGTCCGGCTGCACATGATCCCGCTGACGG  937
                |||| || || || || ||||||||||| ||  | |||||||||   ||||||||||| |
Sbjct  6367730  AGGGCGTCGACTATTTCACCATCCACGCCGGCATGCGGCTGCACTACATCCCGCTGACTG  6367789

Query  938      CCCGACGGGTGACGGGTATCGTGTCGCGCGGCGGTTCCATCATGGCGAAATGGTGCCTGC  997
                 |   ||||| ||||| ||||| |||||||||||||| |||||||| |||||||||||||
Sbjct  6367790  TCGACCGGGTCACGGGCATCGTCTCGCGCGGCGGTTCGATCATGGCCAAATGGTGCCTGC  6367849

Query  998      ATCATCACCGCGAAAGCTTCCTGTACGAGCATTTCGAGGAGATCTGCGACATCTGCCGTC  1057
                | |||||||| |||||||| || |||||||| |||| ||| |||||||||||||||||  
Sbjct  6367850  AGCATCACCGGGAAAGCTTTCTCTACGAGCACTTCGCGGAAATCTGCGACATCTGCCGCG  6367909

Query  1058     GTTATGACGTGTCGTTCTCGCTTGGGGATGGGTTGCGTCCGGGCTCGATCGCCGATGCCA  1117
                  ||||||||||| ||||||||||| || ||  | ||||| |||||||||||||| ||||
Sbjct  6367910  CCTATGACGTGTCCTTCTCGCTTGGCGACGGTCTTCGTCCCGGCTCGATCGCCGACGCCA  6367969

Query  1118     ACGATGCGGCGCAGTTTGCAGAGCTTGAGACGCTTGGCGAGCTGACGAAAATTGCCTGGG  1177
                |||| |||||||| || || ||||| || |||||||||||||||||| | || |||||||
Sbjct  6367970  ACGACGCGGCGCAATTCGCCGAGCTGGAAACGCTTGGCGAGCTGACGCAGATCGCCTGGG  6368029

Query  1178     CCAAGGACTGTCAGGTCATGATCGAAGGGCCGGGTCATGTGCCGATGCATAAGATCAAGG  1237
                ||||||| || ||||| |||||||| ||||| || || ||||||||||| ||||||||||
Sbjct  6368030  CCAAGGATTGCCAGGTGATGATCGAGGGGCCTGGCCACGTGCCGATGCACAAGATCAAGG  6368089

Query  1238     CCAACATGGACAAGCAGCTTGAGCACTGCCACGAAGCGCCGTTCTATACGCTTGGACCGC  1297
                  ||||||||||||||||| |     |||  ||| ||||||||||| |||||||||||||
Sbjct  6368090  AGAACATGGACAAGCAGCTCGCCGTTTGCGGCGAGGCGCCGTTCTACACGCTTGGACCGC  6368149

Query  1298     TGACGACGGATATCGCGCCCGGTTACGACCACATTACCTCCGCCATTGGGGCTGCTATGA  1357
                ||||||| || || ||||| || || |||||||| ||||||| |||||| ||||| ||||
Sbjct  6368150  TGACGACCGACATTGCGCCGGGCTATGACCACATCACCTCCGGCATTGGTGCTGCCATGA  6368209

Query  1358     TCGGCTGGTTCGGCACGGCGATGCTCTGCTATGTCACGCCCAAAGAGCATCTGGGTCTGC  1417
                |||| ||||||||||| || ||||||||||| |||||||| || || ||||| || || |
Sbjct  6368210  TCGGGTGGTTCGGCACCGCCATGCTCTGCTACGTCACGCCGAAGGAACATCTCGGCCTTC  6368269

Query  1418     CGGACCGGAACGACGTCAAGACGGGTGTCATCACCTACAAGCTCGCAGCTCATGCTGCGG  1477
                | || || |||||||||||||  || || |||||||||||| |||| || ||||| || |
Sbjct  6368270  CCGATCGCAACGACGTCAAGATTGGGGTGATCACCTACAAGATCGCCGCCCATGCCGCCG  6368329

Query  1478     ATCTGGCGAAGGGCCATCCGGGCGCGCAGATGCGGGATGACGCGCTATCGCGGGCGCGGT  1537
                |||||||||||||||||||||  ||| |  |  ||||||| || || || || ||||| |
Sbjct  6368330  ATCTGGCGAAGGGCCATCCGGCGGCGAAAGTCAGGGATGATGCCCTCTCCCGCGCGCGCT  6368389

Query  1538     TCGAGTTCCGGTGGGAGGATCAGTTCAATCTGGGTCTCGATCCTGATACGGCCCGTGCCA  1597
                |||||||||| |||||||| |||||||| |||   ||||||||||| || || ||  || 
Sbjct  6368390  TCGAGTTCCGCTGGGAGGACCAGTTCAACCTGTCGCTCGATCCTGAAACCGCGCGGTCCT  6368449

Query  1598     TGCATGATGAAACACTGCCCAAGCAGGCGCACAAGGTGTCCCATTTCTGCTCGATGTGTG  1657
                | || ||  | ||  |||||||| |||||||||||||| | ||||||||||||||||| |
Sbjct  6368450  TCCACGACCAGACCTTGCCCAAGGAGGCGCACAAGGTGGCGCATTTCTGCTCGATGTGCG  6368509

Query  1658     GGCCGAAGTTCTGCTCGATGAAGATTTCGCATGACATCCGTGCTGCAGCGGAAAAGCAGG  1717
                ||||||| ||||||||||||   ||||| || ||||||||    || | || | || |||
Sbjct  6368510  GGCCGAAATTCTGCTCGATGCGCATTTCCCACGACATCCG---CGCCGAGGCACAGAAGG  6368566

Query  1718     ACGGTATGGAGCAGATGGCGGAGAAATTCCGTGAAGGCGGGCAGCTCTATGTTCCCG-TG  1776
                | || |||| |  |||||||| |||||  || |  || ||  | |||||||| || | ||
Sbjct  6368567  AAGGCATGGCGGCGATGGCGGCGAAATATCGCGCGGGTGGCGATCTCTATGTGCCGGCTG  6368626

Query  1777     ACGGAACCGGCG  1788
                ||   |||||||
Sbjct  6368627  ACAAGACCGGCG  6368638


Range 2: 6370037 to 6371191

Score:266 bits(294), Expect:1e-65, 
Identities:772/1173(66%),  Gaps:33/1173(2%), Strand: Plus/Plus

Query  3102     CTGCCCAACACGGCAGGCTGCCACACCGTTCGGGAAGCCGTAACCACGGCCCGGATGGCG  3161
                || |||||||| || ||||||||| ||||   |||||| || || || ||   |||||||
Sbjct  6370037  CTTCCCAACACTGCCGGCTGCCACTCCGTCAAGGAAGCGGTCACGACCGCGAAGATGGCG  6370096

Query  3162     CGTGAAGTGTTTGGAACTTCATGGATCAAGCTGGAAGTCATCGGTCATGCCGACACGCTG  3221
                || |||||||| || ||    ||||||||||| ||||| |||||  |    |||||||||
Sbjct  6370097  CGCGAAGTGTTCGGCACGAGCTGGATCAAGCTCGAAGTGATCGGCAACCAGGACACGCTG  6370156

Query  3222     CAACCCGACCCGTTTGCGCTCGTCGAGGCCGCGCGGGTGCTGTGTGCGGAGGGGTTTGAT  3281
                ||||| |||  ||| |  || ||||| ||||||||  | ||||| | ||| || |||   
Sbjct  6370157  CAACCGGACGTGTTCGGCCTGGTCGAAGCCGCGCGCATCCTGTGCGAGGACGGTTTTACG  6370216

Query  3282     GTCTTTCCCTACACGACCGAGGACCTGATCGTGGGCGAAAAGCTGCTTGAGGCCGGTTGC  3341
                || |||||||| || ||||| |||||  | || | |||   |||||| ||||| || |||
Sbjct  6370217  GTATTTCCCTATACCACCGACGACCTTGTTGTCGCCGAGCGGCTGCTGGAGGCGGGCTGC  6370276

Query  3342     AAAGTCCTGATGCCCTGGGGCGCGCCCATTGGTTCAGGACAGGGTC--TCCGAAATC-TG  3398
                || ||||||||||| ||| |||| || || ||||| |  |  || |    | | ||| ||
Sbjct  6370277  AAGGTCCTGATGCCGTGGTGCGCACCGATCGGTTCCGCCCTCGGGCCGGTCAACATCATG  6370336

Query  3399     GCGGGATTGCGCAGCATGAGGGCACATTTCCGGGATGTTCCGCTGGTCGTGGATGCGGGG  3458
                ||   | ||||    ||| | | ||| |||| |||||| |||||  | ||||||||||||
Sbjct  6370337  GC---ACTGCGTTCGATGCGCGGACACTTCCCGGATGTCCCGCTCATTGTGGATGCGGGG  6370393

Query  3459     ATCGGTGCCCCCAGCCAAGCCGCGCAGACCATGGAACTTGGGTTTGATGCCGTGTTGCTC  3518
                 ||||    ||    || || ||      ||||||||| || ||||| |||||| |||| 
Sbjct  6370394  CTCGGACGGCCGTCGCACGCGGCAACCGTCATGGAACTCGGCTTTGACGCCGTGCTGCTG  6370453

Query  3519     AATACTGCGGTGGCGAAGGCAGTCGATCCTGTGGGAATGGCGCGGGCCTTTGGGCGCGCC  3578
                || || ||||| || | ||| |  ||||| || || |||||||| || || ||    || 
Sbjct  6370454  AACACGGCGGTCGCCAGGGCGGCTGATCCGGTCGGCATGGCGCGTGCGTTCGGCAAGGCT  6370513

Query  3579     ATACAGGCGGGACGGGAAGGCTATCAGGCCGGACTGATGCCGGA---GCGGGATATGGCC  3635
                 |  | || || || ||| |||  |||  |||    ||||  ||   ||| ||  | |||
Sbjct  6370514  GTCGAAGCCGGCCGTGAA-GCTTACAGCTCGG--GAATGCTCGAACCGCGCGACGTCGCC  6370570

Query  3636     AGTGCC-TCGACGCCCGTTTTCGGTCTGGCGGAGC--TGGCATGATGACGCTTGATCCGT  3692
                 ||||| ||||||||     |     |||| ||||  |    | ||||  || ||||| |
Sbjct  6370571  -GTGCCATCGACGCCGACAAT-----TGGCAGAGCCGTTTTTTCATGAAACTCGATCCCT  6370624

Query  3693     TCTATCTTCTGGTCG---GGGAAGTC-GGACTTCTTGAAACGCTGCTGCCCTGGGGTGTG  3748
                |||| ||  | ||||   | |  | | |||    | |||  |||| | ||    || || 
Sbjct  6370625  TCTACCTGATCGTCGACAGCGCTGCCTGGA----TCGAACGGCTGGTCCCACTCGGCGTC  6370680

Query  3749     CGGCTGGTGCAGCTTCGCCTCAAGGACAAACCGGAAGCGGAAATCCGCCGTCAGATCTGT  3808
                  |||||| ||||||||| |||||  ||     || || |   | |||    ||||| | 
Sbjct  6370681  AAGCTGGTTCAGCTTCGCATCAAGACCATGGATGAGGCCGGGTTGCGCGCGGAGATCCG-  6370739

Query  3809     CATGCCCGTGATCTGTGTGAGCGGCATGGCG--CCCAGCTTGTCGTCAACGACTACTGGC  3866
                || | |   |  || |||| ||   |   ||   ||||||  ||||||||||| ||||||
Sbjct  6370740  CAAGGCAAAGGCCT-TGTGCGCCCAAAACCGTTGCCAGCTCATCGTCAACGACCACTGGC  6370798

Query  3867     GCCTTGCGATGGAACTGGGGTGCGATTTCGTCCATCTGGGTCAGGAAGACATTGAAACGG  3926
                |||| || || ||    || ||||| |||||||| || || ||||| ||  |  | || |
Sbjct  6370799  GCCTGGCAATCGAGGAAGGCTGCGACTTCGTCCACCTTGGCCAGGAGGATTTGCAGACCG  6370858

Query  3927     CGGATTTTGCCGCGCTTCGAGACGCTGGGATCCGGTTCGGGCTGTCCACCCATGATCCGG  3986
                | |||  | |   | |||| |  || ||  |  || |||| |||  ||| ||||||    
Sbjct  6370859  CCGATCGTTCGCGGATTCGGGTAGCCGGCGTGAGGCTCGGACTGAGCACACATGATGATA  6370918

Query  3987     CGGAACTCGAACGGGCCCTGTCTTACGAACCAGCTTACGTTGCTCTCGGTCCAGTTTATC  4046
                  ||||| |||  |||  || |   ||  || |  ||  | || || || ||  | ||||
Sbjct  6370919  TCGAACTGGAAACGGCGATGGCCGCCGGGCCGGACTATATCGCGCTTGGGCCGATCTATC  6370978

Query  4047     CGACCCTTCTGaaaaaaaTGAAATGGGGGCCTCAGGGGCTGGAGCGGGTGGCTGACTGGA  4106
                ||||| | ||||| |  |||||||||| ||| || ||||| || ||| |    || ||||
Sbjct  6370979  CGACCATCCTGAAGACGATGAAATGGGCGCCGCAAGGGCTCGAACGGATCAGCGAGTGGA  6371038

Query  4107     AGAAACGGGCCGGTCAGACACCGCTTGTCGCCATTGGGGGCCTGACGCCCGAGCGCCTCC  4166
                ||   |||| ||  |  |  ||  | ||||||||||| || || |  || ||  | ||| 
Sbjct  6371039  AGCGCCGGGTCGCGCCAATCCCATTGGTCGCCATTGGCGGTCTCAACCCTGACAGGCTCA  6371098

Query  4167     CGGGGGTCTTTTCCGCAGGTGCGGACAGCGCCGCTGTGGTGACGGATATCCAGATGGCGG  4226
                  || || ||  | || |  || || ||||| || ||||| || || |||  | ||   |
Sbjct  6371099  ACGGTGTTTTCGCGGCGGACGCCGATAGCGCGGCAGTGGTCACCGACATCACGCTGAATG  6371158

Query  4227     ACGACCCGGTTGCCCGCTGCCGGGAATGGGTCG  4259
                 ||| || |  || |||   || |||||| |||
Sbjct  6371159  CCGATCCCGAAGCGCGCACACGAGAATGGATCG  6371191


Range 3: 6369222 to 6369509

Score:101 bits(111), Expect:1e-15, 
Identities:195/288(68%),  Gaps:0/288(0%), Strand: Plus/Plus

Query  2316     CTGCGCGGTGTCCGGGGCGAAATGCTGATCGTGCACGCGCCGGACGTGACGCTGACGCGG  2375
                ||||| || || || ||||| ||||||||| |||   |||| || ||  ||||| | || 
Sbjct  6369222  CTGCGTGGCGTTCGTGGCGAGATGCTGATCCTGCGAACGCCTGAAGTCTCGCTGTCACGC  6369281

Query  2376     CCTGTTCGCCTGCTGCATCCGCGCTTCCCCTGCTACATCGTGCCACGCGAAAACGGGCGC  2435
                || || || ||||||||||| ||||| ||   |||  | ||||| || |   ||   |  
Sbjct  6369282  CCGGTCCGTCTGCTGCATCCACGCTTTCCGCTCTATGTGGTGCCGCGTGCCGACCACCAT  6369341

Query  2436     TACATGATCGGTGCGACCATGGTGGAAAGTGCGCATCGCGGAGGTGTGACGGCGCGGGCT  2495
                | |||| |||| ||||| ||| | || ||   |    | |||   || | ||||||  | 
Sbjct  6369342  TTCATGGTCGGCGCGACGATGATCGAGAGCCAGTCCAGTGGACCGGTCAGGGCGCGTTCG  6369401

Query  2496     GCGATGGAGCTGCTTTCGGCGGCCTATACGCTTCATCCCGGTTTTGCCGAAGCGGAAATT  2555
                  ||||||||| ||    || |||||| | || ||||| |  |||| ||| || || || 
Sbjct  6369402  ATGATGGAGCTTCTAGGTGCCGCCTATGCCCTCCATCCGGCCTTTGGCGAGGCCGAGATC  6369461

Query  2556     CTTGAACTGGGCGCAGGGCTGCGTCCGTCCTTTCCTGACAACATTCCG  2603
                 |||||   || |  ||  | |||||| ||||||| |||||| | |||
Sbjct  6369462  GTTGAAACCGGTGTCGGCGTTCGTCCGGCCTTTCCCGACAACCTGCCG  6369509


>Mesorhizobium japonicum R7A chromosome, complete genome
Sequence ID: CP033366.1 Length: 6529994 
Range 1: 6366666 to 6368229

Score:1332 bits(1476), Expect:0.0, 
Identities:1244/1572(79%),  Gaps:17/1572(1%), Strand: Plus/Plus

Query  226      CGCGATGATGTGGAGGAGTATGACGGTCGCACGATCACGGCAGCCGATAACGGTTTTGCA  285
                ||||  ||||| ||||  |||||||| |||    ||  | | |  || ||||| ||||| 
Sbjct  6366666  CGCGGCGATGTCGAGGCCTATGACGGCCGCCATGTCCGGCCGGAGGACAACGGATTTGCG  6366725

Query  286      GAAGGGGATCGGCTGACACCTGCATTTCCGAACCAGCGCCGCCCCCTGCGGGCGGT-CGG  344
                   || || || ||||| || | |||||  |  |    ||| || ||  ||||    | |
Sbjct  6366726  ACCGGCGAGCGCCTGACGCCGGAATTTCTCACTCGCAACCGGCCACTCAGGGCCAAGCAG  6366785

Query  345      GGATCGTGCTGTGACCCAGCTGGCTTATGCCCGTGCCGGCGTCATTACGCCCGAGATGGA  404
                ||   | || ||||||||||| || ||||| || |||||| |||| ||||||||||||||
Sbjct  6366786  GGCAAG-GCGGTGACCCAGCTCGCCTATGCGCGCGCCGGCATCATCACGCCCGAGATGGA  6366844

Query  405      ATTCGTCGCCATCCGGGAAAATATCGGCCG---GACGCAGGCCCTG--AAGGAAGAGCGG  459
                 |||||||||||||| |||||  |||||||   || || |  | ||  |||   ||||| 
Sbjct  6366845  GTTCGTCGCCATCCGCGAAAACCTCGGCCGCGAGATGCTG--CGTGGCAAGCTTGAGCGT  6366902

Query  460      GATGGCGAGGATTTCGGAGCCAGCATTCCGGATTTCGTAACGCCGGAATTCGTGCGGCAG  519
                || ||||| |  ||||| ||    || || || ||||| |||||||||||||||||  | 
Sbjct  6366903  GACGGCGAAGCCTTCGGCGCGGCGATCCCAGACTTCGTCACGCCGGAATTCGTGCGCGAT  6366962

Query  520      GAAATTGCTTTAGGACGGGCAATCATTCCCGCCAATATCAATCA--CCGTGAGCTTGAGC  577
                ||  ||||    || || || |||||||||||||| ||||||||  |||  |||  ||||
Sbjct  6366963  GAGGTTGCGCGCGGGCGTGCGATCATTCCCGCCAACATCAATCATCCCGAAAGC--GAGC  6367020

Query  578      CGATGATTATCGGGCGCAACTTTCTGGTGAAGATCAATGCCAATATCGGCAATTCGGCCG  637
                ||||||| ||||| ||||| || |||||||||||||| |||||||| |||||||| ||||
Sbjct  6367021  CGATGATCATCGGCCGCAATTTCCTGGTGAAGATCAACGCCAATATAGGCAATTCCGCCG  6367080

Query  638      TGACATCTTCGATGGAAGAAGAGGTCGAGAAGATGGTGTGGTCCATCCGCTGGGGCGCGG  697
                | || || |||||||  ||||||||||| |||||||| ||| | |||||||||||||| |
Sbjct  6367081  TCACCTCCTCGATGGCCGAAGAGGTCGAAAAGATGGTCTGGGCGATCCGCTGGGGCGCCG  6367140

Query  698      ATACGGTCATGGATCTTTCGACGGGACGCAACATCCATAACATCCGCGACTGGATCATCC  757
                | ||||| ||||| || ||||| || ||||||||||| |||||||| || |||||| | |
Sbjct  6367141  ACACGGTGATGGACCTGTCGACCGGCCGCAACATCCACAACATCCGTGAATGGATCGTAC  6367200

Query  758      GGAATGCTCCTGTGCCGATCGGAACGGTGCCGCTTTATCAGGCGCTGGAAAAGGTGGGCG  817
                | ||||| || ||||||||||| ||||||||||| ||||||||||| ||||||||   ||
Sbjct  6367201  GCAATGCGCCGGTGCCGATCGGCACGGTGCCGCTCTATCAGGCGCTCGAAAAGGTCAACG  6367260

Query  818      GGATTGCGGAAGACCTGACATGGGAAGTTTTCCGCGACACGCTGATTGAGCAGGCGGAGC  877
                | ||||| || ||||| || ||||| || | ||||||||| ||||| |||||||| ||||
Sbjct  6367261  GCATTGCCGAGGACCTTACCTGGGAGGTCTACCGCGACACACTGATCGAGCAGGCCGAGC  6367320

Query  878      AGGGGGTGGATTACTTTACCATCCACGCTGGTGTCCGGCTGCACATGATCCCGCTGACGG  937
                |||| || || || || ||||||||||| ||  | |||||||||   ||||||||||| |
Sbjct  6367321  AGGGCGTCGACTATTTCACCATCCACGCCGGCATGCGGCTGCACTACATCCCGCTGACTG  6367380

Query  938      CCCGACGGGTGACGGGTATCGTGTCGCGCGGCGGTTCCATCATGGCGAAATGGTGCCTGC  997
                 |   ||||| ||||| ||||| |||||||||||||| |||||||| |||||||||||||
Sbjct  6367381  TCGACCGGGTCACGGGCATCGTCTCGCGCGGCGGTTCGATCATGGCCAAATGGTGCCTGC  6367440

Query  998      ATCATCACCGCGAAAGCTTCCTGTACGAGCATTTCGAGGAGATCTGCGACATCTGCCGTC  1057
                | |||||||| |||||||| || |||||||| |||| ||| |||||||||||||||||  
Sbjct  6367441  AGCATCACCGGGAAAGCTTTCTCTACGAGCACTTCGCGGAAATCTGCGACATCTGCCGCG  6367500

Query  1058     GTTATGACGTGTCGTTCTCGCTTGGGGATGGGTTGCGTCCGGGCTCGATCGCCGATGCCA  1117
                  ||||||||||| ||||||||||| || ||  | ||||| |||||||||||||| ||||
Sbjct  6367501  CCTATGACGTGTCCTTCTCGCTTGGCGACGGTCTTCGTCCCGGCTCGATCGCCGACGCCA  6367560

Query  1118     ACGATGCGGCGCAGTTTGCAGAGCTTGAGACGCTTGGCGAGCTGACGAAAATTGCCTGGG  1177
                |||| |||||||| || || ||||| || |||||||||||||||||| | || |||||||
Sbjct  6367561  ACGACGCGGCGCAATTCGCCGAGCTGGAAACGCTTGGCGAGCTGACGCAGATCGCCTGGG  6367620

Query  1178     CCAAGGACTGTCAGGTCATGATCGAAGGGCCGGGTCATGTGCCGATGCATAAGATCAAGG  1237
                ||||||| || ||||| |||||||| ||||| || || ||||||||||| ||||||||||
Sbjct  6367621  CCAAGGATTGCCAGGTGATGATCGAGGGGCCTGGCCACGTGCCGATGCACAAGATCAAGG  6367680

Query  1238     CCAACATGGACAAGCAGCTTGAGCACTGCCACGAAGCGCCGTTCTATACGCTTGGACCGC  1297
                  ||||||||||||||||| |     |||  ||| ||||||||||| |||||||||||||
Sbjct  6367681  AGAACATGGACAAGCAGCTCGCCGTTTGCGGCGAGGCGCCGTTCTACACGCTTGGACCGC  6367740

Query  1298     TGACGACGGATATCGCGCCCGGTTACGACCACATTACCTCCGCCATTGGGGCTGCTATGA  1357
                ||||||| || || ||||| || || |||||||| ||||||| |||||| ||||| ||||
Sbjct  6367741  TGACGACCGACATTGCGCCGGGCTATGACCACATCACCTCCGGCATTGGTGCTGCCATGA  6367800

Query  1358     TCGGCTGGTTCGGCACGGCGATGCTCTGCTATGTCACGCCCAAAGAGCATCTGGGTCTGC  1417
                |||| ||||||||||| || ||||||||||| |||||||| || || ||||| || || |
Sbjct  6367801  TCGGGTGGTTCGGCACCGCCATGCTCTGCTACGTCACGCCGAAGGAACATCTCGGCCTTC  6367860

Query  1418     CGGACCGGAACGACGTCAAGACGGGTGTCATCACCTACAAGCTCGCAGCTCATGCTGCGG  1477
                | || || |||||||||||||  || || |||||||||||| |||| || ||||| || |
Sbjct  6367861  CCGATCGCAACGACGTCAAGATTGGGGTGATCACCTACAAGATCGCCGCCCATGCCGCCG  6367920

Query  1478     ATCTGGCGAAGGGCCATCCGGGCGCGCAGATGCGGGATGACGCGCTATCGCGGGCGCGGT  1537
                |||||||||||||||||||||  ||| |  |  ||||||| || || || || ||||| |
Sbjct  6367921  ATCTGGCGAAGGGCCATCCGGCGGCGAAAGTCAGGGATGATGCCCTCTCCCGCGCGCGCT  6367980

Query  1538     TCGAGTTCCGGTGGGAGGATCAGTTCAATCTGGGTCTCGATCCTGATACGGCCCGTGCCA  1597
                |||||||||| |||||||| |||||||| |||   ||||||||||| || || ||  || 
Sbjct  6367981  TCGAGTTCCGCTGGGAGGACCAGTTCAACCTGTCGCTCGATCCTGAAACCGCGCGGTCCT  6368040

Query  1598     TGCATGATGAAACACTGCCCAAGCAGGCGCACAAGGTGTCCCATTTCTGCTCGATGTGTG  1657
                | || ||  | ||  |||||||| |||||||||||||| | ||||||||||||||||| |
Sbjct  6368041  TCCACGACCAGACCTTGCCCAAGGAGGCGCACAAGGTGGCGCATTTCTGCTCGATGTGCG  6368100

Query  1658     GGCCGAAGTTCTGCTCGATGAAGATTTCGCATGACATCCGTGCTGCAGCGGAAAAGCAGG  1717
                ||||||| ||||||||||||   ||||| || ||||||||    || | || | || |||
Sbjct  6368101  GGCCGAAATTCTGCTCGATGCGCATTTCCCACGACATCCG---CGCCGAGGCACAGAAGG  6368157

Query  1718     ACGGTATGGAGCAGATGGCGGAGAAATTCCGTGAAGGCGGGCAGCTCTATGTTCCCG-TG  1776
                | || |||| |  |||||||| |||||  || |  || ||  | |||||||| || | ||
Sbjct  6368158  AAGGCATGGCGGCGATGGCGGCGAAATATCGCGCGGGTGGCGATCTCTATGTGCCGGCTG  6368217

Query  1777     ACGGAACCGGCG  1788
                ||   |||||||
Sbjct  6368218  ACAAGACCGGCG  6368229


Range 2: 6369628 to 6370782

Score:266 bits(294), Expect:1e-65, 
Identities:772/1173(66%),  Gaps:33/1173(2%), Strand: Plus/Plus

Query  3102     CTGCCCAACACGGCAGGCTGCCACACCGTTCGGGAAGCCGTAACCACGGCCCGGATGGCG  3161
                || |||||||| || ||||||||| ||||   |||||| || || || ||   |||||||
Sbjct  6369628  CTTCCCAACACTGCCGGCTGCCACTCCGTCAAGGAAGCGGTCACGACCGCGAAGATGGCG  6369687

Query  3162     CGTGAAGTGTTTGGAACTTCATGGATCAAGCTGGAAGTCATCGGTCATGCCGACACGCTG  3221
                || |||||||| || ||    ||||||||||| ||||| |||||  |    |||||||||
Sbjct  6369688  CGCGAAGTGTTCGGCACGAGCTGGATCAAGCTCGAAGTGATCGGCAACCAGGACACGCTG  6369747

Query  3222     CAACCCGACCCGTTTGCGCTCGTCGAGGCCGCGCGGGTGCTGTGTGCGGAGGGGTTTGAT  3281
                ||||| |||  ||| |  || ||||| ||||||||  | ||||| | ||| || |||   
Sbjct  6369748  CAACCGGACGTGTTCGGCCTGGTCGAAGCCGCGCGCATCCTGTGCGAGGACGGTTTTACG  6369807

Query  3282     GTCTTTCCCTACACGACCGAGGACCTGATCGTGGGCGAAAAGCTGCTTGAGGCCGGTTGC  3341
                || |||||||| || ||||| |||||  | || | |||   |||||| ||||| || |||
Sbjct  6369808  GTATTTCCCTATACCACCGACGACCTTGTTGTCGCCGAGCGGCTGCTGGAGGCGGGCTGC  6369867

Query  3342     AAAGTCCTGATGCCCTGGGGCGCGCCCATTGGTTCAGGACAGGGTC--TCCGAAATC-TG  3398
                || ||||||||||| ||| |||| || || ||||| |  |  || |    | | ||| ||
Sbjct  6369868  AAGGTCCTGATGCCGTGGTGCGCACCGATCGGTTCCGCCCTCGGGCCGGTCAACATCATG  6369927

Query  3399     GCGGGATTGCGCAGCATGAGGGCACATTTCCGGGATGTTCCGCTGGTCGTGGATGCGGGG  3458
                ||   | ||||    ||| | | ||| |||| |||||| |||||  | ||||||||||||
Sbjct  6369928  GC---ACTGCGTTCGATGCGCGGACACTTCCCGGATGTCCCGCTCATTGTGGATGCGGGG  6369984

Query  3459     ATCGGTGCCCCCAGCCAAGCCGCGCAGACCATGGAACTTGGGTTTGATGCCGTGTTGCTC  3518
                 ||||    ||    || || ||      ||||||||| || ||||| |||||| |||| 
Sbjct  6369985  CTCGGACGGCCGTCGCACGCGGCAACCGTCATGGAACTCGGCTTTGACGCCGTGCTGCTG  6370044

Query  3519     AATACTGCGGTGGCGAAGGCAGTCGATCCTGTGGGAATGGCGCGGGCCTTTGGGCGCGCC  3578
                || || ||||| || | ||| |  ||||| || || |||||||| || || ||    || 
Sbjct  6370045  AACACGGCGGTCGCCAGGGCGGCTGATCCGGTCGGCATGGCGCGTGCGTTCGGCAAGGCT  6370104

Query  3579     ATACAGGCGGGACGGGAAGGCTATCAGGCCGGACTGATGCCGGA---GCGGGATATGGCC  3635
                 |  | || || || ||| |||  |||  |||    ||||  ||   ||| ||  | |||
Sbjct  6370105  GTCGAAGCCGGCCGTGAA-GCTTACAGCTCGG--GAATGCTCGAACCGCGCGACGTCGCC  6370161

Query  3636     AGTGCC-TCGACGCCCGTTTTCGGTCTGGCGGAGC--TGGCATGATGACGCTTGATCCGT  3692
                 ||||| ||||||||     |     |||| ||||  |    | ||||  || ||||| |
Sbjct  6370162  -GTGCCATCGACGCCGACAAT-----TGGCAGAGCCGTTTTTTCATGAAACTCGATCCCT  6370215

Query  3693     TCTATCTTCTGGTCG---GGGAAGTC-GGACTTCTTGAAACGCTGCTGCCCTGGGGTGTG  3748
                |||| ||  | ||||   | |  | | |||    | |||  |||| | ||    || || 
Sbjct  6370216  TCTACCTGATCGTCGACAGCGCTGCCTGGA----TCGAACGGCTGGTCCCACTCGGCGTC  6370271

Query  3749     CGGCTGGTGCAGCTTCGCCTCAAGGACAAACCGGAAGCGGAAATCCGCCGTCAGATCTGT  3808
                  |||||| ||||||||| |||||  ||     || || |   | |||    ||||| | 
Sbjct  6370272  AAGCTGGTTCAGCTTCGCATCAAGACCATGGATGAGGCCGGGTTGCGCGCGGAGATCCG-  6370330

Query  3809     CATGCCCGTGATCTGTGTGAGCGGCATGGCG--CCCAGCTTGTCGTCAACGACTACTGGC  3866
                || | |   |  || |||| ||   |   ||   ||||||  ||||||||||| ||||||
Sbjct  6370331  CAAGGCAAAGGCCT-TGTGCGCCCAAAACCGTTGCCAGCTCATCGTCAACGACCACTGGC  6370389

Query  3867     GCCTTGCGATGGAACTGGGGTGCGATTTCGTCCATCTGGGTCAGGAAGACATTGAAACGG  3926
                |||| || || ||    || ||||| |||||||| || || ||||| ||  |  | || |
Sbjct  6370390  GCCTGGCAATCGAGGAAGGCTGCGACTTCGTCCACCTTGGCCAGGAGGATTTGCAGACCG  6370449

Query  3927     CGGATTTTGCCGCGCTTCGAGACGCTGGGATCCGGTTCGGGCTGTCCACCCATGATCCGG  3986
                | |||  | |   | |||| |  || ||  |  || |||| |||  ||| ||||||    
Sbjct  6370450  CCGATCGTTCGCGGATTCGGGTAGCCGGCGTGAGGCTCGGACTGAGCACACATGATGATA  6370509

Query  3987     CGGAACTCGAACGGGCCCTGTCTTACGAACCAGCTTACGTTGCTCTCGGTCCAGTTTATC  4046
                  ||||| |||  |||  || |   ||  || |  ||  | || || || ||  | ||||
Sbjct  6370510  TCGAACTGGAAACGGCGATGGCCGCCGGGCCGGACTATATCGCGCTTGGGCCGATCTATC  6370569

Query  4047     CGACCCTTCTGaaaaaaaTGAAATGGGGGCCTCAGGGGCTGGAGCGGGTGGCTGACTGGA  4106
                ||||| | ||||| |  |||||||||| ||| || ||||| || ||| |    || ||||
Sbjct  6370570  CGACCATCCTGAAGACGATGAAATGGGCGCCGCAAGGGCTCGAACGGATCAGCGAGTGGA  6370629

Query  4107     AGAAACGGGCCGGTCAGACACCGCTTGTCGCCATTGGGGGCCTGACGCCCGAGCGCCTCC  4166
                ||   |||| ||  |  |  ||  | ||||||||||| || || |  || ||  | ||| 
Sbjct  6370630  AGCGCCGGGTCGCGCCAATCCCATTGGTCGCCATTGGCGGTCTCAACCCTGACAGGCTCA  6370689

Query  4167     CGGGGGTCTTTTCCGCAGGTGCGGACAGCGCCGCTGTGGTGACGGATATCCAGATGGCGG  4226
                  || || ||  | || |  || || ||||| || ||||| || || |||  | ||   |
Sbjct  6370690  ACGGTGTTTTCGCGGCGGACGCCGATAGCGCGGCAGTGGTCACCGACATCACGCTGAATG  6370749

Query  4227     ACGACCCGGTTGCCCGCTGCCGGGAATGGGTCG  4259
                 ||| || |  || |||   || |||||| |||
Sbjct  6370750  CCGATCCCGAAGCGCGCACACGAGAATGGATCG  6370782


Range 3: 6368813 to 6369100

Score:101 bits(111), Expect:1e-15, 
Identities:195/288(68%),  Gaps:0/288(0%), Strand: Plus/Plus

Query  2316     CTGCGCGGTGTCCGGGGCGAAATGCTGATCGTGCACGCGCCGGACGTGACGCTGACGCGG  2375
                ||||| || || || ||||| ||||||||| |||   |||| || ||  ||||| | || 
Sbjct  6368813  CTGCGTGGCGTTCGTGGCGAGATGCTGATCCTGCGAACGCCTGAAGTCTCGCTGTCACGC  6368872

Query  2376     CCTGTTCGCCTGCTGCATCCGCGCTTCCCCTGCTACATCGTGCCACGCGAAAACGGGCGC  2435
                || || || ||||||||||| ||||| ||   |||  | ||||| || |   ||   |  
Sbjct  6368873  CCGGTCCGTCTGCTGCATCCACGCTTTCCGCTCTATGTGGTGCCGCGTGCCGACCACCAT  6368932

Query  2436     TACATGATCGGTGCGACCATGGTGGAAAGTGCGCATCGCGGAGGTGTGACGGCGCGGGCT  2495
                | |||| |||| ||||| ||| | || ||   |    | |||   || | ||||||  | 
Sbjct  6368933  TTCATGGTCGGCGCGACGATGATCGAGAGCCAGTCCAGTGGACCGGTCAGGGCGCGTTCG  6368992

Query  2496     GCGATGGAGCTGCTTTCGGCGGCCTATACGCTTCATCCCGGTTTTGCCGAAGCGGAAATT  2555
                  ||||||||| ||    || |||||| | || ||||| |  |||| ||| || || || 
Sbjct  6368993  ATGATGGAGCTTCTAGGTGCCGCCTATGCCCTCCATCCGGCCTTTGGCGAGGCCGAGATC  6369052

Query  2556     CTTGAACTGGGCGCAGGGCTGCGTCCGTCCTTTCCTGACAACATTCCG  2603
                 |||||   || |  ||  | |||||| ||||||| |||||| | |||
Sbjct  6369053  GTTGAAACCGGTGTCGGCGTTCGTCCGGCCTTTCCCGACAACCTGCCG  6369100


>Mesorhizobium loti R7A symbiosis island; segment 4/4
Sequence ID: AL672115.1 Length: 50801 
Range 1: 16105 to 17668

Score:1332 bits(1476), Expect:0.0, 
Identities:1244/1572(79%),  Gaps:17/1572(1%), Strand: Plus/Plus

Query  226    CGCGATGATGTGGAGGAGTATGACGGTCGCACGATCACGGCAGCCGATAACGGTTTTGCA  285
              ||||  ||||| ||||  |||||||| |||    ||  | | |  || ||||| ||||| 
Sbjct  16105  CGCGGCGATGTCGAGGCCTATGACGGCCGCCATGTCCGGCCGGAGGACAACGGATTTGCG  16164

Query  286    GAAGGGGATCGGCTGACACCTGCATTTCCGAACCAGCGCCGCCCCCTGCGGGCGGT-CGG  344
                 || || || ||||| || | |||||  |  |    ||| || ||  ||||    | |
Sbjct  16165  ACCGGCGAGCGCCTGACGCCGGAATTTCTCACTCGCAACCGGCCACTCAGGGCCAAGCAG  16224

Query  345    GGATCGTGCTGTGACCCAGCTGGCTTATGCCCGTGCCGGCGTCATTACGCCCGAGATGGA  404
              ||   | || ||||||||||| || ||||| || |||||| |||| ||||||||||||||
Sbjct  16225  GGCAAG-GCGGTGACCCAGCTCGCCTATGCGCGCGCCGGCATCATCACGCCCGAGATGGA  16283

Query  405    ATTCGTCGCCATCCGGGAAAATATCGGCCG---GACGCAGGCCCTG--AAGGAAGAGCGG  459
               |||||||||||||| |||||  |||||||   || || |  | ||  |||   ||||| 
Sbjct  16284  GTTCGTCGCCATCCGCGAAAACCTCGGCCGCGAGATGCTG--CGTGGCAAGCTTGAGCGT  16341

Query  460    GATGGCGAGGATTTCGGAGCCAGCATTCCGGATTTCGTAACGCCGGAATTCGTGCGGCAG  519
              || ||||| |  ||||| ||    || || || ||||| |||||||||||||||||  | 
Sbjct  16342  GACGGCGAAGCCTTCGGCGCGGCGATCCCAGACTTCGTCACGCCGGAATTCGTGCGCGAT  16401

Query  520    GAAATTGCTTTAGGACGGGCAATCATTCCCGCCAATATCAATCA--CCGTGAGCTTGAGC  577
              ||  ||||    || || || |||||||||||||| ||||||||  |||  |||  ||||
Sbjct  16402  GAGGTTGCGCGCGGGCGTGCGATCATTCCCGCCAACATCAATCATCCCGAAAGC--GAGC  16459

Query  578    CGATGATTATCGGGCGCAACTTTCTGGTGAAGATCAATGCCAATATCGGCAATTCGGCCG  637
              ||||||| ||||| ||||| || |||||||||||||| |||||||| |||||||| ||||
Sbjct  16460  CGATGATCATCGGCCGCAATTTCCTGGTGAAGATCAACGCCAATATAGGCAATTCCGCCG  16519

Query  638    TGACATCTTCGATGGAAGAAGAGGTCGAGAAGATGGTGTGGTCCATCCGCTGGGGCGCGG  697
              | || || |||||||  ||||||||||| |||||||| ||| | |||||||||||||| |
Sbjct  16520  TCACCTCCTCGATGGCCGAAGAGGTCGAAAAGATGGTCTGGGCGATCCGCTGGGGCGCCG  16579

Query  698    ATACGGTCATGGATCTTTCGACGGGACGCAACATCCATAACATCCGCGACTGGATCATCC  757
              | ||||| ||||| || ||||| || ||||||||||| |||||||| || |||||| | |
Sbjct  16580  ACACGGTGATGGACCTGTCGACCGGCCGCAACATCCACAACATCCGTGAATGGATCGTAC  16639

Query  758    GGAATGCTCCTGTGCCGATCGGAACGGTGCCGCTTTATCAGGCGCTGGAAAAGGTGGGCG  817
              | ||||| || ||||||||||| ||||||||||| ||||||||||| ||||||||   ||
Sbjct  16640  GCAATGCGCCGGTGCCGATCGGCACGGTGCCGCTCTATCAGGCGCTCGAAAAGGTCAACG  16699

Query  818    GGATTGCGGAAGACCTGACATGGGAAGTTTTCCGCGACACGCTGATTGAGCAGGCGGAGC  877
              | ||||| || ||||| || ||||| || | ||||||||| ||||| |||||||| ||||
Sbjct  16700  GCATTGCCGAGGACCTTACCTGGGAGGTCTACCGCGACACACTGATCGAGCAGGCCGAGC  16759

Query  878    AGGGGGTGGATTACTTTACCATCCACGCTGGTGTCCGGCTGCACATGATCCCGCTGACGG  937
              |||| || || || || ||||||||||| ||  | |||||||||   ||||||||||| |
Sbjct  16760  AGGGCGTCGACTATTTCACCATCCACGCCGGCATGCGGCTGCACTACATCCCGCTGACTG  16819

Query  938    CCCGACGGGTGACGGGTATCGTGTCGCGCGGCGGTTCCATCATGGCGAAATGGTGCCTGC  997
               |   ||||| ||||| ||||| |||||||||||||| |||||||| |||||||||||||
Sbjct  16820  TCGACCGGGTCACGGGCATCGTCTCGCGCGGCGGTTCGATCATGGCCAAATGGTGCCTGC  16879

Query  998    ATCATCACCGCGAAAGCTTCCTGTACGAGCATTTCGAGGAGATCTGCGACATCTGCCGTC  1057
              | |||||||| |||||||| || |||||||| |||| ||| |||||||||||||||||  
Sbjct  16880  AGCATCACCGGGAAAGCTTTCTCTACGAGCACTTCGCGGAAATCTGCGACATCTGCCGCG  16939

Query  1058   GTTATGACGTGTCGTTCTCGCTTGGGGATGGGTTGCGTCCGGGCTCGATCGCCGATGCCA  1117
                ||||||||||| ||||||||||| || ||  | ||||| |||||||||||||| ||||
Sbjct  16940  CCTATGACGTGTCCTTCTCGCTTGGCGACGGTCTTCGTCCCGGCTCGATCGCCGACGCCA  16999

Query  1118   ACGATGCGGCGCAGTTTGCAGAGCTTGAGACGCTTGGCGAGCTGACGAAAATTGCCTGGG  1177
              |||| |||||||| || || ||||| || |||||||||||||||||| | || |||||||
Sbjct  17000  ACGACGCGGCGCAATTCGCCGAGCTGGAAACGCTTGGCGAGCTGACGCAGATCGCCTGGG  17059

Query  1178   CCAAGGACTGTCAGGTCATGATCGAAGGGCCGGGTCATGTGCCGATGCATAAGATCAAGG  1237
              ||||||| || ||||| |||||||| ||||| || || ||||||||||| ||||||||||
Sbjct  17060  CCAAGGATTGCCAGGTGATGATCGAGGGGCCTGGCCACGTGCCGATGCACAAGATCAAGG  17119

Query  1238   CCAACATGGACAAGCAGCTTGAGCACTGCCACGAAGCGCCGTTCTATACGCTTGGACCGC  1297
                ||||||||||||||||| |     |||  ||| ||||||||||| |||||||||||||
Sbjct  17120  AGAACATGGACAAGCAGCTCGCCGTTTGCGGCGAGGCGCCGTTCTACACGCTTGGACCGC  17179

Query  1298   TGACGACGGATATCGCGCCCGGTTACGACCACATTACCTCCGCCATTGGGGCTGCTATGA  1357
              ||||||| || || ||||| || || |||||||| ||||||| |||||| ||||| ||||
Sbjct  17180  TGACGACCGACATTGCGCCGGGCTATGACCACATCACCTCCGGCATTGGTGCTGCCATGA  17239

Query  1358   TCGGCTGGTTCGGCACGGCGATGCTCTGCTATGTCACGCCCAAAGAGCATCTGGGTCTGC  1417
              |||| ||||||||||| || ||||||||||| |||||||| || || ||||| || || |
Sbjct  17240  TCGGGTGGTTCGGCACCGCCATGCTCTGCTACGTCACGCCGAAGGAACATCTCGGCCTTC  17299

Query  1418   CGGACCGGAACGACGTCAAGACGGGTGTCATCACCTACAAGCTCGCAGCTCATGCTGCGG  1477
              | || || |||||||||||||  || || |||||||||||| |||| || ||||| || |
Sbjct  17300  CCGATCGCAACGACGTCAAGATTGGGGTGATCACCTACAAGATCGCCGCCCATGCCGCCG  17359

Query  1478   ATCTGGCGAAGGGCCATCCGGGCGCGCAGATGCGGGATGACGCGCTATCGCGGGCGCGGT  1537
              |||||||||||||||||||||  ||| |  |  ||||||| || || || || ||||| |
Sbjct  17360  ATCTGGCGAAGGGCCATCCGGCGGCGAAAGTCAGGGATGATGCCCTCTCCCGCGCGCGCT  17419

Query  1538   TCGAGTTCCGGTGGGAGGATCAGTTCAATCTGGGTCTCGATCCTGATACGGCCCGTGCCA  1597
              |||||||||| |||||||| |||||||| |||   ||||||||||| || || ||  || 
Sbjct  17420  TCGAGTTCCGCTGGGAGGACCAGTTCAACCTGTCGCTCGATCCTGAAACCGCGCGGTCCT  17479

Query  1598   TGCATGATGAAACACTGCCCAAGCAGGCGCACAAGGTGTCCCATTTCTGCTCGATGTGTG  1657
              | || ||  | ||  |||||||| |||||||||||||| | ||||||||||||||||| |
Sbjct  17480  TCCACGACCAGACCTTGCCCAAGGAGGCGCACAAGGTGGCGCATTTCTGCTCGATGTGCG  17539

Query  1658   GGCCGAAGTTCTGCTCGATGAAGATTTCGCATGACATCCGTGCTGCAGCGGAAAAGCAGG  1717
              ||||||| ||||||||||||   ||||| || ||||||||    || | || | || |||
Sbjct  17540  GGCCGAAATTCTGCTCGATGCGCATTTCCCACGACATCCG---CGCCGAGGCACAGAAGG  17596

Query  1718   ACGGTATGGAGCAGATGGCGGAGAAATTCCGTGAAGGCGGGCAGCTCTATGTTCCCG-TG  1776
              | || |||| |  |||||||| |||||  || |  || ||  | |||||||| || | ||
Sbjct  17597  AAGGCATGGCGGCGATGGCGGCGAAATATCGCGCGGGTGGCGATCTCTATGTGCCGGCTG  17656

Query  1777   ACGGAACCGGCG  1788
              ||   |||||||
Sbjct  17657  ACAAGACCGGCG  17668


Range 2: 19067 to 20221

Score:266 bits(294), Expect:1e-65, 
Identities:772/1173(66%),  Gaps:33/1173(2%), Strand: Plus/Plus

Query  3102   CTGCCCAACACGGCAGGCTGCCACACCGTTCGGGAAGCCGTAACCACGGCCCGGATGGCG  3161
              || |||||||| || ||||||||| ||||   |||||| || || || ||   |||||||
Sbjct  19067  CTTCCCAACACTGCCGGCTGCCACTCCGTCAAGGAAGCGGTCACGACCGCGAAGATGGCG  19126

Query  3162   CGTGAAGTGTTTGGAACTTCATGGATCAAGCTGGAAGTCATCGGTCATGCCGACACGCTG  3221
              || |||||||| || ||    ||||||||||| ||||| |||||  |    |||||||||
Sbjct  19127  CGCGAAGTGTTCGGCACGAGCTGGATCAAGCTCGAAGTGATCGGCAACCAGGACACGCTG  19186

Query  3222   CAACCCGACCCGTTTGCGCTCGTCGAGGCCGCGCGGGTGCTGTGTGCGGAGGGGTTTGAT  3281
              ||||| |||  ||| |  || ||||| ||||||||  | ||||| | ||| || |||   
Sbjct  19187  CAACCGGACGTGTTCGGCCTGGTCGAAGCCGCGCGCATCCTGTGCGAGGACGGTTTTACG  19246

Query  3282   GTCTTTCCCTACACGACCGAGGACCTGATCGTGGGCGAAAAGCTGCTTGAGGCCGGTTGC  3341
              || |||||||| || ||||| |||||  | || | |||   |||||| ||||| || |||
Sbjct  19247  GTATTTCCCTATACCACCGACGACCTTGTTGTCGCCGAGCGGCTGCTGGAGGCGGGCTGC  19306

Query  3342   AAAGTCCTGATGCCCTGGGGCGCGCCCATTGGTTCAGGACAGGGTC--TCCGAAATC-TG  3398
              || ||||||||||| ||| |||| || || ||||| |  |  || |    | | ||| ||
Sbjct  19307  AAGGTCCTGATGCCGTGGTGCGCACCGATCGGTTCCGCCCTCGGGCCGGTCAACATCATG  19366

Query  3399   GCGGGATTGCGCAGCATGAGGGCACATTTCCGGGATGTTCCGCTGGTCGTGGATGCGGGG  3458
              ||   | ||||    ||| | | ||| |||| |||||| |||||  | ||||||||||||
Sbjct  19367  GC---ACTGCGTTCGATGCGCGGACACTTCCCGGATGTCCCGCTCATTGTGGATGCGGGG  19423

Query  3459   ATCGGTGCCCCCAGCCAAGCCGCGCAGACCATGGAACTTGGGTTTGATGCCGTGTTGCTC  3518
               ||||    ||    || || ||      ||||||||| || ||||| |||||| |||| 
Sbjct  19424  CTCGGACGGCCGTCGCACGCGGCAACCGTCATGGAACTCGGCTTTGACGCCGTGCTGCTG  19483

Query  3519   AATACTGCGGTGGCGAAGGCAGTCGATCCTGTGGGAATGGCGCGGGCCTTTGGGCGCGCC  3578
              || || ||||| || | ||| |  ||||| || || |||||||| || || ||    || 
Sbjct  19484  AACACGGCGGTCGCCAGGGCGGCTGATCCGGTCGGCATGGCGCGTGCGTTCGGCAAGGCT  19543

Query  3579   ATACAGGCGGGACGGGAAGGCTATCAGGCCGGACTGATGCCGGA---GCGGGATATGGCC  3635
               |  | || || || ||| |||  |||  |||    ||||  ||   ||| ||  | |||
Sbjct  19544  GTCGAAGCCGGCCGTGAA-GCTTACAGCTCGG--GAATGCTCGAACCGCGCGACGTCGCC  19600

Query  3636   AGTGCC-TCGACGCCCGTTTTCGGTCTGGCGGAGC--TGGCATGATGACGCTTGATCCGT  3692
               ||||| ||||||||     |     |||| ||||  |    | ||||  || ||||| |
Sbjct  19601  -GTGCCATCGACGCCGACAAT-----TGGCAGAGCCGTTTTTTCATGAAACTCGATCCCT  19654

Query  3693   TCTATCTTCTGGTCG---GGGAAGTC-GGACTTCTTGAAACGCTGCTGCCCTGGGGTGTG  3748
              |||| ||  | ||||   | |  | | |||    | |||  |||| | ||    || || 
Sbjct  19655  TCTACCTGATCGTCGACAGCGCTGCCTGGA----TCGAACGGCTGGTCCCACTCGGCGTC  19710

Query  3749   CGGCTGGTGCAGCTTCGCCTCAAGGACAAACCGGAAGCGGAAATCCGCCGTCAGATCTGT  3808
                |||||| ||||||||| |||||  ||     || || |   | |||    ||||| | 
Sbjct  19711  AAGCTGGTTCAGCTTCGCATCAAGACCATGGATGAGGCCGGGTTGCGCGCGGAGATCCG-  19769

Query  3809   CATGCCCGTGATCTGTGTGAGCGGCATGGCG--CCCAGCTTGTCGTCAACGACTACTGGC  3866
              || | |   |  || |||| ||   |   ||   ||||||  ||||||||||| ||||||
Sbjct  19770  CAAGGCAAAGGCCT-TGTGCGCCCAAAACCGTTGCCAGCTCATCGTCAACGACCACTGGC  19828

Query  3867   GCCTTGCGATGGAACTGGGGTGCGATTTCGTCCATCTGGGTCAGGAAGACATTGAAACGG  3926
              |||| || || ||    || ||||| |||||||| || || ||||| ||  |  | || |
Sbjct  19829  GCCTGGCAATCGAGGAAGGCTGCGACTTCGTCCACCTTGGCCAGGAGGATTTGCAGACCG  19888

Query  3927   CGGATTTTGCCGCGCTTCGAGACGCTGGGATCCGGTTCGGGCTGTCCACCCATGATCCGG  3986
              | |||  | |   | |||| |  || ||  |  || |||| |||  ||| ||||||    
Sbjct  19889  CCGATCGTTCGCGGATTCGGGTAGCCGGCGTGAGGCTCGGACTGAGCACACATGATGATA  19948

Query  3987   CGGAACTCGAACGGGCCCTGTCTTACGAACCAGCTTACGTTGCTCTCGGTCCAGTTTATC  4046
                ||||| |||  |||  || |   ||  || |  ||  | || || || ||  | ||||
Sbjct  19949  TCGAACTGGAAACGGCGATGGCCGCCGGGCCGGACTATATCGCGCTTGGGCCGATCTATC  20008

Query  4047   CGACCCTTCTGaaaaaaaTGAAATGGGGGCCTCAGGGGCTGGAGCGGGTGGCTGACTGGA  4106
              ||||| | ||||| |  |||||||||| ||| || ||||| || ||| |    || ||||
Sbjct  20009  CGACCATCCTGAAGACGATGAAATGGGCGCCGCAAGGGCTCGAACGGATCAGCGAGTGGA  20068

Query  4107   AGAAACGGGCCGGTCAGACACCGCTTGTCGCCATTGGGGGCCTGACGCCCGAGCGCCTCC  4166
              ||   |||| ||  |  |  ||  | ||||||||||| || || |  || ||  | ||| 
Sbjct  20069  AGCGCCGGGTCGCGCCAATCCCATTGGTCGCCATTGGCGGTCTCAACCCTGACAGGCTCA  20128

Query  4167   CGGGGGTCTTTTCCGCAGGTGCGGACAGCGCCGCTGTGGTGACGGATATCCAGATGGCGG  4226
                || || ||  | || |  || || ||||| || ||||| || || |||  | ||   |
Sbjct  20129  ACGGTGTTTTCGCGGCGGACGCCGATAGCGCGGCAGTGGTCACCGACATCACGCTGAATG  20188

Query  4227   ACGACCCGGTTGCCCGCTGCCGGGAATGGGTCG  4259
               ||| || |  || |||   || |||||| |||
Sbjct  20189  CCGATCCCGAAGCGCGCACACGAGAATGGATCG  20221


Range 3: 18252 to 18539

Score:101 bits(111), Expect:1e-15, 
Identities:195/288(68%),  Gaps:0/288(0%), Strand: Plus/Plus

Query  2316   CTGCGCGGTGTCCGGGGCGAAATGCTGATCGTGCACGCGCCGGACGTGACGCTGACGCGG  2375
              ||||| || || || ||||| ||||||||| |||   |||| || ||  ||||| | || 
Sbjct  18252  CTGCGTGGCGTTCGTGGCGAGATGCTGATCCTGCGAACGCCTGAAGTCTCGCTGTCACGC  18311

Query  2376   CCTGTTCGCCTGCTGCATCCGCGCTTCCCCTGCTACATCGTGCCACGCGAAAACGGGCGC  2435
              || || || ||||||||||| ||||| ||   |||  | ||||| || |   ||   |  
Sbjct  18312  CCGGTCCGTCTGCTGCATCCACGCTTTCCGCTCTATGTGGTGCCGCGTGCCGACCACCAT  18371

Query  2436   TACATGATCGGTGCGACCATGGTGGAAAGTGCGCATCGCGGAGGTGTGACGGCGCGGGCT  2495
              | |||| |||| ||||| ||| | || ||   |    | |||   || | ||||||  | 
Sbjct  18372  TTCATGGTCGGCGCGACGATGATCGAGAGCCAGTCCAGTGGACCGGTCAGGGCGCGTTCG  18431

Query  2496   GCGATGGAGCTGCTTTCGGCGGCCTATACGCTTCATCCCGGTTTTGCCGAAGCGGAAATT  2555
                ||||||||| ||    || |||||| | || ||||| |  |||| ||| || || || 
Sbjct  18432  ATGATGGAGCTTCTAGGTGCCGCCTATGCCCTCCATCCGGCCTTTGGCGAGGCCGAGATC  18491

Query  2556   CTTGAACTGGGCGCAGGGCTGCGTCCGTCCTTTCCTGACAACATTCCG  2603
               |||||   || |  ||  | |||||| ||||||| |||||| | |||
Sbjct  18492  GTTGAAACCGGTGTCGGCGTTCGTCCGGCCTTTCCCGACAACCTGCCG  18539


>Paracoccus pantotrophus strain DSM 2944 chromosome 1, complete sequence
Sequence ID: CP044426.1 Length: 2248278 
Range 1: 2030387 to 2032039

Score:1328 bits(1472), Expect:0.0, 
Identities:1303/1667(78%),  Gaps:28/1667(1%), Strand: Plus/Plus

Query  124      CCGCTGAACGTCTATGATAGTTCTGGGCCCTATACCGACACCGCCATCAGCATCGACATT  183
                ||| |||  |||||||||   || ||||||||||||||  |||||  |   |||| ||| 
Sbjct  2030387  CCGGTGACGGTCTATGATTCCTCGGGGCCCTATACCGATCCCGCCGCCGAGATCGCCAT-  2030445

Query  184      GCGAAAG--GTCTTGCGGACAGTCGCGGCGACTGGCT-GCGTCGTCGCGATGATGTGGAG  240
                 |||| |  | ||  ||  |   || | ||  ||| | ||| || || |  ||||| |||
Sbjct  2030446  -CGAACGCGGCCTGCCGCGCCTGCGGGACGGTTGGATCGCGGCG-CGTGGCGATGTCGAG  2030503

Query  241      GAGTATGACGGTCG-CACGATCACGGCAGCCGATAACGGTTTTGCAGAAGGGGATCGGCT  299
                |  ||| | || || || | | | | | |  |||||||| || |  |  || || |||||
Sbjct  2030504  GCCTATCAGGGCCGGCATG-TGAAGCCCGAGGATAACGGCTTCGTCGCCGGCGACCGGCT  2030562

Query  300      GACACCTGCATTTCCGAACCAGCGCCGCCCCCTGCGGGCGGTCG--GGGATCGTGCTGTG  357
                ||| || | ||||||   || || ||| ||| ||||||||   |  |||| ||  | || 
Sbjct  2030563  GACGCCGGAATTTCCCGTCCGGCACCGGCCCTTGCGGGCGCGGGACGGGAGCG--CCGTC  2030620

Query  358      ACCCAGCTGGCTTATGCCCGTGCCGGCGTCATTACGCCCGAGATGGAATTCGTCGCCATC  417
                ||||||||||| |||||||| || ||| || | ||||| || ||||||||||||||||||
Sbjct  2030621  ACCCAGCTGGCCTATGCCCGCGCGGGCATCGTCACGCCGGAAATGGAATTCGTCGCCATC  2030680

Query  418      CGGGAAAATATCGGCCGGACGCAGGCCCTGAAGGAAGAGCGGGATGGCGA------GGAT  471
                || |||||  | ||||| |   |||||  ||| || | || ||   ||||      ||||
Sbjct  2030681  CGCGAAAACCTGGGCCGCA---AGGCCGCGAAAGAGGCGCTGGCCCGCGACGGGCAGGAT  2030737

Query  472      TTCGGAGCCAGCATTCCGGATTTCGTAACGCCGGAATTCGTGCGGCAGGAAATTGCTTTA  531
                ||||| |||   || || |||||||| ||||| || ||||||||  | ||  | ||    
Sbjct  2030738  TTCGGCGCCGCGATCCCCGATTTCGTCACGCCCGAGTTCGTGCGCGACGAGGTGGCGCGC  2030797

Query  532      GGACGGGCAATCATTCCCGCCAATATCAATCACCGTGAGCTTGAGCCGATGATTATCGGG  591
                || |||||  |||| || ||||||||||| ||||  |||   ||||||||||| ||||| 
Sbjct  2030798  GGGCGGGCGGTCATCCCGGCCAATATCAACCACCCCGAGGCCGAGCCGATGATCATCGGC  2030857

Query  592      CGCAACTTTCTGGTGAAGATCAATGCCAATATCGGCAATTCGGCCGTGACATCTTCGATG  651
                ||||| || ||||| |||||||| ||||||||||||||||| ||||| || || || |||
Sbjct  2030858  CGCAATTTCCTGGTCAAGATCAACGCCAATATCGGCAATTCCGCCGTCACCTCGTCCATG  2030917

Query  652      GAAGAAGAGGTCGAGAAGATGGTGTGGTCCATCCGCTGGGGCGCGGATACGGTCATGGAT  711
                |  |||||||| || |||||||| ||| | |  |||||||||||||| ||||| ||||| 
Sbjct  2030918  GCCGAAGAGGTGGACAAGATGGTCTGGGCGACGCGCTGGGGCGCGGACACGGTGATGGAC  2030977

Query  712      CTTTCGACGGGACGCAACATCCATAACATCCGCGACTGGATCATCCGGAATGCTCCTGTG  771
                || || ||||| ||||||||||| ||||||||||| ||||||||||| ||| | || |||
Sbjct  2030978  CTGTCCACGGGCCGCAACATCCACAACATCCGCGAATGGATCATCCGCAATTCGCCCGTG  2031037

Query  772      CCGATCGGAACGGTGCCGCTTTATCAGGCGCTGGAAAAGGTGGGCGGGATTGCGGAAGAC  831
                || ||||| || |||||| | |||||||||||||||||||| |||||  | || ||||||
Sbjct  2031038  CCCATCGGCACCGTGCCGATCTATCAGGCGCTGGAAAAGGTCGGCGGCGTGGCCGAAGAC  2031097

Query  832      CTGACATGGGAAGTTTTCCGCGACACGCTGATTGAGCAGGCGGAGCAGGGGGTGGATTAC  891
                |||||||||||||| || |||||||||||||| |||||||| || ||||| || ||||| 
Sbjct  2031098  CTGACATGGGAAGTCTTTCGCGACACGCTGATCGAGCAGGCCGAACAGGGCGTCGATTAT  2031157

Query  892      TTTACCATCCACGCTGGTGTCCGGCTGCACATGATCCCGCTGACGGCCCGACGGGTGACG  951
                || |||||||| || || || ||||||| |   |||||||||||||     || || || 
Sbjct  2031158  TTCACCATCCATGCCGGGGTGCGGCTGCGCCACATCCCGCTGACGGTGGACCGCGTCACC  2031217

Query  952      GGTATCGTGTCGCGCGGCGGTTCCATCATGGCGAAATGGTGCCTGCATCATCACCGCGAA  1011
                || ||||||||||||||||| || ||||||||||||||||||||||||||||||||||||
Sbjct  2031218  GGGATCGTGTCGCGCGGCGGCTCGATCATGGCGAAATGGTGCCTGCATCATCACCGCGAA  2031277

Query  1012     AGCTTCCTGTACGAGCATTTCGAGGAGATCTGCGACATC-TGC-CGTCGTTATGACGTGT  1069
                |||||||| |||||||||||||||||||||||||||||| ||| || |  ||||||||  
Sbjct  2031278  AGCTTCCTCTACGAGCATTTCGAGGAGATCTGCGACATCATGCGCGCC--TATGACGTCA  2031335

Query  1070     CGTTCTCGCTTGGGGATGGGTTGCGTCCGGGCTCGATCGCCGATGCCAACGATGCGGCGC  1129
                  |||   ||||| || ||| |||| || ||||| |||||||||||||||||||||||||
Sbjct  2031336  GCTTCAGCCTTGGCGACGGGCTGCGGCCCGGCTCCATCGCCGATGCCAACGATGCGGCGC  2031395

Query  1130     AGTTTGCAGAGCTTGAGACGCTTGGCGAGCTGACGAAAATTGCCTGGGCCAAGGACTGTC  1189
                | || || || || || || || |||||||||||||| || ||||||||||  || || |
Sbjct  2031396  AATTCGCCGAACTGGAAACCCTGGGCGAGCTGACGAAGATCGCCTGGGCCAGAGATTGCC  2031455

Query  1190     AGGTCATGATCGAAGGGCCGGGTCATGTGCCGATGCATAAGATCAAGGCCAACATGGACA  1249
                |||| || ||||| || || || |||||||| ||||| ||||||||||  ||||||||||
Sbjct  2031456  AGGTGATCATCGAGGGCCCAGGCCATGTGCCCATGCACAAGATCAAGGAGAACATGGACA  2031515

Query  1250     AGCAGCTTGAGCACTGCCACGAAGCGCCGTTCTATACGCTTGGACCGCTGACGACGGATA  1309
                ||||||| |||  ||||  ||| ||||||||||| || || || |||||||| || || |
Sbjct  2031516  AGCAGCTGGAGATCTGCGGCGAGGCGCCGTTCTACACCCTCGGGCCGCTGACCACCGACA  2031575

Query  1310     TCGCGCCCGGTTACGACCACATTACCTCCGCCATTGGGGCTGCTATGATCGGCTGGTTCG  1369
                ||||||| |||||||||||||| |||  || ||| || || || ||||||||||||||||
Sbjct  2031576  TCGCGCCGGGTTACGACCACATCACCAGCGGCATCGGCGCGGCGATGATCGGCTGGTTCG  2031635

Query  1370     GCACGGCGATGCTCTGCTATGTCACGCCCAAAGAGCATCTGGGTCTGCCGGACCGGAACG  1429
                ||||||||||||| ||||||||||||||||| || |||||||| ||||| |||||  | |
[truncated: 901,809 more chars]
