# Supplementary material for: Horizontal gene transfer-mediated bacterial strain variation affects host fitness in Drosophila
Source: BMC Biol. 2021 Sep 27;19:187. doi: 10.1186/s12915-021-01124-y (PMC8474910; doi:10.1186/s12915-021-01124-y)
Supplement: Supplementary file 6 — Additional file 6: Table S4. Fitness experiment data (offspring number, CFUs, fly weight). [file 12915_2021_1124_MOESM6_ESM.xlsx]

## Sheet: Table S4
bacteria	thiamine	vial_ID	offspring	loads	fly weight	weight_per_fly	name_in_mothur	description of 16s data
P1C6_b	0	A101	51	33600	46	0.78098	J101.1	pool of 5 in initial fitness assay target isolate: P1C6_b
P1C6_b	0	A103	49		45	0.9254
P1C6_b	0	A156	49	44400	44	0.742245	J156.1	pool of 5 in initial fitness assay target isolate: P1C6_b
P1C6_b	0	A177	21		16	0.939524
P1C6_b	0	A10	40		35	0.76825
P1C6_b	0	A164	31		25	0.853
P1C6_b	0	A133	33		29	0.793824
P1C6_b	0	A78	18	5600	14	0.984211	J78.1	pool of 5 in initial fitness assay target isolate: P1C6_b
P1C6_b	0	A137	38		33	0.723684
P1D12_c	0	A8	38		34	0.825128
P1D12_c	0	A45	50		43	0.739583
P1D12_c	0	A93	56	184000	50	0.769636	J93.1	pool of 5 in initial fitness assay target isolate: P1D12_c
P1D12_c	0	A24	55		49	0.838889
P1D12_c	0	A105	61	208000	55	0.809333	J105.1	pool of 5 in initial fitness assay target isolate: P1D12_c
P1D12_c	0	A138	50		45	0.83
P1D12_c	0	A70	24	4400	19	0.92875	J70.1	pool of 5 in initial fitness assay target isolate: P1D12_c
P1D12_c	0	A109	28		23	0.855357
P1D12_c	0	A104	30		26	0.823871
P1D12_c	0	A151	44		39	0.813864
P5H9_a	0	A160	53	32000	45	0.8636	J160.1	pool of 5 in initial fitness assay target isolate: P5H9_a
P5H9_a	0	A162	60	35600	53	0.804138	J162.1	pool of 5 in initial fitness assay target isolate: P5H9_a
P5H9_a	0	A20	45		40	0.844667
P5H9_a	0	A3	48		43	0.83625
P5H9_a	0	A35	51		45	0.801
P5H9_a	0	A157	44	92000	40	0.841333	J157.1	pool of 5 in initial fitness assay target isolate: P5H9_a
P5H9_a	0	A150	45		38	0.821395
P5H9_a	0	A12	46		42	0.846383
P5H9_d	0	A120	55	116000	49	0.774444	J120.1	pool of 5 in initial fitness assay target isolate: P5H9_d
P5H9_d	0	A89	68	24400	61	0.820758	J89.1	pool of 5 in initial fitness assay target isolate: P5H9_d
P5H9_d	0	A102	44		40	0.737778
P5H9_d	0	A96	52		46	0.798431
P5H9_d	0	A16	53		48	0.610189
P5H9_d	0	A23	41	2840	36	0.826098	J23.1	pool of 5 in initial fitness assay target isolate: P5H9_d
P5H9_d	0	A25	42		37	0.885238
P5H9_d	0	A37	42		36	0.746585
P1H12_c	0	A113	52		46	0.793137
P1H12_c	0	A175	59	15240	52	0.801579	J175.1	pool of 5 in initial fitness assay target isolate: P1H12_c
P1H12_c	0	A6	45		40	0.773556
P1H12_c	0	A68	55	4840	49	0.826667	J68.1	pool of 5 in initial fitness assay target isolate: P1H12_c
P1H12_c	0	A13	47		40	0.820667
P1H12_c	0	A2	17		12	0.947647
P1H12_c	0	A44	27		23	0.816071
P1H12_c	0	A83	23		17	0.939091
P1H12_c	0	A129	20		15	0.9155
P1H12_c	0	A49	15	5480	11	0.863125	J49.1	pool of 5 in initial fitness assay target isolate: P1H12_c
P5B1	0	A4	53		48	0.758113
P5B1	0	A38	63	49600	59	0.754063	J38.1	pool of 5 in initial fitness assay target isolate: P5B1
P5B1	0	A141	63		59	0.806406
P5B1	0	A108	24		19	0.8975
P5B1	0	A26	51		45	0.9098
P5B1	0	A30	56	7200	49	0.789074	J30.1	pool of 5 in initial fitness assay target isolate: P5B1
P5B1	0	A34	11	13200	6	1.10727
P5B1	0	A22	52		46	0.958039
P5B1	0	A169	21		15	0.9555	J169.1	pool of 5 in initial fitness assay target isolate: P5B1
P5B12	0	A145	53	14400	49	0.786296	J145.1	pool of 5 in initial fitness assay target isolate: P5B12
P5B12	0	A33	47		43	0.797708
P5B12	0	A127	50		43	0.986458
P5B12	0	A119	40		33	0.851053
P5B12	0	A28	52	52000	45	0.844	J28.1	pool of 5 in initial fitness assay target isolate: P5B12
P5B12	0	A170	28	16800	24	0.76931	J170.1	pool of 5 in initial fitness assay target isolate: P5B12
P5B12	0	A81	47		42	0.799574
P5E10	0	A51	48		43	0.814792
P5E10	0	A64	57	49600	51	0.796429	J64.1	pool of 5 in initial fitness assay target isolate: P5E10
P5E10	0	A90	55		50	0.795091
P5E10	0	A106	57	23200	52	0.744737	J106.1	pool of 5 in initial fitness assay target isolate: P5E10
P5E10	0	A71	44		38	0.785116
P5E10	0	A167	33	87600	27	0.825937	J167.1	pool of 5 in initial fitness assay target isolate: P5E10
P5E10	0	A29	47		40	0.774889
P5E10	0	A11	38		34	0.783846
P5E10	0	A144	35		31	0.826111
P5E12	0	A9	13	15200	9	0.962857	J9.1	pool of 5 in initial fitness assay target isolate: P5E12
P5E12	0	A112	27		22	0.84963
P5E12	0	A19	45		39	0.827273
P5E12	0	A82	52	20800	47	0.791154	J82.1	pool of 5 in initial fitness assay target isolate: P5E12
P5E12	0	A7	21		16	0.949524
P5E12	0	A80	31		26	0.911613
P5E12	0	A84	27		23	0.906071
P5E12	0	A76	32		28	0.851515
P5E12	0	A171	65	11600	57	0.735806	J171.1	pool of 5 in initial fitness assay target isolate: P5E12
DSM2003	0	A69	23	13.2	19	0.863333	J69.1	pool of 5 in initial fitness assay target isolate: DSM2003
DSM2003	0	A17	29		23	0.861071
DSM2003	0	A178	32		27	0.734375
DSM2003	0	A176	32		25	0.694
DSM2003	0	A172	42	480	37	0.801429	J172.1	pool of 5 in initial fitness assay target isolate: DSM2003
DSM2003	0	A50	24		20	0.7464
DSM2003	0	A116	43	24	39	0.787273	J116.1	pool of 5 in initial fitness assay target isolate: DSM2003
DSM2003	0	A100	35		30	0.751429
DSM2003	0	A87	31		26	0.849355
DSM3504	0	A85	10		10	0.903	J85.1	pool of 5 in initial fitness assay target isolate: DSM3504
DSM3504	0	A62	13		8	0.980769
DSM3504	0	A118	32	8000	27	0.799688	J118.1	pool of 5 in initial fitness assay target isolate: DSM3504
DSM3504	0	A140	14		10	0.773333
DSM3504	0	A99	27	1068	21	0.770769	J99.1	pool of 5 in initial fitness assay target isolate: DSM3504
DSM3504	0	A139	25		20	0.7496
DSM3504	0	A91	17		12	0.812353
DSM3504	0	A48	9	5400	10	0.812
DSM3504	0	A18	14		10	0.822
DSM3504	0	A107	16		12	0.722353
DSM7148	0	A130	37		30	0.768857
DSM7148	0	A41	33		28	0.794545
DSM7148	0	A92	42	1560	37	0.758095	J92.1	pool of 5 in initial fitness assay target isolate: DSM7148
DSM7148	0	A161	39		35	0.736
DSM7148	0	A97	45	22000	40	0.755556	J97.1	pool of 5 in initial fitness assay target isolate: DSM7148
DSM7148	0	A79	27		21	0.773462
DSM7148	0	A53	24	20000	19	0.795833	J53.1	pool of 5 in initial fitness assay target isolate: DSM7148
DSM7148	0	A153	35		31	0.749722
DSM27644	0	A154	35		30	0.793143
DSM27644	0	A67	38		32	0.80973
DSM27644	0	A56	42		36	0.791707
DSM27644	0	A43	31		27	0.855938
DSM27644	0	A173	41		37	0.845238
DSM27644	0	A86	37		33	0.750526
DSM27644	0	A134	47	1720	41	0.83413	J134.1	pool of 5 in initial fitness assay target isolate: DSM27644
DSM27644	0	A143	27	9000	23	0.830357	J143.1	pool of 5 in initial fitness assay target isolate: DSM27644
DSM27644	0	A75	29		24	0.887586
DSM27644	0	A114	51	600	46	0.758627	J114.1	pool of 5 in initial fitness assay target isolate: DSM27644
G.morbifer	0	A123	17		13	0.828889
G.morbifer	0	A163	24	480	20	0.7572	J163.1	pool of 5 in initial fitness assay target isolate: G.morbifer
G.morbifer	0	A52	22		17	0.75
G.morbifer	0	A179	16		11	0.771875
G.morbifer	0	A148	18		14	0.773684
G.morbifer	0	A155	29	4000	25	0.729667	J155.1	pool of 5 in initial fitness assay target isolate: G.morbifer
G.morbifer	0	A149	15		10	0.815333	J149.1	pool of 5 in initial fitness assay target isolate: G.morbifer
G.morbifer	0	A32	10	372	6	0.745455
ctrl	0	A73	7		7	0.948571	J73.1	pool of 4 in initial fitness assay treatment negative control
ctrl	0	A126	0				J126.1	pool of food in initial fitness assay treatment negative control
ctrl	0	A72	0
ctrl	0	A40	0
ctrl	0	A168	8	0	9	1.03333	J168.1	pool of 4 in initial fitness assay treatment negative control
ctrl	0	A142	0
ctrl	0	A14	1
conventional	0	A1	55		50	0.820909
conventional	0	A158	88	188000	81	0.825	J158.1	pool of 5 in initial fitness assay treatment conventional lab microbes
conventional	0	A117	27	152000	23	1.08929	J117.1	pool of 5 in initial fitness assay treatment conventional lab microbes
conventional	0	A31	57		53	1.275
conventional	0	A54	89	156000	84	0.859551	J54.1	pool of 5 in initial fitness assay treatment conventional lab microbes
conventional	0	A166	82		78	0.886145
conventional	0	A152	51		46	1.28725
conventional	0	A159	53		48	1.00623
conventional	0	A58	84		78	0.857831
P5H9_a	0	B139	46		46	0.863696
P5H9_a	0	B100	39		38	0.845789
P5H9_a	0	B129	48		46	0.838043
P5H9_a	0	B74	50	2600	49	0.821837	O74.1	pool of 5 in initial fitness assay target isolate: P5H9_a
P5H9_a	0	B91	55	6880	55	0.827273	O91.1	pool of 5 in initial fitness assay target isolate: P5H9_a
P5H9_a	0	B20	44		44	0.851136
P5H9_a	0	B84	47		47	0.896809
P5H9_a	0	B118	29	3.6	29	0.871034	O118.1	pool of 5 in initial fitness assay target isolate: P5H9_a
P1H12_c	0	B26	44		42	0.807381
P1H12_c	0	B79	46		44	0.807273
P1H12_c	0	B3	36		34	0.791765
P1H12_c	0	B103	62	432	60	0.803	O103.1	pool of 5 in initial fitness assay target isolate: P1H12_c
P1H12_c	0	B32	36	768	36	0.860556	O32.1	pool of 5 in initial fitness assay target isolate: P1H12_c
P1H12_c	0	B117	44		43	0.809302
P1H12_c	0	B57	43		43	0.870698
P1H12_c	0	B38	47	277.2	47	0.775745	O38.1	pool of 5 in initial fitness assay target isolate: P1H12_c
P1H12_c	0	B55	41		40	0.81975
P5B1	0	B51	49		49	0.81551
P5B1	0	B43	52		51	0.814118
P5B1	0	B64	59	10400	58	0.838966	O64.1	pool of 5 in initial fitness assay target isolate: P5B1
P5B1	0	B138	57	102000	55	0.935636	O138.1	pool of 5 in initial fitness assay target isolate: P5B1
P5B1	0	B29	25	7080	24	0.987083	O29.1	pool of 5 in initial fitness assay target isolate: P5B1
P5B1	0	B93	43		43	0.865116
P5B1	0	B42	52		50	0.8048
P5E12	0	B85	39		36	0.848056
P5E12	0	B12	35		35	0.834
P5E12	0	B105	41		40	0.79975
P5E12	0	B30	32	7880	32	0.97	O30.1	pool of 5 in initial fitness assay target isolate: P5E12
P5E12	0	B63	44	7720	43	0.873721	O63.1	pool of 5 in initial fitness assay target isolate: P5E12
P5E12	0	B124	40		38	0.909474
P5E12	0	B109	40		39	0.856667
P5E12	0	B47	37		37	0.875405
P5E12	0	B127	50	5880	49	0.881429	O127.1	pool of 5 in initial fitness assay target isolate: P5E12
DSM2343	0	B33	26		26	0.8
DSM2343	0	B15	25		25	0.8192
DSM2343	0	B49	31		30	0.788667
DSM2343	0	B50	26		26	0.853846
DSM2343	0	B98	37	912	35	0.782	O98.1	pool of 5 in initial fitness assay target isolate: DSM2343
DSM2343	0	B68	32		32	0.886875
DSM2343	0	B28	25	45.6	25	0.808	O28.1	pool of 5 in initial fitness assay target isolate: DSM2343
DSM2343	0	B58	26		24	0.898333
DSM2343	0	B104	41	282	39	0.726667	O104.1	pool of 5 in initial fitness assay target isolate: DSM2343
G.morbifer	0	B24	19		19	0.767895
G.morbifer	0	B83	20		20	0.7305
G.morbifer	0	B115	25	3288	24	0.703333	O115.1	pool of 5 in initial fitness assay target isolate: G.morbifer
G.morbifer	0	B41	14		14	0.779286
G.morbifer	0	B1	13		12	0.661667
G.morbifer	0	B56	11	19.2	11	0.763636	O56.1	pool of 5 in initial fitness assay target isolate: G.morbifer
G.morbifer	0	B9	16		14	0.765
G.morbifer	0	B19	16		16	0.81
G.morbifer	0	B110	22	180	20	0.626	O110.1	pool of 5 in initial fitness assay target isolate: G.morbifer
G.morbifer	0	B14	13		14	0.724286
P.Sneebia	0	B4	17		16	0.811875
P.Sneebia	0	B44	12	360	13	0.835385	O44.1	pool of 3 in initial fitness assay target isolate: P.Sneebia
P.Sneebia	0	B112	30	162	30	0.772333	O112.1	pool of 5 in initial fitness assay target isolate: P.Sneebia
P.Sneebia	0	B145	30	36	30	0.787	O145.1	pool of 5 in initial fitness assay target isolate: P.Sneebia
P.Sneebia	0	B67	22		21	0.891905
P.Sneebia	0	B128	25		25	0.8764
P.Sneebia	0	B90	15		14	0.915714
P.Sneebia	0	B132	28		28	0.872143
P.Sneebia	0	B92	21		20	0.7875
C.intestini	0	B133	27	0	27	0.787778
C.intestini	0	B27	26	3156	26	0.786923	O27.1	pool of 5 in initial fitness assay target isolate: C.intestini
C.intestini	0	B48	23		23	0.80913
C.intestini	0	B40	23		23	0.829565
C.intestini	0	B94	25		24	0.768333
C.intestini	0	B62	23		23	0.8
C.intestini	0	B70	20		20	0.8	O70.1	pool of 5 in initial fitness assay target isolate: C.intestini
C.intestini	0	B140	26		26	0.75	O140.1	pool of 5 in initial fitness assay target isolate: C.intestini
C.intestini	0	B71	15	0	14	0.85
C.intestini	0	B22	21		20	0.7625
ctrl	0	B119	0
ctrl	0	B144	0
ctrl	0	B17	0
ctrl	0	B21	5
ctrl	0	B2	1
ctrl	0	B96	0
ctrl	0	B73	0
ctrl	0	B65	0
DSM2343	1	R41	28	NA	25	0.9044
DSM2343	1	R110	18	NA	14	1.49714
DSM2343	1	R118	25	NA	24	0.87625
DSM2343	1	R59	30	146.4	29	0.812069	R59_1.1	pool of 5 in experiment that addition thiamine was supplemented target isolate: DSM2343
DSM2343	1	R38	30	420	28	0.648929	R38_1.1	pool of 2 in experiment that addition thiamine was supplemented target isolate: DSM2343
DSM2343	1	R122	27	NA	24	0.86
DSM2343	1	R25	17	1536	14	0.848571	R25_1.1	pool of 4 in experiment that addition thiamine was supplemented target isolate: DSM2343
DSM2343	1	R93	17	NA	16	0.890625
DSM2343	1	R21	29	NA	29	0.762414
DSM2343	1	R111	27	NA	25	0.8384
DSM2003	1	R23	24	NA	24	0.874583	R23_1.1	pool of 5 in experiment that addition thiamine was supplemented target isolate: DSM2003
DSM2003	1	R116	33	3.6	32	0.88125	R116_1.1	pool of 5 in experiment that addition thiamine was supplemented target isolate: DSM2003
DSM2003	1	R87	26	NA	24	0.85625
DSM2003	1	R75	26	NA	24	0.8525
DSM2003	1	R121	30	0	29	0.765172	R121_1.1	pool of 5 in experiment that addition thiamine was supplemented target isolate: DSM2003
DSM2003	1	R67	27	NA	24	0.768333
DSM2003	1	R78	29	NA	28	0.7775
DSM2003	1	R112	18	0	16	0.995	old112.1	pool of 5 in experiment that addition thiamine was supplemented target isolate: DSM2003
DSM3504	1	R95	15	NA	13	0.942308
DSM3504	1	R103	17	NA	17	0.792353
DSM3504	1	R27	20	2640	19	0.864211	R27_1.1	pool of 5 in experiment that addition thiamine was supplemented target isolate: DSM3504
DSM3504	1	R68	23	48	20	0.87	R68_1.1	pool of 5 in experiment that addition thiamine was supplemented target isolate: DSM3504
DSM3504	1	R119	11	NA	10	1.046	R119_1.1	pool of 5 in experiment that addition thiamine was supplemented target isolate: DSM3504
DSM3504	1	R107	17	NA	15	0.946667
DSM3504	1	R4	10	295	8	0.96875
P1C6_b	1	R7	31	NA	30	0.835667
P1C6_b	1	R9	15	86.4	15	0.982
P1C6_b	1	R80	25	NA	24	0.865	R80_1.1	pool of 5 in experiment that addition thiamine was supplemented target isolate: P1C6_b
P1C6_b	1	R86	27	NA	27	0.859259
P1C6_b	1	R113	34	5080	31	1.05387	R113_1.1	pool of 5 in experiment that addition thiamine was supplemented target isolate: P1C6_b
P1C6_b	1	R2	34	24000	34	0.858235	R2_1.1	pool of 5 in experiment that addition thiamine was supplemented target isolate: P1C6_b
P1C6_b	1	R35	30	NA	28	0.811786
P1C6_b	1	R42	27	NA	25	0.8956
P1C6_b	1	R15	31	NA	30	0.872
P1C6_b	1	R70	27	NA	25	0.7924
DSM27644	1	R64	34	NA	32	0.762188
DSM27644	1	R83	36	4	36	0.821667	R83_1.1	pool of 5 in experiment that addition thiamine was supplemented target isolate: DSM27644
DSM27644	1	R1	29	NA	29	0.807931
DSM27644	1	R63	27	NA	25	0.8908
DSM27644	1	R73	31	NA	30	0.976
DSM27644	1	R49	25	704	25	0.8164	R49_1.1	pool of 5 in experiment that addition thiamine was supplemented target isolate: DSM27644
DSM27644	1	R94	34	NA	32	0.970313
DSM27644	1	R92	36	81.6	33	0.908182	R92_1.1	pool of 5 in experiment that addition thiamine was supplemented target isolate: DSM27644
DSM27644	1	R100	32	NA	29	1.09345
DSM27644	1	R108	28	NA	25	0.8664
G.morbifer	1	R105	13	NA	12	0.880833	R105_1.1	pool of 5 in experiment that addition thiamine was supplemented target isolate: G.morbifer
G.morbifer	1	R117	18	NA	16	0.794375
G.morbifer	1	R52	19	NA	17	0.83
G.morbifer	1	R89	15	NA	15	0.774667
G.morbifer	1	R45	8	9810	8	0.9575	old45.1	pool of 4 in experiment that addition thiamine was supplemented target isolate: G.morbifer
G.morbifer	1	R114	15	NA	15	0.862
G.morbifer	1	R90	19	NA	17	0.750588
G.morbifer	1	R5	20	4	20	0.7875	R5_1.1	pool of 5 in experiment that addition thiamine was supplemented target isolate: G.morbifer
G.morbifer	1	R34	16	NA	14	0.899286
G.morbifer	1	R72	19	3324	19	0.799474	R72_1.1	pool of 4 in experiment that addition thiamine was supplemented target isolate: G.morbifer
C.intestini	1	R18	20	NA	19	NA
C.intestini	1	R30	35	24	33	0.861212	R30_1.1	pool of 5 in experiment that addition thiamine was supplemented target isolate: C.intestini
C.intestini	1	R96	18	NA	17	0.837059
C.intestini	1	R82	22	NA	21	0.872381
C.intestini	1	R53	20	NA	19	0.802632
C.intestini	1	R31	17	253.2	17	0.88	R31_1.1	pool of 4 in experiment that addition thiamine was supplemented target isolate: C.intestini
C.intestini	1	R79	23	NA	19	0.851579
C.intestini	1	R36	20	NA	18	0.857778
C.intestini	1	R104	31	0	30	0.823	R104_1.1	pool of 5 in experiment that addition thiamine was supplemented target isolate: C.intestini
ctrl	1	R22	0	NA
ctrl	1	R39	3	NA	3	1.09667
ctrl	1	R102	0	NA
ctrl	1	R98	0	NA
ctrl	1	R19	5	NA	5	NA
ctrl	1	R33	2	NA	2	1.11	R33_1.1	pool of 2 in experiment that addition thiamine was supplemented treatment negative control
ctrl	1	R120	13	0	12	0.8975
ctrl	1	R55	4	NA	4	0.8775	R55_1.1	pool of 4 in experiment that addition thiamine was supplemented treatment negative control
ctrl	1	R69	5	NA	4	1.325

## Sheet: row name description
bacteria	isolates that flies were inoculated with on fly offspring
thiamine	1 means that thiamine was supplemented on food, 0 means the initial experiment that thiamine was not supplemented
vial_ID	ID of vial
offspring	number of offspring after fitness assay
loads	CFUs per fly
fly weight	#flies that were used for weighing, usually as same as offspring number
weight_per_fly	average fly weight
name_in_mothur	name of the sample in 16s sequencing data that we checked contamination
